# Supplementary material for: Bis[N′-(2-methyl­propyl­idene)-4-(prop-2-en-1-yloxy)benzohydrazidato-κ2N′,O]nickel(II)
Source: IUCrdata. 2025 Nov 11;10(Pt 11):x250988. doi: 10.1107/S2414314625009885 (PMC12810286; doi:10.1107/S2414314625009885)
Supplement: Supplementary file 1 [file x-10-x250988-sup1.cif]

##############################################################################
#                                                                            #
# This CIF contains the data for a data article accepted for                 #
# publication in IUCrData. It conforms to the requirements of                #
# Notes for Authors for IUCrData, and has been                               #
# peer reviewed under the auspices of IUCrData.                              #
#                                                                            #
# Full details of the Crystallographic Information File format               #
# are given in the paper "The Crystallographic Information File (CIF):       #
# a New Standard Archive File for Crystallography" by S. R. Hall, F. H.      #
# Allen and I. D. Brown [Acta Cryst. (1991), A47, 655-685].                  #
#                                                                            #
# The current version of the core CIF dictionary is obtainable from          #
# ftp://ftp.iucr.org/pub/cif_core.dic.                                       #
#                                                                            #
# Software is freely available for graphical display of the structure(s)     #
# in this CIF. For information consult the CIF software page                 #
# http://www.iucr.org/resources/cif/software.                                #
#                                                                            #
# This file may be used for bona fide research purposes within the           #
# scientific community so long as proper attribution is given to the data    # 
# article from which it was obtained.                                        #
#                                                                            #
##############################################################################
data_I
_audit_creation_method     'SHELXL-2019/2'
_chemical_name_systematic
;\
Bis[<i>N</i>'-(2-methylpropylidene)-4-(prop-2-en-1-yloxy)benzohydrazidato-\
\k^2^<i>N</i>',<i>O</i>]nickel(II)
;
_chemical_name_common     ?
_chemical_formula_moiety     'C28 H34 N4 Ni O4'
_chemical_formula_sum     'C28 H34 N4 Ni O4'
_chemical_formula_iupac     '[Ni (C14 H17 N2 O2)2]'
_chemical_formula_weight     549.30
_chemical_melting_point     ?
_space_group_crystal_system     monoclinic
_space_group_name_H-M_alt     'P 21/c'
_space_group_name_Hall     '-P 2ybc'
loop_
    _space_group_symop_operation_xyz
    'x, y, z'
    '-x, y+1/2, -z+1/2'
    '-x, -y, -z'
    'x, -y-1/2, z-1/2'
_cell_length_a     12.5241(3)
_cell_length_b     13.4196(4)
_cell_length_c     8.5593(2)
_cell_angle_alpha     90
_cell_angle_beta     109.274(8)
_cell_angle_gamma     90
_cell_volume     1357.91(9)
_cell_formula_units_Z     2
_cell_measurement_reflns_used     10492
_cell_measurement_theta_min     2.29
_cell_measurement_theta_max     27.45
_cell_measurement_temperature     173(2)
_exptl_crystal_description     prism
_exptl_crystal_colour     yellow
_exptl_crystal_size_max     0.220
_exptl_crystal_size_mid     0.110
_exptl_crystal_size_min     0.070
_exptl_crystal_density_diffrn     1.343
_exptl_crystal_density_meas     ?
_exptl_crystal_density_method     ?
_exptl_crystal_F_000     580
_exptl_absorpt_coefficient_mu     0.754
_exptl_absorpt_correction_type     multi-scan
_exptl_absorpt_process_details
;
(<i>ABSCOR</i>; Rigaku, 1995)
;
_exptl_absorpt_correction_T_min     0.722
_exptl_absorpt_correction_T_max     0.949
_diffrn_ambient_temperature     173(2)
_diffrn_source     ?
_diffrn_radiation_type     MoK\a
_diffrn_radiation_wavelength     0.71075
_diffrn_measurement_device_type     'Rigaku R-AXIS RAPID'
_diffrn_measurement_method     \w
_diffrn_detector_area_resol_mean     ?
_diffrn_reflns_number     12824
_diffrn_reflns_av_R_equivalents     0.0314
_diffrn_reflns_av_unetI/netI     0.0259
_diffrn_reflns_theta_min     2.296
_diffrn_reflns_theta_max     27.450
_diffrn_reflns_theta_full     25.242
_diffrn_measured_fraction_theta_max     1.000
_diffrn_measured_fraction_theta_full     1.000
_diffrn_reflns_limit_h_min     -16
_diffrn_reflns_limit_h_max     16
_diffrn_reflns_limit_k_min     -17
_diffrn_reflns_limit_k_max     17
_diffrn_reflns_limit_l_min     -11
_diffrn_reflns_limit_l_max     11
_refine_special_details     ?
_reflns_number_total     3106
_reflns_number_gt     2678
_reflns_threshold_expression     'I > 2\s(I)'
_refine_ls_structure_factor_coef     Fsqd
_refine_ls_matrix_type     full
_refine_ls_R_factor_all     0.0406
_refine_ls_R_factor_gt     0.0323
_refine_ls_wR_factor_gt     0.0771
_refine_ls_wR_factor_ref     0.0808
_refine_ls_goodness_of_fit_ref     1.041
_refine_ls_restrained_S_all     1.041
_refine_ls_number_reflns     3106
_refine_ls_number_parameters     171
_refine_ls_number_restraints     0
_refine_ls_hydrogen_treatment     constr
_refine_ls_weighting_scheme     calc
_refine_ls_weighting_details
              'w=1/[\s^2^(Fo^2^)+(0.0388P)^2^+0.5845P] where P=(Fo^2^+2Fc^2^)/3'
_atom_sites_solution_hydrogens     geom
_atom_sites_solution_primary     ?
_atom_sites_solution_secondary     ?
_refine_ls_shift/su_max     0.000
_refine_ls_shift/su_mean     0.000
_refine_diff_density_max     0.428
_refine_diff_density_min     -0.215
_refine_ls_extinction_method     none
_refine_ls_extinction_coef     .
loop_
    _atom_type_symbol
    _atom_type_description
    _atom_type_scat_dispersion_real
    _atom_type_scat_dispersion_imag
    _atom_type_scat_source
    'C' 'C' 0.0033 0.0016
                         'International Tables Vol C Tables 4.2.6.8 and 6.1.1.4'
    'H' 'H' 0.0000 0.0000
                         'International Tables Vol C Tables 4.2.6.8 and 6.1.1.4'
    'N' 'N' 0.0061 0.0033
                         'International Tables Vol C Tables 4.2.6.8 and 6.1.1.4'
    'Ni' 'Ni' 0.3393 1.1124
                         'International Tables Vol C Tables 4.2.6.8 and 6.1.1.4'
    'O' 'O' 0.0106 0.0060
                         'International Tables Vol C Tables 4.2.6.8 and 6.1.1.4'
_computing_data_collection
;
RAPID-AUTO (Rigaku, 2019)
;
_computing_cell_refinement
;
RAPID-AUTO (Rigaku, 2019)
;
_computing_data_reduction
;
RAPID-AUTO (Rigaku, 2019)
;
_computing_structure_solution
;
<i>SHELXT</i> (Sheldrick, 2015a)
;
_computing_structure_refinement
;
SHELXL (Sheldrick, 2015b)
;
_computing_molecular_graphics
;
DIAMOND (Brandenburg & Putz, 1999)
;
_computing_publication_material
;
WinGX (Farrugia, 2012)
;
loop_
    _atom_site_type_symbol
    _atom_site_label
    _atom_site_fract_x
    _atom_site_fract_y
    _atom_site_fract_z
    _atom_site_U_iso_or_equiv
    _atom_site_adp_type
    _atom_site_calc_flag
    _atom_site_occupancy
    _atom_site_disorder_assembly
    _atom_site_disorder_group
    Ni Ni1 0.500000 0.500000 0.000000 0.02365(9) Uani d 1 . .
    O O1 0.40545(9) 0.48867(8) 0.12389(13) 0.0272(2) Uani d 1 . .
    O O2 0.18732(9) 0.38385(9) 0.66963(13) 0.0302(3) Uani d 1 . .
    N N1 0.59615(11) 0.42033(10) 0.16621(15) 0.0251(3) Uani d 1 . .
    N N2 0.55099(11) 0.39157(10) 0.28959(16) 0.0265(3) Uani d 1 . .
    C C1 0.89710(15) 0.35433(15) 0.3488(3) 0.0423(4) Uani d 1 . .
    H H1A 0.913977 0.331595 0.250634 0.051 Uiso calc 1 . .
    H H1B 0.945166 0.318522 0.446480 0.051 Uiso calc 1 . .
    H H1C 0.911834 0.426013 0.363773 0.051 Uiso calc 1 . .
    C C2 0.74500(17) 0.22294(14) 0.3009(2) 0.0411(4) Uani d 1 . .
    H H2A 0.798169 0.184695 0.390729 0.049 Uiso calc 1 . .
    H H2B 0.750983 0.201381 0.194659 0.049 Uiso calc 1 . .
    H H2C 0.667728 0.211635 0.300996 0.049 Uiso calc 1 . .
    C C3 0.77329(14) 0.33389(12) 0.3261(2) 0.0290(3) Uani d 1 . .
    H H3 0.758739 0.355730 0.428933 0.035 Uiso calc 1 . .
    C C4 0.69787(14) 0.39313(12) 0.18425(19) 0.0274(3) Uani d 1 . .
    H H4 0.727860 0.412281 0.100237 0.033 Uiso calc 1 . .
    C C5 0.45128(13) 0.43305(11) 0.25439(18) 0.0245(3) Uani d 1 . .
    C C6 0.38466(13) 0.41678(11) 0.36654(18) 0.0239(3) Uani d 1 . .
    C C7 0.42822(13) 0.36377(12) 0.51408(19) 0.0264(3) Uani d 1 . .
    H H7 0.502209 0.336480 0.543159 0.032 Uiso calc 1 . .
    C C8 0.36562(13) 0.35007(12) 0.61932(19) 0.0268(3) Uani d 1 . .
    H H8 0.396352 0.313752 0.719449 0.032 Uiso calc 1 . .
    C C9 0.25697(13) 0.39030(11) 0.57628(18) 0.0247(3) Uani d 1 . .
    C C10 0.21195(14) 0.44225(12) 0.42783(19) 0.0278(3) Uani d 1 . .
    H H10 0.137429 0.468481 0.397653 0.033 Uiso calc 1 . .
    C C11 0.27520(13) 0.45567(12) 0.32482(19) 0.0264(3) Uani d 1 . .
    H H11 0.244144 0.491699 0.224447 0.032 Uiso calc 1 . .
    C C12 0.22916(14) 0.33458(12) 0.82672(19) 0.0289(3) Uani d 1 . .
    H H12A 0.301977 0.364646 0.894171 0.035 Uiso calc 1 . .
    H H12B 0.242193 0.263153 0.810353 0.035 Uiso calc 1 . .
    C C13 0.14474(17) 0.34507(15) 0.9136(2) 0.0416(4) Uani d 1 . .
    H H13 0.160758 0.310432 1.015534 0.050 Uiso calc 1 . .
    C C14 0.05119(18) 0.39645(17) 0.8655(3) 0.0511(5) Uani d 1 . .
    H H14A 0.030867 0.432590 0.764502 0.061 Uiso calc 1 . .
    H H14B 0.003345 0.397763 0.931571 0.061 Uiso calc 1 . .
loop_
    _atom_site_aniso_label
    _atom_site_aniso_U_11
    _atom_site_aniso_U_22
    _atom_site_aniso_U_33
    _atom_site_aniso_U_12
    _atom_site_aniso_U_13
    _atom_site_aniso_U_23
    Ni1 0.02442(15) 0.02543(15) 0.02219(15) 0.00068(11) 0.00916(10) 0.00268(11)
    O1 0.0265(5) 0.0313(6) 0.0251(5) 0.0021(5) 0.0102(4) 0.0048(4)
    O2 0.0293(6) 0.0368(6) 0.0278(6) 0.0051(5) 0.0139(5) 0.0085(5)
    N1 0.0277(6) 0.0259(6) 0.0237(6) 0.0000(5) 0.0111(5) 0.0009(5)
    N2 0.0291(7) 0.0281(7) 0.0253(6) 0.0002(5) 0.0130(5) 0.0033(5)
    C1 0.0313(9) 0.0417(10) 0.0533(11) 0.0065(8) 0.0132(8) 0.0076(9)
    C2 0.0491(11) 0.0308(9) 0.0409(10) 0.0014(8) 0.0114(8) 0.0049(8)
    C3 0.0296(8) 0.0293(8) 0.0288(8) 0.0042(7) 0.0107(6) 0.0013(6)
    C4 0.0301(8) 0.0282(8) 0.0263(7) 0.0005(6) 0.0127(6) 0.0008(6)
    C5 0.0275(7) 0.0226(7) 0.0234(7) -0.0035(6) 0.0086(6) -0.0016(6)
    C6 0.0251(7) 0.0233(7) 0.0240(7) -0.0029(6) 0.0091(6) -0.0001(6)
    C7 0.0232(7) 0.0290(8) 0.0268(7) 0.0017(6) 0.0079(6) 0.0013(6)
    C8 0.0286(8) 0.0271(8) 0.0243(7) 0.0016(6) 0.0083(6) 0.0044(6)
    C9 0.0271(8) 0.0229(7) 0.0260(7) -0.0015(6) 0.0114(6) -0.0002(6)
    C10 0.0265(8) 0.0281(8) 0.0292(8) 0.0047(6) 0.0099(6) 0.0042(6)
    C11 0.0299(8) 0.0242(7) 0.0251(7) 0.0020(6) 0.0088(6) 0.0042(6)
    C12 0.0347(9) 0.0279(8) 0.0251(7) 0.0009(7) 0.0111(6) 0.0040(6)
    C13 0.0523(11) 0.0428(10) 0.0383(10) 0.0070(9) 0.0265(9) 0.0117(8)
    C14 0.0483(12) 0.0591(13) 0.0584(13) 0.0099(10) 0.0345(10) 0.0159(10)
_geom_special_details
;
 All esds (except the esd in the dihedral angle between two l.s. planes)
 are estimated using the full covariance matrix.  The cell esds are taken
 into account individually in the estimation of esds in distances, angles
 and torsion angles; correlations between esds in cell parameters are only
 used when they are defined by crystal symmetry.  An approximate (isotropic)
 treatment of cell esds is used for estimating esds involving l.s. planes.
;
loop_
    _geom_bond_atom_site_label_1
    _geom_bond_atom_site_label_2
    _geom_bond_site_symmetry_2
    _geom_bond_distance
    _geom_bond_publ_flag
    Ni1 O1 3_665 1.8382(11) ?
    Ni1 O1 . 1.8382(11) ?
    Ni1 N1 3_665 1.8671(13) ?
    Ni1 N1 . 1.8671(13) ?
    O1 C5 . 1.3080(18) ?
    O2 C9 . 1.3663(18) ?
    O2 C12 . 1.4334(18) ?
    N1 C4 . 1.285(2) ?
    N1 N2 . 1.4065(17) ?
    N2 C5 . 1.308(2) ?
    C1 C3 . 1.523(2) ?
    C1 H1A . 0.9800 ?
    C1 H1B . 0.9800 ?
    C1 H1C . 0.9800 ?
    C2 C3 . 1.529(2) ?
    C2 H2A . 0.9800 ?
    C2 H2B . 0.9800 ?
    C2 H2C . 0.9800 ?
    C3 C4 . 1.497(2) ?
    C3 H3 . 1.0000 ?
    C4 H4 . 0.9500 ?
    C5 C6 . 1.481(2) ?
    C6 C7 . 1.394(2) ?
    C6 C11 . 1.399(2) ?
    C7 C8 . 1.388(2) ?
    C7 H7 . 0.9500 ?
    C8 C9 . 1.396(2) ?
    C8 H8 . 0.9500 ?
    C9 C10 . 1.395(2) ?
    C10 C11 . 1.378(2) ?
    C10 H10 . 0.9500 ?
    C11 H11 . 0.9500 ?
    C12 C13 . 1.486(2) ?
    C12 H12A . 0.9900 ?
    C12 H12B . 0.9900 ?
    C13 C14 . 1.304(3) ?
    C13 H13 . 0.9500 ?
    C14 H14A . 0.9500 ?
    C14 H14B . 0.9500 ?
loop_
    _geom_angle_atom_site_label_1
    _geom_angle_atom_site_label_2
    _geom_angle_atom_site_label_3
    _geom_angle_site_symmetry_1
    _geom_angle_site_symmetry_3
    _geom_angle
    _geom_angle_publ_flag
    O1 Ni1 O1 3_665 . 180.0 ?
    O1 Ni1 N1 3_665 3_665 83.64(5) ?
    O1 Ni1 N1 . 3_665 96.36(5) ?
    O1 Ni1 N1 3_665 . 96.36(5) ?
    O1 Ni1 N1 . . 83.64(5) ?
    N1 Ni1 N1 3_665 . 180.0 ?
    C5 O1 Ni1 . . 110.80(10) ?
    C9 O2 C12 . . 118.13(12) ?
    C4 N1 N2 . . 117.41(13) ?
    C4 N1 Ni1 . . 128.23(11) ?
    N2 N1 Ni1 . . 114.28(10) ?
    C5 N2 N1 . . 107.47(12) ?
    C3 C1 H1A . . 109.5 ?
    C3 C1 H1B . . 109.5 ?
    H1A C1 H1B . . 109.5 ?
    C3 C1 H1C . . 109.5 ?
    H1A C1 H1C . . 109.5 ?
    H1B C1 H1C . . 109.5 ?
    C3 C2 H2A . . 109.5 ?
    C3 C2 H2B . . 109.5 ?
    H2A C2 H2B . . 109.5 ?
    C3 C2 H2C . . 109.5 ?
    H2A C2 H2C . . 109.5 ?
    H2B C2 H2C . . 109.5 ?
    C4 C3 C1 . . 110.55(14) ?
    C4 C3 C2 . . 110.35(14) ?
    C1 C3 C2 . . 111.84(15) ?
    C4 C3 H3 . . 108.0 ?
    C1 C3 H3 . . 108.0 ?
    C2 C3 H3 . . 108.0 ?
    N1 C4 C3 . . 125.70(14) ?
    N1 C4 H4 . . 117.1 ?
    C3 C4 H4 . . 117.1 ?
    O1 C5 N2 . . 123.77(14) ?
    O1 C5 C6 . . 117.08(13) ?
    N2 C5 C6 . . 119.15(13) ?
    C7 C6 C11 . . 118.63(14) ?
    C7 C6 C5 . . 121.78(14) ?
    C11 C6 C5 . . 119.59(14) ?
    C8 C7 C6 . . 121.30(14) ?
    C8 C7 H7 . . 119.4 ?
    C6 C7 H7 . . 119.4 ?
    C7 C8 C9 . . 119.21(14) ?
    C7 C8 H8 . . 120.4 ?
    C9 C8 H8 . . 120.4 ?
    O2 C9 C10 . . 114.85(13) ?
    O2 C9 C8 . . 125.18(13) ?
    C10 C9 C8 . . 119.97(14) ?
    C11 C10 C9 . . 120.22(14) ?
    C11 C10 H10 . . 119.9 ?
    C9 C10 H10 . . 119.9 ?
    C10 C11 C6 . . 120.66(14) ?
    C10 C11 H11 . . 119.7 ?
    C6 C11 H11 . . 119.7 ?
    O2 C12 C13 . . 108.98(13) ?
    O2 C12 H12A . . 109.9 ?
    C13 C12 H12A . . 109.9 ?
    O2 C12 H12B . . 109.9 ?
    C13 C12 H12B . . 109.9 ?
    H12A C12 H12B . . 108.3 ?
    C14 C13 C12 . . 127.31(17) ?
    C14 C13 H13 . . 116.3 ?
    C12 C13 H13 . . 116.3 ?
    C13 C14 H14A . . 120.0 ?
    C13 C14 H14B . . 120.0 ?
    H14A C14 H14B . . 120.0 ?
loop_
    _geom_torsion_atom_site_label_1
    _geom_torsion_atom_site_label_2
    _geom_torsion_atom_site_label_3
    _geom_torsion_atom_site_label_4
    _geom_torsion_site_symmetry_1
    _geom_torsion_site_symmetry_2
    _geom_torsion_site_symmetry_3
    _geom_torsion_site_symmetry_4
    _geom_torsion
    _geom_torsion_publ_flag
    N1 Ni1 O1 C5 3_665 . . . 179.15(10) ?
    N1 Ni1 O1 C5 . . . . -0.84(10) ?
    O1 Ni1 N1 C4 3_665 . . . 4.90(15) ?
    O1 Ni1 N1 C4 . . . . -175.10(15) ?
    O1 Ni1 N1 N2 3_665 . . . -178.37(10) ?
    O1 Ni1 N1 N2 . . . . 1.63(10) ?
    C4 N1 N2 C5 . . . . 175.12(14) ?
    Ni1 N1 N2 C5 . . . . -1.98(15) ?
    N2 N1 C4 C3 . . . . -0.5(2) ?
    Ni1 N1 C4 C3 . . . . 176.19(12) ?
    C1 C3 C4 N1 . . . . -154.63(17) ?
    C2 C3 C4 N1 . . . . 81.1(2) ?
    Ni1 O1 C5 N2 . . . . -0.14(19) ?
    Ni1 O1 C5 C6 . . . . -179.85(10) ?
    N1 N2 C5 O1 . . . . 1.4(2) ?
    N1 N2 C5 C6 . . . . -178.90(12) ?
    O1 C5 C6 C7 . . . . -176.10(14) ?
    N2 C5 C6 C7 . . . . 4.2(2) ?
    O1 C5 C6 C11 . . . . 3.6(2) ?
    N2 C5 C6 C11 . . . . -176.09(14) ?
    C11 C6 C7 C8 . . . . -0.6(2) ?
    C5 C6 C7 C8 . . . . 179.14(14) ?
    C6 C7 C8 C9 . . . . 0.0(2) ?
    C12 O2 C9 C10 . . . . -177.85(14) ?
    C12 O2 C9 C8 . . . . 1.9(2) ?
    C7 C8 C9 O2 . . . . -178.80(14) ?
    C7 C8 C9 C10 . . . . 0.9(2) ?
    O2 C9 C10 C11 . . . . 178.54(14) ?
    C8 C9 C10 C11 . . . . -1.2(2) ?
    C9 C10 C11 C6 . . . . 0.6(2) ?
    C7 C6 C11 C10 . . . . 0.3(2) ?
    C5 C6 C11 C10 . . . . -179.43(14) ?
    C9 O2 C12 C13 . . . . 174.40(14) ?
    O2 C12 C13 C14 . . . . -5.0(3) ?
loop_
    _geom_hbond_atom_site_label_D
    _geom_hbond_atom_site_label_H
    _geom_hbond_atom_site_label_A
    _geom_hbond_site_symmetry_A
    _geom_hbond_distance_DH
    _geom_hbond_distance_HA
    _geom_hbond_distance_DA
    _geom_hbond_angle_DHA
    _geom_hbond_publ_flag
    C4 H4 O1 3_665 0.95 2.47 2.9822(19) 113.5 yes
    C12 H12A O1 1_556 0.99 2.58 3.451(2) 147.5 yes
    C12 H12B Cg3 4_566 0.99 2.64 3.4762(17) 143 yes
_shelx_space_group_comment
;
The symmetry employed for this shelxl refinement is uniquely defined
by the following loop, which should always be used as a source of
symmetry information in preference to the above space-group names.
They are only intended as comments.
;
_shelx_estimated_absorpt_T_min     0.852
_shelx_estimated_absorpt_T_max     0.949
_shelx_hkl_file
;
   0   0   1    0.11    0.09
   0   0  -1    0.37    0.19
   0   0   1   -0.08    0.18
   0   0  -1    0.06    0.09
   0   0   2  323.53    4.91
   0   0  -2  320.02    4.44
   0   0  -3    1.36    0.79
   0   0   3    1.70    0.80
   0   0   3    0.59    0.38
   0   0  -4  146.75    2.96
   0   0  -4  154.94    1.96
   0   0   4  141.33    1.66
   0   0   4  148.15    2.46
   0   0   5    0.94    0.86
   0   0  -5    0.47    0.55
   0   0  -5    0.32    1.24
   0   0   5    0.21    0.36
   0   0  -6  682.76   14.36
   0   0  -6  669.60   17.52
   0   0   6  643.25   13.96
   0   0   6  646.51   17.46
   0   0   7    0.25    0.73
   0   0  -7    1.20    1.25
   0   0   7    0.62    1.31
   0   0  -7    0.43    0.71
   0   0   8   22.03    1.02
   0   0  -8   24.76    1.94
   0   0   8   23.74    2.03
   0   0   9    1.01    1.93
   0   0  -9   -1.44    1.89
   0   0  10   31.94    3.11
   0   1  -1   46.37    0.29
   0   1   1   46.18    0.63
   0   1   1   45.01    0.47
   0   1  -1   46.22    0.53
   0  -1   1   46.76    0.52
   0   1  -2  484.04    6.06
   0   1   2  497.69    7.97
   0   1   2  499.30    8.08
   0   1  -2  496.53    8.72
   0  -1  -2  502.50    8.59
   0  -1   2  484.09    6.03
   0  -1  -2  498.78    7.64
   0  -1   2  503.14    8.24
   0   1  -3  386.37    6.39
   0   1   3  395.82    7.08
   0   1   3  378.98    5.64
   0  -1   3  375.29    4.65
   0  -1   3  388.94    7.15
   0  -1  -3  400.63    6.47
   0  -1  -3  391.02    5.76
   0   1  -4  108.24    1.15
   0   1  -4  112.11    1.94
   0   1   4  107.69    1.91
   0   1   4  109.63    1.74
   0  -1  -4  105.94    1.85
   0  -1  -4  111.35    1.73
   0  -1   4  107.93    2.53
   0  -1   4  104.91    1.13
   0   1   5   84.25    1.60
   0   1   5   79.92    2.56
   0   1  -5   85.93    1.04
   0   1  -5   84.81    2.53
   0  -1   5   82.40    1.04
   0  -1  -5   80.61    1.83
   0  -1  -5   86.21    1.27
   0  -1   5   85.45    1.93
   0   1   6    4.13    1.77
   0   1  -6    6.95    1.10
   0   1   6    5.97    0.59
   0   1  -6    5.64    0.47
   0  -1  -6    5.83    0.58
   0  -1   6    6.10    0.48
   0  -1   6    5.80    1.84
   0  -1  -6    5.11    1.10
   0   1  -7  203.14    5.02
   0   1   7  204.18    4.96
   0   1   7  194.36    3.90
   0  -1   7  202.60    5.13
   0  -1  -7  200.03    3.27
   0  -1  -7  204.79    6.32
   0  -1   7  185.24    2.59
   0   1   8    4.14    1.65
   0   1   8    4.45    0.70
   0   1  -8    3.57    1.60
   0  -1  -8    3.27    1.04
   0  -1   8    6.06    1.63
   0   1  -9   59.17    3.08
   0   1   9   60.92    3.10
   0  -1   9   59.95    3.18
   0   1  10   -4.97    2.32
   0   1 -10   -0.08    2.21
   0  -1  10    2.73    3.60
   0   2   0 2928.70  133.76
   0  -2   0 2959.41  135.11
   0   2   1  349.15    4.97
   0  -2   1  328.40    3.83
   0  -2  -1  342.37    4.54
   0   2   2  430.66    6.82
   0   2   2  437.64    6.85
   0   2  -2  439.83    7.04
   0   2  -2  437.46    5.15
   0  -2   2  454.47    7.26
   0  -2  -2  432.12    6.85
   0   2  -3  482.70    8.83
   0   2   3  483.88    8.39
   0   2   3  477.86    8.55
   0  -2   3  480.65    9.55
   0  -2  -3  485.59    8.88
   0   2   4   47.82    1.15
   0   2  -4   46.95    1.20
   0   2   4   46.37    0.93
   0  -2   4   48.74    1.22
   0  -2  -4   50.17    1.26
   0   2   5    6.95    0.95
   0   2   5    7.39    0.92
   0   2  -5    8.09    0.97
   0  -2  -5    8.15    0.63
   0  -2   5    7.93    0.99
   0   2   6   89.62    2.31
   0   2   6   94.26    2.33
   0   2  -6   93.71    2.47
   0  -2   6   95.03    2.55
   0  -2  -6   98.94    2.22
   0   2   7    5.92    0.82
   0   2   7    7.35    2.16
   0   2  -7    6.65    2.17
   0  -2  -7    6.70    1.20
   0  -2   7    3.93    2.34
   0   2  -8  138.44    4.28
   0   2   8  118.07    3.32
   0   2   8  128.63    4.02
   0  -2  -8  125.94    3.29
   0  -2   8  129.66    4.26
   0   2   9   -0.69    0.90
   0   2  -9    0.37    1.97
   0   2   9   -1.15    1.83
   0  -2  -9    1.26    0.86
   0  -2   9    2.17    1.99
   0   2  10   10.01    2.47
   0   2 -10   13.90    2.57
   0  -2  10   10.59    4.09
   0   3   0   -0.59    0.55
   0  -3   0   -0.14    0.34
   0   3  -1 1839.41   60.19
   0   3   1 1822.90   63.66
   0  -3  -1 1809.97   63.30
   0  -3   1 1823.85   60.51
   0   3  -2    4.84    0.27
   0   3   2    5.40    0.51
   0  -3  -2    3.73    0.50
   0   3   3  149.85    2.20
   0   3  -3  148.21    2.31
   0   3   3  151.28    2.18
   0  -3   3  145.41    2.30
   0  -3  -3  143.65    2.15
   0   3   4   66.88    1.37
   0   3  -4   69.61    2.03
   0   3   4   64.60    1.27
   0  -3  -4   66.23    1.28
   0  -3   4   66.81    1.53
   0   3  -5  192.22    4.66
   0   3   5  184.99    3.52
   0   3   5  181.65    3.13
   0  -3  -5  185.33    3.14
   0  -3   5  182.61    4.65
   0   3   6    9.66    0.88
   0   3  -6   11.27    1.25
   0   3   6   10.85    1.19
   0  -3  -6   11.77    1.28
   0  -3   6   10.89    2.02
   0   3  -7  299.68    9.31
   0   3   7  288.80    8.81
   0   3   7  283.70    6.03
   0  -3   7  300.77    7.66
   0  -3  -7  302.33    6.08
   0   3   8   12.56    1.65
   0   3   8    9.60    1.76
   0   3  -8    7.19    1.85
   0  -3  -8   10.04    1.05
   0  -3   8   11.41    1.88
   0   3  -9  116.26    4.68
   0   3   9  103.95    2.88
   0   3   9  119.74    4.40
   0  -3  -9  112.81    2.93
   0  -3   9  115.53    4.77
   0   3  10   17.41    2.60
   0   3 -10   14.99    2.66
   0   4   0 1966.11   73.50
   0  -4   0 2018.95   76.60
   0   4  -1 1965.26   72.58
   0   4   1 2019.17   78.21
   0  -4  -1 2109.49   81.23
   0  -4   1 2007.69   74.24
   0   4  -2  602.79   10.35
   0   4   2  607.02   12.44
   0   4  -2  619.57   12.29
   0  -4  -2  639.62   12.96
   0   4   3    5.73    1.04
   0   4  -3    5.39    0.71
   0   4   3    6.14    0.59
   0   4  -3    6.27    0.30
   0   4  -3    6.16    0.29
   0  -4  -3    6.34    0.71
   0   4   4  545.69   12.47
   0   4   4  545.26   11.80
   0   4  -4  553.05   12.13
   0  -4  -4  556.42   12.94
   0   4   5    8.82    0.93
   0   4  -5    7.69    1.02
   0   4   5    7.00    0.87
   0  -4  -5    6.79    1.29
   0   4  -6   18.20    1.47
   0   4   6   20.24    1.13
   0   4   6   19.74    1.33
   0  -4   6   20.28    1.47
   0  -4  -6   19.91    1.62
   0   4   7   -1.64    1.98
   0   4   7   -0.80    0.99
   0   4  -7    2.55    2.18
   0  -4  -7    1.33    0.99
   0  -4   7   -1.65    1.42
   0   4   8  116.35    3.08
   0   4  -8  124.72    4.20
   0   4   8  123.77    4.01
   0  -4  -8  121.03    3.96
   0   4  -9    3.27    2.05
   0   4   9    1.59    1.98
   0   4   9    2.72    1.96
   0  -4  -9    2.65    1.82
   0   4 -10   23.89    4.46
   0   4  10   27.73    4.26
   0   5   0    2.52    0.82
   0  -5   0    0.43    0.52
   0   5   1 1503.99   50.84
   0   5  -1 1450.98   45.60
   0  -5  -1 1495.09   48.78
   0  -5   1 1475.00   46.35
   0   5   2    2.21    0.71
   0   5  -2    3.76    0.36
   0  -5  -2    3.51    1.07
   0  -5   2    3.28    0.37
   0   5   3   84.04    1.73
   0   5  -3   83.73    1.63
   0   5  -3   88.93    1.15
   0  -5  -3   90.81    2.34
   0   5   4   24.40    0.95
   0   5   4   24.87    1.07
   0   5  -4   23.57    0.39
   0   5  -4   26.61    1.61
   0   5  -4   23.36    0.39
   0  -5  -4   25.26    1.03
   0   5   5  143.63    3.81
   0   5  -5  145.32    3.19
   0   5   5  140.32    3.65
   0  -5  -5  140.62    2.85
   0   5   6    8.42    1.83
   0   5   6    9.15    1.16
   0   5  -6    6.52    1.32
   0  -5  -6   10.48    1.08
   0   5   7   48.27    1.88
   0   5  -7   54.34    3.46
   0   5   7   50.27    3.12
   0  -5  -7   53.08    1.85
   0   5   8   -0.64    1.25
   0   5   8    0.50    1.63
   0   5  -8   -1.37    1.81
   0  -5  -8   -0.40    1.87
   0   5   9   96.70    3.31
   0   5  -9  109.00    6.20
   0   5   9  108.36    5.92
   0  -5  -9  106.10    3.21
   0   5  10    6.83    2.33
   0   5  10    5.60    2.45
   0   5 -10    3.12    2.57
   0  -5 -10    6.50    1.55
   0   6   0  202.22    3.25
   0  -6   0  209.21    3.88
   0   6  -1  109.50    1.70
   0   6   1  118.43    2.04
   0  -6   1  111.82    2.15
   0  -6  -1  116.30    2.61
   0   6  -2  874.45   20.76
   0   6   2  895.12   23.58
   0  -6   2  856.79   21.16
   0  -6  -2  892.80   23.56
   0   6  -3  351.72    5.37
   0   6  -3  363.54    7.90
   0   6   3  368.11    7.39
   0  -6  -3  373.57    7.35
   0   6   4   59.63    1.93
   0   6   4   59.40    2.40
   0   6  -4   54.77    2.20
   0   6  -4   55.05    0.82
   0  -6  -4   60.12    2.27
   0   6   5    1.96    1.06
   0   6  -5    2.95    1.08
   0   6   5    2.19    1.40
   0  -6  -5    2.35    0.99
   0   6   6  140.06    4.32
   0   6   6  134.92    3.45
   0   6  -6  135.34    3.61
   0  -6  -6  143.60    3.39
   0   6   7    5.20    2.17
   0   6  -7    3.51    1.56
   0   6   7    2.35    1.98
   0  -6  -7    3.72    1.30
   0   6  -8  106.68    5.73
   0   6   8  105.93    3.63
   0   6   8   99.52    3.31
   0  -6  -8  110.38    4.51
   0   6   9    1.10    1.96
   0   6   9    0.82    1.57
   0   6  -9    4.64    2.25
   0  -6  -9    3.69    1.54
   0   7   0    8.40    0.86
   0  -7   0    7.34    0.81
   0   7   1  188.23    3.42
   0   7  -1  195.08    3.77
   0  -7  -1  199.78    3.52
   0  -7   1  184.09    3.06
   0   7   2  197.92    3.84
   0   7  -2  193.66    3.51
   0  -7  -2  196.54    3.74
   0  -7   2  191.21    3.45
   0   7  -3  287.17    5.65
   0   7  -3  293.20    4.98
   0   7   3  298.44    6.12
   0  -7  -3  288.54    5.99
   0   7   4   25.51    2.04
   0   7  -4   22.52    0.71
   0   7  -4   21.94    1.23
   0   7  -4   21.07    0.75
   0  -7  -4   24.41    1.30
   0   7   5    3.36    1.22
   0   7  -5    4.76    1.19
   0   7   5    6.19    1.57
   0  -7  -5    7.76    1.79
   0   7   6   30.77    2.63
   0   7   6   31.99    1.64
   0   7  -6   35.43    1.86
   0  -7  -6   33.33    2.62
   0   7  -7   22.74    2.03
   0   7   7   21.39    1.73
   0   7   7   22.42    1.78
   0  -7  -7   25.67    2.65
   0   7  -8   24.97    2.46
   0   7   8   28.04    3.09
   0   7   8   29.79    3.30
   0  -7  -8   25.92    2.91
   0   7  -9   39.71    3.12
   0   7   9   40.53    2.85
   0   7   9   36.96    3.70
   0  -7  -9   42.46    2.38
   0   8   0  499.68   10.89
   0  -8   0  503.19   12.05
   0   8  -1    0.84    0.73
   0   8   1    1.47    0.88
   0  -8   1    1.47    0.73
   0  -8  -1   -1.04    0.90
   0   8   2  322.24    8.10
   0   8  -2  322.57    6.59
   0  -8  -2  322.62    6.73
   0  -8   2  302.51    6.36
   0   8   3    0.18    1.62
   0   8  -3   -0.83    0.86
   0   8  -3    0.95    0.88
   0  -8  -3   -0.24    1.07
   0   8  -4   57.11    0.97
   0   8   4   62.04    3.03
   0   8  -4   57.66    1.40
   0   8  -4   54.31    1.82
   0  -8  -4   63.35    2.92
   0   8  -5    3.07    1.85
   0   8   5    0.72    1.29
   0   8  -5    1.44    0.53
   0   8  -5    0.54    0.51
   0   8   5    1.82    1.60
   0  -8  -5    2.02    1.25
   0   8   6  142.38    3.52
   0   8  -6  137.43    5.30
   0   8   6  132.15    3.97
   0  -8  -6  138.91    3.92
   0   8   7    2.40    1.60
   0   8  -7    0.61    2.57
   0   8   7    0.36    1.49
   0  -8  -7    6.56    2.41
   0   8   8   62.78    2.96
   0   8   8   58.17    4.28
   0   8  -8   63.12    3.33
   0  -8  -8   66.43    4.16
   0   8   9    5.31    2.09
   0   8   9    3.66    1.96
   0   8  -9    3.66    2.33
   0  -8  -9    3.46    1.83
   0   9   0   -0.09    0.92
   0  -9   0    1.53    0.93
   0   9   1  335.08    7.33
   0   9  -1  336.31    6.86
   0  -9  -1  343.90    8.71
   0  -9   1  329.91    7.78
   0   9  -2    2.74    0.77
   0   9   2    0.43    1.19
   0  -9   2    1.50    1.18
   0  -9  -2    2.92    1.16
   0   9   3   29.99    1.70
   0   9  -3   29.03    1.00
   0   9  -3   29.80    1.36
   0  -9  -3   33.13    1.69
   0   9  -4   13.92    1.99
   0   9  -4   14.91    1.11
   0   9   4   17.67    1.61
   0  -9  -4   15.63    1.54
   0   9   5   78.74    2.29
   0   9   5   74.92    2.79
   0   9  -5   75.70    2.58
   0  -9  -5   84.11    3.93
   0   9   6   20.63    2.45
   0   9  -6   18.98    1.87
   0   9   6   23.82    1.93
   0  -9  -6   23.12    1.98
   0   9   7   93.36    5.07
   0   9  -7   87.49    3.73
   0   9   7   98.49    4.55
   0  -9  -7   98.66    3.57
   0   9   8    2.32    1.96
   0   9  -8    5.44    2.12
   0   9   8    5.08    2.81
   0  -9  -8    5.03    1.86
   0  10   0  144.88    4.17
   0 -10   0  134.66    3.15
   0  10   1   85.49    2.44
   0  10  -1   84.25    2.92
   0 -10   1   82.44    2.07
   0 -10  -1   90.62    2.40
   0  10   2   37.94    1.87
   0  10  -2   39.22    1.97
   0 -10  -2   44.74    2.72
   0 -10   2   39.87    1.32
   0  10   3    0.34    1.41
   0  10  -3   -0.19    1.23
   0 -10  -3    3.50    2.15
   0  10  -4   67.61    3.32
   0  10   4   77.60    2.79
   0  10  -4   68.27    1.59
   0 -10  -4   74.94    3.87
   0  10  -5   -0.06    0.60
   0  10  -5    0.83    0.84
   0  10   5    1.37    1.79
   0  10   5   -1.51    1.57
   0  10  -5    0.86    2.14
   0 -10  -5   -1.38    1.58
   0  10   6   65.89    3.04
   0  10   6   66.00    2.42
   0  10  -6   57.53    2.79
   0 -10  -6   64.97    4.30
   0  10   7    8.29    1.78
   0  10  -7    7.48    3.09
   0  10   7    9.32    3.16
   0 -10  -7    6.15    1.99
   0  10  -8   26.53    2.77
   0  10   8   24.19    2.65
   0  10   8   28.20    2.41
   0 -10  -8   25.03    2.52
   0  11   0    1.37    1.22
   0 -11   0    1.72    1.85
   0  11  -1  352.58    8.29
   0  11   1  352.67    8.81
   0 -11  -1  351.64   10.40
   0 -11   1  335.48    9.30
   0  11  -2  122.29    3.81
   0  11   2  125.53    3.65
   0 -11  -2  127.98    3.63
   0 -11   2  116.69    3.68
   0  11  -3   31.33    1.35
   0  11   3   34.77    3.17
   0 -11  -3   35.51    2.13
   0  11   4    0.69    1.68
   0  11  -4    1.39    1.36
   0  11  -4    3.39    1.36
   0 -11  -4    2.24    1.67
   0  11   5   60.45    2.19
   0  11  -5   61.79    3.60
   0  11  -5   53.63    2.04
   0  11   5   61.65    2.98
   0 -11  -5   56.99    4.26
   0  11   6   -0.28    2.92
   0  11   6    4.22    2.27
   0  11  -6   -0.46    2.60
   0 -11  -6    0.72    1.89
   0  11   7  106.51    5.36
   0  11  -7  104.56    4.49
   0  11   7  102.09    6.54
   0 -11  -7  114.19    4.43
   0  11  -8   -0.20    2.19
   0  11   8    4.44    2.93
   0  11   8    0.24    2.25
   0 -11  -8   -0.16    3.37
   0  12   0  193.45    6.27
   0 -12   0  183.17    4.65
   0  12  -1    2.17    1.94
   0  12   1    0.34    1.48
   0 -12  -1    1.80    1.43
   0 -12   1    1.27    1.19
   0  12  -2   42.25    1.77
   0  12   2   43.26    2.33
   0 -12  -2   43.71    2.27
   0 -12   2   41.52    2.51
   0  12  -3    2.01    1.14
   0  12   3    3.72    1.80
   0 -12  -3    1.73    2.57
   0  12  -4    2.23    1.52
   0  12  -4    7.39    1.63
   0  12   4    5.89    1.98
   0 -12  -4    5.11    1.93
   0  12  -5    5.74    1.44
   0  12   5    4.56    1.43
   0  12  -5    4.09    0.88
   0  12  -5    4.59    1.68
   0  12   5    5.78    3.22
   0 -12  -5    6.50    1.99
   0  12   6   48.24    2.40
   0  12  -6   44.56    2.77
   0  12   6   56.13    4.82
   0 -12  -6   51.33    4.62
   0  12   7    0.79    2.32
   0  12   7    3.83    2.68
   0  12  -7   -0.70    2.11
   0 -12  -7   -2.40    2.18
   0  13   0    4.54    1.60
   0 -13   0    4.77    2.36
   0  13   1  138.85    5.77
   0  13  -1  126.38    3.77
   0 -13  -1  135.73    4.09
   0 -13   1  126.59    4.86
   0  13  -2    2.39    2.01
   0  13   2   -3.53    1.79
   0 -13   2    1.14    1.27
   0 -13  -2    1.68    2.67
   0  13  -3   14.29    2.23
   0  13   3   17.44    2.25
   0 -13  -3   16.50    2.17
   0  13   4    4.76    2.12
   0  13  -4    0.54    1.63
   0  13  -4    3.67    1.21
   0 -13  -4    3.17    2.07
   0  13  -5   78.71    3.44
   0  13   5   86.25    4.15
   0 -13  -5   86.55    5.79
   0  13  -6    1.86    1.94
   0  13   6   -0.65    1.64
   0  13   6    1.32    2.33
   0 -13  -6    2.24    2.26
   0  14   0   79.81    3.29
   0 -14   0   77.66    3.08
   0  14  -1   -0.14    1.59
   0  14   1    0.09    1.84
   0 -14   1    0.97    1.54
   0 -14  -1    4.45    2.68
   0  14   2   83.95    3.80
   0  14  -2   80.79    4.22
   0 -14  -2   85.80    3.57
   0  14   3    4.66    2.07
   0  14  -3    2.25    1.51
   0  14  -3    2.12    1.43
   0 -14  -3    1.13    2.05
   0  14   4   31.53    4.63
   0  14  -4   29.63    2.68
   0  14  -4   31.82    2.33
   0 -14  -4   36.21    2.96
   0  14  -5   12.49    2.21
   0  14  -5   13.40    1.92
   0  14  -5   20.43    2.25
   0  14   5   17.34    2.93
   0 -14  -5   20.98    2.75
   0  14  -6    9.25    2.24
   0  14   6   10.92    2.85
   0  14   6    5.58    1.87
   0 -14  -6    9.94    4.16
   0  15   0   -1.25    2.92
   0 -15   0    2.73    1.81
   0  15   1   25.80    3.83
   0  15  -1   24.71    3.32
   0 -15  -1   23.93    2.39
   0 -15   1   21.27    2.10
   0  15  -2    0.60    1.68
   0  15   2    0.22    2.14
   0 -15  -2   -5.05    3.20
   0  15  -3   17.92    1.95
   0  15   3   22.57    2.81
   0  15  -3   21.68    2.05
   0 -15  -3   23.66    4.07
   0  15   4    2.81    2.50
   0  15  -4    0.35    1.82
   0  15  -4    0.52    1.49
   0 -15  -4   -0.25    3.73
   0  15  -5   13.85    2.29
   0  15   5   10.15    4.77
   0 -15  -5   14.40    4.47
   0  16   0   10.99    2.26
   0 -16   0    4.59    3.30
   0  16  -1    5.98    2.11
   0  16   1    4.23    2.33
   0 -16  -1    5.29    2.21
   0  16  -2   40.95    2.72
   0  16   2   38.41    5.17
   0 -16  -2   46.96    3.36
   0  16   3    6.68    2.75
   0  16  -3   10.14    2.91
   0 -16  -3    8.66    2.60
   0  16  -4   56.26    4.80
   0  16  -4   45.51    4.01
   0  16   4   63.28    4.40
   0 -16  -4   67.69    4.18
   0  17   0    2.56    2.21
   0 -17   0   -1.64    2.15
   0  17   1   13.10    2.82
   0  17  -1   16.49    2.51
   0 -17  -1   19.78    4.05
   0  17  -2   15.52    3.64
   0  17   2   18.66    3.01
   0 -17  -2   15.16    2.91
  -1   0  10    6.40    2.23
  -1   0   9    0.55    0.90
   1   0  -9    0.24    0.88
  -1   0   9    2.20    1.83
   1   0  -8  285.88    7.68
  -1   0   8  258.74    4.75
   1   0  -8  279.61    4.84
  -1   0   8  294.85   10.08
  -1   0   7    1.22    0.85
  -1   0   7   -2.45    2.04
   1   0  -7    1.15    1.23
   1   0  -7    0.71    0.81
  -1   0   6  237.19    6.28
   1   0  -6  240.93    3.99
   1   0  -6  243.43    6.12
   1   0  -5    1.44    0.80
  -1   0   5    0.21    0.60
  -1   0   5   -0.92    1.27
   1   0  -5   -0.02    0.39
  -1   0   4  726.55   16.81
   1   0  -4  737.32   16.93
   1   0  -4  737.33   15.29
  -1   0   4  748.97   15.49
  -1   0   3    0.24    0.49
   1   0  -3   -0.41    0.48
  -1   0   3    0.82    0.29
   1   0  -3   -0.01    0.28
   1   0  -2   45.54    0.70
  -1   0   2   47.69    0.94
  -1   0   2   46.10    0.54
  -1   0   1    0.32    0.27
  -1   0   1    0.45    0.25
   1   0  -1    0.58    0.25
  -1   0   0    0.43    0.11
   1   0   0    0.14    0.15
  -1   0  -1    0.23    0.24
   1   0   1    0.30    0.35
   1   0   2  173.90    1.84
   1   0   2  171.50    2.54
  -1   0  -2  170.44    2.19
  -1   0  -2  173.58    1.68
   1   0   3    0.69    0.52
  -1   0  -3   -0.41    0.80
  -1   0  -3   -0.02    0.34
   1   0   3   -0.18    0.23
  -1   0  -4  458.07    7.33
  -1   0  -4  446.78    8.87
   1   0   4  451.67    7.30
   1   0   4  450.55    9.97
  -1   0  -5    1.04    0.50
   1   0   5    0.30    0.89
   1   0   5   -0.11    0.54
  -1   0  -5    0.34    0.87
  -1   0  -6  163.63    4.68
   1   0   6  166.99    4.91
   1   0   6  158.18    2.50
   1   0   7    0.22    0.64
   1   0   7    1.07    1.38
  -1   0  -7   -1.99    1.92
   1   0   8  162.37    4.92
  -1   0  -8  158.05    6.17
  -1   0  -9   -2.58    3.05
   1   0   9   -3.07    2.04
   1   0  10  104.16    4.83
  -1   1  10    0.66    2.30
  -1  -1  10    2.80    3.50
  -1   1   9   -0.32    1.84
   1   1  -9    1.85    2.68
  -1   1   9    1.14    0.76
   1  -1  -9    0.91    0.79
  -1  -1   9    2.83    1.81
  -1   1   8   23.93    2.91
   1   1  -8   26.17    2.94
  -1   1   8   23.47    1.47
  -1  -1   8   25.19    2.01
   1  -1  -8   23.59    1.43
  -1   1   7  427.14    9.38
  -1   1   7  430.44   11.04
   1   1  -7  436.90    7.91
   1   1  -7  417.37   10.73
  -1  -1   7  425.29   11.15
   1  -1  -7  434.69    9.40
  -1  -1   7  411.34    7.68
   1   1  -6   62.83    1.82
   1   1  -6   61.89    1.12
  -1   1   6   61.23    1.87
  -1   1   6   60.94    1.58
  -1  -1   6   60.97    1.84
   1  -1  -6   64.41    1.81
   1  -1  -6   58.28    1.17
  -1  -1   6   58.04    0.84
   1   1  -5   40.48    1.23
  -1   1   5   43.45    1.80
  -1   1   5   41.43    1.18
   1   1  -5   41.70    0.81
  -1  -1   5   38.98    1.86
   1  -1  -5   41.77    0.85
   1  -1  -5   37.72    1.27
  -1  -1   5   42.58    0.82
  -1   1   4   15.81    0.81
   1   1  -4   15.77    0.52
  -1   1   4   15.07    0.80
   1   1  -4   14.72    0.79
   1  -1  -4   16.05    0.81
  -1  -1   4   15.04    0.51
  -1  -1   4   14.27    1.16
   1  -1  -4   16.02    0.78
  -1   1   3  152.09    2.57
  -1   1   3  151.20    1.89
   1   1  -3  153.91    2.13
  -1  -1   3  151.83    2.16
  -1  -1   3  152.91    1.70
   1   1  -2 1746.13   58.69
  -1   1   2 1722.63   57.55
   1   1  -2 1870.64   58.72
  -1   1   2 1780.01   59.98
   1  -1  -2 1837.72   61.93
  -1  -1   2 1714.93   59.03
  -1  -1   2 1899.89   59.51
  -1   1   1 2043.19   71.36
   1   1  -1 2046.64   68.60
   1   1  -1 1947.01   65.63
  -1  -1   1 2028.87   67.57
   1  -1  -1 2037.04   71.04
  -1  -1   1 1975.51   66.23
   1   1   0  273.99    2.23
  -1   1   0  283.47    2.93
   1  -1   0  275.81    2.86
  -1   1  -1    8.37    0.17
  -1   1  -1    7.37    0.52
   1   1   1    9.51    0.45
   1   1   1    8.70    0.25
  -1  -1  -1    7.97    0.25
  -1  -1  -1    8.86    0.29
   1   1   2    2.20    0.60
   1   1   2    3.18    0.32
   1  -1   2    2.09    0.45
   1  -1   2    2.19    0.15
  -1  -1  -2    3.28    0.39
  -1  -1  -2    1.58    0.47
   1   1   3  104.97    1.99
  -1   1  -3  103.01    1.63
   1   1   3  102.95    1.49
  -1  -1  -3  105.22    1.26
   1  -1   3  103.52    1.64
  -1  -1  -3  101.99    1.56
   1   1   4  153.53    3.24
   1   1   4  143.34    1.93
  -1   1  -4  147.77    2.58
  -1  -1  -4  155.91    3.12
   1  -1   4  151.00    3.31
  -1  -1  -4  155.81    2.34
   1   1   5  287.17    4.45
   1   1   5  290.98    5.83
  -1   1  -5  294.25    6.97
  -1  -1  -5  294.54    5.80
   1  -1   5  294.81    6.99
   1  -1   5  279.32    3.50
  -1  -1  -5  304.72    5.05
   1   1   6   -0.80    0.82
   1   1   6   -0.07    1.08
  -1   1  -6   -0.07    1.12
  -1  -1  -6    0.68    0.50
   1  -1   6   -0.02    0.32
  -1  -1  -6    1.80    1.02
   1  -1   6   -0.76    1.12
   1   1   7   39.91    1.99
   1   1   7   37.86    1.42
  -1   1  -7   37.37    1.98
   1  -1   7   41.88    2.99
  -1  -1  -7   42.12    1.90
  -1   1  -8   -0.23    1.60
   1   1   8    1.18    1.60
   1   1   8    0.71    1.00
  -1  -1  -8    1.30    2.44
   1  -1   8    1.75    1.76
   1   1   9   29.95    2.51
  -1   1  -9   26.86    3.76
   1  -1   9   29.98    2.61
   1   1  10   -1.67    2.32
  -1   1 -10    4.37    3.42
   1  -1  10    0.04    3.62
  -1   2  10    0.50    2.27
   1   2 -10   10.80    3.48
  -1  -2  10    5.40    3.72
   1   2  -9    2.62    2.84
  -1   2   9    0.74    0.95
  -1   2   9   -1.42    1.87
   1  -2  -9   -0.12    1.44
  -1  -2   9   -4.55    1.93
   1   2  -8  165.03    6.48
  -1   2   8  171.53    6.49
  -1   2   8  151.24    3.18
  -1  -2   8  164.92    4.84
   1  -2  -8  169.34    3.35
   1   2  -7    2.31    1.97
  -1   2   7    2.43    1.16
   1   2  -7    0.32    0.39
  -1   2   7    1.77    1.27
   1  -2  -7   -0.79    1.20
  -1  -2   7   -0.37    2.07
  -1  -2   7    0.49    0.36
   1   2  -6  346.55    9.05
   1   2  -6  334.95    4.81
  -1   2   6  327.08    6.18
  -1   2   6  354.65    9.02
  -1  -2   6  341.34    7.74
  -1  -2   6  337.95    4.80
   1  -2  -6  350.19    7.21
  -1   2   5   37.29    1.19
   1   2  -5   34.99    0.62
  -1   2   5   35.41    0.94
   1   2  -5   36.06    1.22
  -1  -2   5   36.57    1.26
   1  -2  -5   38.27    1.31
  -1  -2   5   35.35    0.61
   1   2  -4   20.07    0.45
  -1   2   4   20.13    0.84
  -1   2   4   19.42    1.02
   1   2  -4   22.04    0.85
  -1  -2   4   21.88    0.84
  -1  -2   4   19.04    0.44
   1  -2  -4   18.90    0.68
  -1   2   3    1.11    0.52
  -1   2   3    1.82    0.71
   1   2  -3    0.59    0.52
   1  -2  -3    0.35    0.71
  -1  -2   3    1.07    0.51
  -1  -2   3    1.13    0.18
   1   2  -2  732.67   14.92
   1   2  -2  787.35   14.47
  -1   2   2  768.89   16.58
  -1  -2   2  800.62   14.60
  -1  -2   2  756.70   15.97
   1  -2  -2  753.38   15.53
   1   2  -1  175.81    1.86
   1  -2  -1  174.95    2.03
   1   2   0 3028.05  143.60
  -1   2   0 3053.87  142.00
   1  -2   0 2967.08  138.16
  -1  -2   0 2943.71  138.90
   1   2   1 2943.58  139.36
   1   2   1 2924.46  132.69
  -1   2  -1 2918.55  128.83
  -1  -2  -1 2953.79  139.39
   1  -2   1 2862.39  126.53
  -1   2  -2    7.44    0.52
   1   2   2    8.17    0.68
   1   2   2    6.42    0.62
  -1  -2  -2    6.92    0.40
  -1  -2  -2    5.96    0.44
   1   2   3  258.47    3.88
   1   2   3  248.93    4.06
  -1   2  -3  256.26    4.70
  -1  -2  -3  252.22    3.82
  -1  -2  -3  255.95    3.69
   1  -2   3  250.39    4.74
  -1   2  -4  296.25    5.43
   1   2   4  284.91    5.10
   1   2   4  294.76    5.96
   1  -2   4  296.62    6.34
  -1  -2  -4  290.95    5.10
  -1  -2  -4  298.01    5.23
   1   2   5   13.53    1.01
  -1   2  -5   11.83    1.06
   1   2   5   13.37    1.02
   1  -2   5   11.48    1.69
  -1  -2  -5    9.58    0.95
  -1  -2  -5   11.23    1.00
  -1   2  -6   77.82    3.22
   1   2   6   75.29    1.51
   1   2   6   79.62    2.20
  -1  -2  -6   82.84    2.96
   1  -2   6   77.40    3.37
  -1  -2  -6   79.40    1.96
   1   2   7    3.38    1.31
  -1   2  -7   -0.52    1.40
   1   2   7   -0.66    0.75
  -1  -2  -7    0.57    1.07
   1  -2   7   -0.98    1.39
  -1  -2  -7   -0.89    1.25
   1   2   8   74.52    2.58
  -1   2  -8   87.42    3.25
   1   2   8   86.73    3.18
   1  -2   8   88.47    3.41
   1   2   9    5.02    0.90
   1   2   9    5.73    2.02
  -1   2  -9    2.18    3.22
   1  -2   9    3.56    2.20
  -1   2 -10   43.04    3.20
   1   2  10   36.05    3.19
   1   3 -10    5.85    2.44
  -1   3  10    7.19    2.36
  -1  -3  10    4.37    3.78
   1   3  -9  195.49    6.16
  -1   3   9  183.87    6.11
  -1   3   9  168.75    4.28
   1  -3  -9  184.07    4.37
  -1  -3   9  198.16    6.37
  -1   3   8    3.66    2.52
   1   3  -8    5.81    2.54
  -1   3   8    6.74    1.04
   1  -3  -8    5.62    1.56
  -1  -3   8    4.95    1.73
   1   3  -7   55.61    2.19
  -1   3   7   54.47    2.17
  -1   3   7   54.57    1.59
   1  -3  -7   59.73    1.58
  -1  -3   7   52.23    2.26
   1   3  -6   51.16    0.53
  -1   3   6   55.42    1.78
  -1   3   6   52.99    1.44
   1   3  -6   56.25    1.82
  -1  -3   6   48.75    2.60
   1  -3  -6   58.14    1.39
   1   3  -5  429.08   10.17
  -1   3   5  427.38    8.86
   1  -3  -5  431.19    9.28
  -1  -3   5  424.99    8.99
   1   3  -4    8.72    0.35
  -1   3   4   10.41    0.68
   1   3  -4    8.20    0.76
  -1   3   4   10.15    0.73
   1  -3  -4   10.29    0.69
  -1  -3   4    7.71    1.19
  -1   3   3    6.90    0.61
   1   3  -3    8.77    0.59
  -1  -3   3    8.45    0.93
   1  -3  -3    7.97    0.60
   1   3  -2  231.48    2.64
  -1   3   2  232.91    3.82
   1   3  -2  227.99    3.39
   1  -3  -2  240.21    3.38
   1   3  -1   27.05    0.67
  -1   3   1   25.57    0.64
   1  -3  -1   25.08    0.91
  -1   3   0 1659.94   51.62
   1   3   0 1607.69   52.10
   1  -3   0 1617.98   50.35
  -1  -3   0 1601.49   50.74
   1   3   1 9781.92 1217.75
  -1   3  -1 9999.00 1203.81
   1  -3   1 9541.45 1147.97
  -1  -3  -1 9696.40 1208.89
  -1   3  -2   51.92    0.99
   1   3   2   53.24    0.95
   1   3   2   50.96    0.78
  -1  -3  -2   52.04    0.96
   1  -3   2   50.27    0.49
   1   3   3 1187.87   35.15
   1   3   3 1171.32   34.20
  -1   3  -3 1151.86   35.37
  -1  -3  -3 1160.00   34.60
   1   3   4  108.14    1.84
  -1   3  -4  105.32    2.14
   1   3   4  113.66    2.53
  -1  -3  -4  113.30    1.85
   1   3   5    0.93    1.08
  -1   3  -5    3.47    1.56
   1   3   5    1.63    0.89
   1  -3   5    4.13    1.01
  -1  -3  -5    3.29    0.67
  -1   3  -6   -0.46    1.22
   1   3   6    1.18    0.77
   1   3   6    1.39    1.66
  -1  -3  -6   -0.01    0.73
   1  -3   6   -1.31    1.24
   1   3   7  205.34    5.24
   1   3   7  194.97    5.05
  -1   3  -7  210.39    5.44
  -1  -3  -7  201.08    4.95
   1  -3   7  213.67    5.65
   1   3   8   13.26    1.85
   1   3   8   11.83    1.17
  -1   3  -8   11.65    1.97
  -1  -3  -8   12.15    1.07
  -1   3  -9   92.05    5.57
   1   3   9   65.65    3.07
   1   3   9   78.18    3.60
   1   3  10    0.26    3.69
  -1   3 -10    7.02    2.56
  -1   4  10    4.59    2.23
   1   4 -10    4.36    2.46
  -1   4  10   14.08    3.64
   1  -4 -10    4.78    2.18
   1   4  -9  137.23    4.95
  -1   4   9  124.08    4.69
  -1   4   9  135.25    4.97
  -1  -4   9  136.34    5.10
   1  -4  -9  133.57    4.72
  -1   4   8  112.04    3.83
  -1   4   8  119.06    5.11
   1   4  -8  105.43    5.11
   1  -4  -8  112.72    2.89
  -1  -4   8  107.50    5.24
  -1   4   7    0.85    1.54
   1   4  -7   -3.37    1.29
  -1   4   7    0.22    1.28
  -1  -4   7    1.62    1.41
   1  -4  -7   -0.75    0.97
  -1   4   6  176.15    3.88
  -1   4   6  180.99    3.60
   1   4  -6  180.07    4.08
   1  -4  -6  184.16    4.52
  -1  -4   6  188.05    4.25
   1   4  -5   71.19    0.76
   1   4  -5   68.39    0.75
   1   4  -5   71.75    1.79
  -1   4   5   70.89    2.21
  -1   4   5   73.30    1.72
   1  -4  -5   73.77    1.62
  -1  -4   5   72.10    1.84
  -1   4   4   17.83    0.86
   1   4  -4   15.44    0.44
  -1   4   4   16.97    0.85
   1   4  -4   16.03    0.86
   1   4  -4   16.24    0.45
  -1  -4   4   15.75    0.89
   1  -4  -4   18.00    0.86
   1   4  -3  214.37    2.72
  -1   4   3  218.00    4.22
   1   4  -3  217.73    2.76
   1   4  -3  209.05    3.23
   1  -4  -3  216.28    3.53
  -1   4   2  589.37   12.52
   1   4  -2  577.93   10.78
   1   4  -2  575.58   10.02
   1  -4  -2  570.76   11.38
   1   4  -1   56.16    1.09
  -1   4   1   59.17    1.04
  -1  -4   1   56.32    0.87
   1  -4  -1   58.45    1.39
   1   4   0  531.99    9.66
  -1   4   0  552.40   10.31
  -1  -4   0  544.40    9.81
   1  -4   0  541.34    9.57
   1   4   1 3389.67  190.01
  -1   4  -1 3300.03  176.32
  -1  -4  -1 3386.59  192.50
   1  -4   1 3452.64  185.08
  -1   4  -2  249.55    3.04
   1   4   2  254.48    4.61
   1  -4   2  239.50    2.77
  -1  -4  -2  258.39    4.01
   1   4   3  499.68   10.88
  -1   4  -3  496.34   10.08
  -1   4  -3  505.71    6.57
   1   4   3  474.74    9.02
  -1  -4  -3  490.00   10.73
  -1   4  -4    1.14    0.84
   1   4   4    3.09    1.08
   1   4   4    0.25    0.68
  -1  -4  -4    1.57    0.71
   1   4   5   -0.91    0.86
  -1   4  -5   -0.37    1.05
   1   4   5    0.91    0.79
  -1  -4  -5    2.27    1.19
   1   4   6   92.77    3.35
  -1   4  -6   93.10    2.71
   1   4   6   88.91    2.14
  -1  -4  -6   91.00    2.75
   1   4   7   -0.57    1.38
  -1   4  -7    1.54    1.55
   1   4   7    0.57    1.54
  -1  -4  -7    0.78    0.98
  -1   4  -8   44.58    2.66
   1   4   8   44.61    2.45
   1   4   8   40.93    2.48
  -1  -4  -8   43.25    2.38
  -1   4  -9   15.22    2.37
   1   4   9   13.79    1.46
   1   4   9    7.03    3.50
  -1   5  10   17.37    2.62
  -1   5  10   12.15    2.74
   1   5 -10   21.61    4.08
   1  -5 -10   16.36    2.65
  -1   5   9  219.34    6.19
   1   5  -9  240.52    7.63
  -1   5   9  223.34    7.26
   1  -5  -9  221.51    7.72
   1   5  -8    4.68    1.78
  -1   5   8    5.56    2.03
  -1   5   8    7.06    1.70
   1  -5  -8    3.61    1.30
   1   5  -7   47.32    2.14
  -1   5   7   47.58    2.59
  -1   5   7   48.17    2.07
   1  -5  -7   44.38    2.55
   1   5  -6    0.76    1.15
  -1   5   6   -0.55    1.06
  -1   5   6    0.70    1.01
   1  -5  -6   -0.51    1.02
  -1   5   5  193.26    4.61
   1   5  -5  184.92    3.83
  -1   5   5  191.09    4.72
   1  -5  -5  191.26    3.76
  -1   5   4    3.37    0.74
   1   5  -4    2.86    0.46
   1   5  -4    0.36    0.80
  -1   5   4    2.23    0.85
   1   5  -4    2.91    0.44
   1  -5  -4    2.88    0.83
   1   5  -3  117.50    1.46
  -1   5   3  123.53    2.24
   1   5  -3  119.37    1.69
   1   5  -3  114.13    1.94
   1  -5  -3  124.40    2.83
   1   5  -2  130.89    1.90
  -1   5   2  133.82    2.28
   1   5  -2  135.06    2.12
   1  -5  -2  133.12    2.27
   1   5  -1   29.42    0.98
  -1   5   1   32.01    0.86
   1  -5  -1   32.56    0.88
  -1  -5   1   29.07    0.72
   1   5   0    0.43    0.57
  -1   5   0    0.17    0.49
  -1  -5   0    1.43    0.56
   1  -5   0    0.76    0.50
   1   5   1 3150.86  169.82
  -1   5  -1 3085.34  161.03
  -1  -5  -1 3160.06  173.14
   1  -5   1 2994.29  155.20
  -1   5  -2   13.17    0.41
   1   5   2   12.66    0.81
  -1  -5  -2   11.06    0.83
   1  -5   2   13.36    0.62
  -1   5  -3  258.28    3.18
   1   5   3  257.20    5.41
  -1   5  -3  253.75    4.69
   1   5   3  251.70    4.06
  -1  -5  -3  261.13    5.45
   1   5   4    7.60    1.36
   1   5   4    7.21    0.79
  -1   5  -4    7.01    0.99
  -1  -5  -4    8.62    0.90
  -1   5  -5   37.82    1.65
   1   5   5   40.45    1.91
   1   5   5   36.61    1.96
  -1  -5  -5   36.32    1.94
   1   5   6    1.69    1.69
  -1   5  -6   -0.44    1.32
   1   5   6    2.01    1.58
  -1  -5  -6    1.68    1.56
   1   5   7  154.88    5.11
   1   5   7  169.16    4.45
  -1   5  -7  159.16    4.75
  -1  -5  -7  166.61    4.89
   1   5   8    2.49    2.61
  -1   5  -8    0.40    2.80
   1   5   8    1.38    1.99
  -1  -5  -8    0.38    1.23
   1   5   9   56.09    2.58
  -1   5  -9   75.74    3.79
   1   5   9   69.30    3.44
  -1   6  10   24.34    2.85
  -1   6  10   23.56    3.14
   1   6 -10   17.10    2.80
   1  -6 -10   19.94    3.12
  -1   6   9   19.94    3.49
  -1   6   9   17.40    2.81
   1   6  -9   19.16    3.66
   1  -6  -9   15.09    2.74
  -1   6   8   61.67    3.45
  -1   6   8   60.42    2.74
   1   6  -8   59.82    2.91
   1  -6  -8   62.70    2.44
  -1   6   7   -0.27    1.27
  -1   6   7   -1.12    1.36
   1   6  -7    0.48    2.19
   1  -6  -7   -1.26    1.21
   1   6  -6  233.26    5.52
  -1   6   6  233.05    6.71
  -1   6   6  235.54    5.22
   1  -6  -6  238.99    6.56
   1   6  -5    1.38    0.43
  -1   6   5    1.63    1.05
   1   6  -5    0.93    0.42
  -1   6   5    0.06    1.47
   1   6  -5    2.60    1.01
   1  -6  -5    2.30    1.57
   1   6  -4  195.81    2.80
   1   6  -4  185.52    2.46
  -1   6   4  190.54    3.86
   1   6  -4  189.68    3.52
   1  -6  -4  192.95    3.83
   1   6  -3   15.44    0.78
   1   6  -3   14.92    0.79
  -1   6   3   13.80    1.01
   1  -6  -3   17.42    1.49
   1   6  -2  271.28    4.75
  -1   6   2  277.10    5.03
   1  -6  -2  276.55    4.96
  -1   6   1    1.67    0.70
   1   6  -1    1.38    0.58
  -1  -6   1    0.51    0.57
   1  -6  -1   -0.57    1.04
  -1   6   0   84.06    1.47
   1   6   0   82.89    1.54
   1  -6   0   84.25    1.46
  -1  -6   0   78.68    1.49
  -1   6  -1   19.34    0.69
  -1  -6  -1   23.53    1.40
   1  -6   1   18.53    0.69
  -1   6  -2 1911.39   71.77
   1   6   2 1864.21   78.36
  -1  -6  -2 1865.11   75.84
   1  -6   2 1785.32   66.00
  -1   6  -3    1.60    0.85
   1   6   3    2.96    0.89
  -1   6  -3    2.52    0.34
  -1  -6  -3    1.75    0.83
  -1   6  -4   45.88    1.55
  -1   6  -4   43.53    0.55
   1   6   4   45.52    1.21
  -1   6  -4   45.04    0.53
   1   6   4   47.60    2.16
  -1  -6  -4   46.21    1.53
  -1   6  -5    0.41    1.15
   1   6   5   -0.18    1.43
   1   6   5    1.80    1.03
  -1  -6  -5   -1.35    1.57
   1   6   6   14.66    2.00
  -1   6  -6   17.30    2.48
   1   6   6   14.92    1.34
  -1  -6  -6   13.04    2.05
  -1   6  -7   30.56    2.25
   1   6   7   29.37    1.87
   1   6   7   28.60    1.75
  -1  -6  -7   26.81    2.47
   1   6   8  142.84    4.31
   1   6   8  149.22    4.77
  -1   6  -8  150.81    5.29
  -1  -6  -8  153.67    4.16
  -1   6  -9    3.76    3.57
   1   6   9    5.78    1.76
   1   6   9    9.77    2.10
  -1  -6  -9   10.39    1.66
  -1   7   9   28.26    3.36
  -1   7   9   25.10    2.62
   1   7  -9   30.98    2.72
   1  -7  -9   29.88    2.21
   1   7  -8   24.49    3.41
  -1   7   8   25.70    1.94
  -1   7   8   26.48    2.12
   1  -7  -8   22.80    2.98
   1   7  -7  140.67    4.22
  -1   7   7  143.25    5.42
  -1   7   7  155.80    5.48
   1  -7  -7  143.02    3.99
   1   7  -6    1.18    0.20
   1   7  -6    1.82    0.25
   1   7  -6   -0.04    1.29
  -1   7   6    1.74    1.22
   1  -7  -6    2.16    1.29
   1   7  -5   53.33    1.79
  -1   7   5   58.14    2.36
  -1   7   5   55.28    1.93
   1   7  -5   51.06    1.06
   1   7  -5   51.63    1.10
   1  -7  -5   59.38    1.96
   1   7  -4    1.15    0.44
   1   7  -4    2.15    0.45
   1   7  -4    2.55    0.89
  -1   7   4    2.12    1.65
   1  -7  -4    1.48    1.62
   1   7  -3  150.92    2.80
  -1   7   3  156.18    4.13
   1   7  -3  152.49    2.35
   1  -7  -3  152.16    3.14
   1   7  -2    3.49    0.58
  -1   7   2    1.24    0.93
   1  -7  -2    1.91    0.89
   1   7  -1 1045.58   30.33
  -1   7   1 1094.09   31.99
   1  -7  -1 1103.77   33.91
  -1  -7   1 1049.95   31.50
  -1   7   0   38.55    1.10
   1   7   0   38.22    1.15
   1  -7   0   38.72    1.08
  -1  -7   0   38.44    1.17
  -1   7  -1   13.06    0.73
   1   7   1   14.80    1.00
   1  -7   1   13.87    0.71
   1   7   2  122.50    2.59
  -1  -7  -2  123.74    2.61
   1  -7   2  113.14    2.24
  -1   7  -3    9.42    0.99
  -1   7  -3   10.41    0.76
   1   7   3    9.40    1.13
   1  -7   3    9.72    0.74
  -1  -7  -3   12.22    1.11
   1   7   4    6.53    0.84
  -1   7  -4    7.80    0.47
  -1   7  -4    6.56    1.15
  -1   7  -4    7.04    0.52
   1   7   4    5.53    1.15
  -1  -7  -4    7.00    1.74
  -1   7  -5   75.50    3.44
   1   7   5   76.17    2.33
   1   7   5   77.69    2.69
  -1  -7  -5   77.37    2.30
   1   7   6   -1.52    1.80
  -1   7  -6    1.50    2.20
   1   7   6    0.82    1.28
  -1  -7  -6   -0.84    1.90
   1   7   7   55.79    2.42
   1   7   7   63.90    3.45
  -1  -7  -7   63.62    3.45
  -1   7  -8    3.86    2.08
   1   7   8    2.70    2.54
   1   7   8    4.97    1.73
  -1  -7  -8    4.93    2.42
   1   7   9   43.11    4.55
  -1   7  -9   52.40    3.45
   1   7   9   44.43    3.87
  -1  -7  -9   48.44    2.56
   1   8  -9   35.24    2.93
  -1   8   9   37.56    2.68
  -1   8   9   36.50    4.18
   1  -8  -9   35.25    2.56
  -1   8   8   34.93    3.56
   1   8  -8   37.01    2.55
  -1   8   8   37.31    3.60
   1  -8  -8   37.32    2.39
  -1   8   7   11.47    2.56
  -1   8   7   15.07    1.82
   1   8  -7   14.17    1.83
   1  -8  -7   17.40    2.69
  -1   8   6   81.90    2.91
   1   8  -6   90.23    3.85
  -1   8   6   87.72    3.66
   1  -8  -6   88.00    2.85
   1   8  -5   46.83    1.26
  -1   8   5   53.43    1.73
  -1   8   5   51.87    3.01
   1   8  -5   48.62    2.61
   1  -8  -5   48.41    2.00
  -1   8   4  212.17    6.06
   1   8  -4  200.32    4.21
   1   8  -4  206.28    3.81
   1  -8  -4  208.41    6.02
  -1   8   3  176.26    4.97
   1   8  -3  173.09    3.49
   1   8  -3  174.00    3.29
   1  -8  -3  178.37    3.87
  -1   8   2   22.61    1.28
   1   8  -2   20.19    0.87
   1  -8  -2   19.95    1.24
   1   8  -1    7.72    0.83
  -1   8   1    8.69    1.00
   1  -8  -1    6.87    1.47
  -1  -8   1    8.25    1.24
  -1   8   0  258.95    4.84
   1   8   0  268.61    5.13
  -1  -8   0  254.45    4.86
   1  -8   0  257.66    4.78
  -1   8  -1  604.14   14.78
   1   8   1  610.73   16.38
  -1  -8  -1  611.52   14.75
   1  -8   1  590.62   14.51
   1   8   2 1429.73   53.70
  -1   8  -2 1306.76   43.17
   1  -8   2 1288.51   42.79
  -1  -8  -2 1366.61   51.80
  -1   8  -3  186.20    2.94
   1   8   3  192.63    5.50
  -1   8  -3  181.55    3.87
   1  -8   3  185.66    3.36
  -1  -8  -3  194.17    5.41
   1   8   4  110.07    2.34
  -1   8  -4  107.02    3.76
  -1   8  -4  110.13    1.92
   1   8   4  110.13    2.97
  -1  -8  -4  112.93    4.04
   1   8   5    1.40    2.00
   1   8   5    0.46    1.59
  -1   8  -5   -0.40    0.23
  -1   8  -5   -0.20    0.22
  -1   8  -5   -0.53    1.25
  -1  -8  -5    0.03    1.28
   1   8   6   54.77    2.44
  -1   8  -6   59.65    2.55
   1   8   6   59.16    2.12
  -1  -8  -6   59.11    2.37
   1   8   7   -2.33    2.43
  -1   8  -7    1.61    1.78
   1   8   7    3.64    2.25
  -1  -8  -7   -1.04    2.34
  -1   8  -8   55.42    4.68
   1   8   8   49.72    4.02
   1   8   8   49.23    3.99
  -1  -8  -8   53.27    3.82
   1   8   9   -0.42    2.12
  -1   8  -9    4.57    2.39
   1   8   9    0.94    1.96
  -1  -8  -9    3.79    1.82
   1   9  -9   12.36    2.43
  -1   9   9   13.14    3.45
  -1   9   9    9.82    2.28
   1  -9  -9    6.62    3.39
  -1   9   8   11.20    1.93
  -1   9   8    7.02    2.06
   1   9  -8    8.54    2.04
   1  -9  -8    5.77    1.97
   1   9  -7   99.41    5.34
  -1   9   7  110.40    3.94
  -1   9   7  109.96    3.61
   1  -9  -7  120.19    3.97
   1   9  -6    0.97    0.61
  -1   9   6   -1.82    1.34
   1   9  -6   -0.02    0.63
  -1   9   6    2.83    2.44
   1   9  -6    1.86    1.40
   1  -9  -6   -1.60    1.52
   1   9  -5  101.21    2.33
  -1   9   5  113.42    4.65
   1   9  -5  105.61    3.00
   1   9  -5  104.77    2.21
   1  -9  -5  119.89    4.56
   1   9  -4    0.24    1.55
   1   9  -4    0.34    0.93
  -1   9   4   -1.00    2.02
   1   9  -4   -1.09    1.01
   1  -9  -4   -2.00    1.28
   1   9  -3  156.54    3.56
  -1   9   3  163.11    5.02
   1   9  -3  151.54    3.96
   1  -9  -3  160.26    3.76
   1   9  -2   20.00    1.04
  -1   9   2   22.40    1.43
   1  -9  -2   20.95    1.37
   1   9  -1  261.72    5.22
  -1   9   1  271.00    6.83
  -1  -9   1  251.47    5.01
   1  -9  -1  264.72    5.48
  -1   9   0   90.62    2.88
   1   9   0   93.92    3.03
   1  -9   0   96.04    2.09
  -1  -9   0   87.83    2.87
  -1   9  -1  194.46    4.59
   1   9   1  195.70    4.34
   1  -9   1  192.62    4.51
  -1  -9  -1  194.51    5.29
  -1   9  -2   28.29    1.58
   1   9   2   29.06    1.54
  -1  -9  -2   32.35    1.54
   1  -9   2   28.59    1.54
  -1   9  -3   66.37    1.42
   1   9   3   74.45    2.38
  -1  -9  -3   73.02    2.35
   1  -9   3   64.61    1.84
  -1   9  -4   18.71    1.47
   1   9   4   20.18    1.64
  -1   9  -4   14.85    1.03
   1   9   4   16.70    1.14
  -1  -9  -4   17.03    1.62
   1   9   5    4.02    1.13
  -1   9  -5    3.75    0.57
  -1   9  -5    3.18    0.52
   1   9   5    4.35    2.36
  -1   9  -5    5.46    2.19
  -1  -9  -5    5.88    2.32
   1   9   6   27.40    1.71
  -1   9  -6   27.14    3.09
   1   9   6   24.73    2.09
  -1  -9  -6   26.34    2.03
  -1   9  -7   50.86    4.34
   1   9   7   51.86    4.17
   1   9   7   54.59    2.45
  -1  -9  -7   56.74    2.73
   1   9   8    3.21    1.74
   1   9   8    2.63    1.90
  -1   9  -8   -4.48    2.19
  -1  -9  -8    0.87    1.77
  -1  10   8   35.19    2.51
  -1  10   8   30.38    2.82
   1  10  -8   32.56    2.73
   1 -10  -8   31.37    4.06
  -1  10   7   -0.62    1.93
  -1  10   7    1.19    2.48
   1  10  -7    1.75    1.77
   1 -10  -7    1.18    2.96
  -1  10   6   18.49    2.64
  -1  10   6   23.67    3.28
   1  10  -6   20.88    2.82
   1 -10  -6   24.64    2.10
  -1  10   5   57.52    3.87
   1  10  -5   51.73    3.12
   1  10  -5   52.26    1.68
   1  10  -5   52.59    1.81
   1 -10  -5   56.66    2.58
  -1  10   4   14.78    2.65
   1  10  -4   12.87    1.38
   1  10  -4   11.06    1.28
   1 -10  -4   13.98    1.66
   1  10  -3   28.63    1.93
  -1  10   3   29.60    1.84
   1  10  -3   29.07    1.78
   1 -10  -3   31.96    2.62
   1  10  -2   13.29    1.08
  -1  10   2   14.10    1.50
   1 -10  -2   14.57    1.46
  -1  10   1   30.52    1.58
   1  10  -1   30.31    1.39
  -1 -10   1   26.80    1.35
   1 -10  -1   26.17    1.53
   1  10   0  270.38    6.18
  -1  10   0  281.21    6.18
  -1 -10   0  267.34    5.88
   1 -10   0  280.56    6.00
  -1  10  -1    1.16    0.99
   1  10   1    4.24    1.24
  -1 -10  -1    1.82    1.18
   1 -10   1    1.22    0.95
  -1  10  -2  151.06    3.89
   1  10   2  149.61    5.07
   1 -10   2  145.61    2.94
  -1 -10  -2  148.78    4.97
  -1  10  -3   18.10    1.00
   1  10   3   24.10    2.64
   1 -10   3   17.15    1.40
  -1 -10  -3   16.75    1.68
   1  10   4   74.65    4.14
  -1  10  -4   75.63    2.16
  -1  10  -4   79.42    2.63
  -1 -10  -4   83.91    4.19
   1  10   5   25.17    1.55
   1  10   5   27.24    2.14
  -1  10  -5   28.23    1.98
  -1 -10  -5   31.92    2.06
   1  10   6  103.17    3.96
   1  10   6  109.53    4.42
  -1  10  -6  109.34    3.90
  -1 -10  -6  110.14    3.95
  -1  10  -7   -1.22    1.99
   1  10   7    0.82    2.51
   1  10   7    7.37    2.97
  -1 -10  -7    1.27    1.85
   1  10   8    3.48    2.04
  -1  10  -8   -0.41    2.22
   1  10   8    0.70    2.80
  -1 -10  -8   -3.10    1.99
  -1  11   8    2.40    2.29
   1  11  -8    2.62    3.22
  -1  11   8    3.08    3.02
   1 -11  -8    0.46    2.25
  -1  11   7  156.59    4.94
   1  11  -7  151.88    5.21
  -1  11   7  146.35    5.75
   1 -11  -7  165.63    5.81
   1  11  -6    1.41    0.98
  -1  11   6   -1.22    1.47
  -1  11   6   -1.87    2.97
   1  11  -6   -0.86    1.59
   1  11  -6   -0.85    1.03
   1 -11  -6    2.65    2.92
   1  11  -5   86.29    2.92
  -1  11   5   92.23    5.16
   1 -11  -5   98.67    3.54
   1  11  -4    0.51    1.21
  -1  11   4    0.21    1.71
   1  11  -4    1.86    1.36
   1 -11  -4   -1.46    2.54
  -1  11   3   49.56    2.48
   1  11  -3   51.92    2.41
   1  11  -3   52.38    1.78
   1 -11  -3   56.17    3.54
  -1  11   2    3.94    2.21
   1  11  -2    4.85    1.13
   1 -11  -2    1.14    2.23
   1  11  -1  331.73    7.96
  -1  11   1  341.33    8.31
   1 -11  -1  333.74    8.11
  -1 -11   1  319.06    7.55
  -1  11   0    1.39    1.20
   1  11   0    0.33    1.28
  -1 -11   0    2.14    1.20
   1 -11   0    3.18    1.77
  -1  11  -1   54.15    2.69
   1  11   1   52.28    3.15
   1 -11   1   54.92    1.86
  -1 -11  -1   59.23    3.08
  -1  11  -2   17.53    1.22
   1  11   2   15.07    1.70
   1 -11   2   12.81    1.72
  -1 -11  -2   12.98    1.68
   1  11   3  215.38    5.99
  -1  11  -3  196.33    5.20
   1 -11   3  192.21    4.05
  -1 -11  -3  217.49    5.71
   1  11   4   14.76    2.02
  -1  11  -4   18.73    2.49
  -1  11  -4   15.30    1.48
  -1 -11  -4   18.14    1.94
   1  11   5   75.24    3.34
  -1  11  -5   68.05    2.98
   1  11   5   74.41    2.38
  -1 -11  -5   73.97    3.17
   1  11   6   29.83    3.92
  -1  11  -6   28.00    2.42
   1  11   6   27.75    1.90
  -1 -11  -6   28.61    3.68
   1  11   7    4.04    1.69
   1  11   7    2.16    3.37
  -1  11  -7    1.46    2.15
  -1 -11  -7    3.84    2.06
   1  12  -7    4.15    3.02
  -1  12   7   -0.64    1.77
  -1  12   7    1.10    2.32
   1 -12  -7   -1.07    3.46
  -1  12   6   51.45    2.55
  -1  12   6   51.19    3.29
   1  12  -6   51.06    2.68
   1 -12  -6   59.82    3.23
   1  12  -5   17.76    1.24
   1  12  -5   20.26    1.84
   1  12  -5   18.76    1.15
  -1  12   5   23.21    2.40
   1 -12  -5   23.81    3.61
   1  12  -4    7.25    2.21
   1  12  -4    8.49    1.78
  -1  12   4    8.76    2.01
   1 -12  -4    9.60    1.95
  -1  12   3   12.53    3.06
   1  12  -3   12.08    1.98
   1  12  -3   14.59    1.34
   1 -12  -3   15.27    1.94
  -1  12   2   84.49    3.15
   1  12  -2   82.16    2.58
   1 -12  -2   89.96    3.10
  -1  12   1   28.32    2.89
   1  12  -1   29.33    2.58
   1 -12  -1   30.48    2.80
  -1 -12   1   29.68    2.46
   1  12   0  172.40    4.66
  -1  12   0  184.02    6.01
   1 -12   0  178.48    5.83
  -1 -12   0  170.34    5.84
  -1  12  -1   20.95    1.56
   1  12   1   23.44    1.87
  -1 -12  -1   23.42    1.81
   1 -12   1   21.31    2.29
  -1  12  -2   18.71    2.07
   1  12   2   14.50    1.88
  -1 -12  -2   25.31    2.76
   1 -12   2   15.13    1.33
   1  12   3    9.71    2.91
  -1  12  -3    6.97    1.79
  -1 -12  -3   10.18    1.91
  -1  12  -4   13.68    2.76
   1  12   4   15.07    3.33
  -1  12  -4   15.49    1.69
  -1 -12  -4   15.00    2.15
   1  12   5   19.49    3.73
  -1  12  -5   20.30    2.05
  -1  12  -5   13.11    1.30
   1  12   5   19.62    2.36
  -1  12  -5   13.60    1.52
  -1 -12  -5   17.59    3.36
  -1  12  -6   44.68    2.85
   1  12   6   50.46    4.86
   1  12   6   49.58    2.35
  -1 -12  -6   44.56    3.10
  -1  12  -7   -0.64    3.42
   1  12   7    2.47    2.35
   1  12   7    1.33    1.76
  -1 -12  -7    4.87    3.40
  -1  13   7   35.55    2.59
   1  13  -7   29.57    4.21
  -1  13   7   37.96    3.39
   1 -13  -7   34.45    3.30
  -1  13   6    5.74    2.79
  -1  13   6    7.11    2.51
   1  13  -6    5.58    1.93
   1 -13  -6    5.89    3.74
  -1  13   5   45.34    3.23
   1  13  -5   43.12    2.37
   1  13  -5   36.52    1.72
   1  13  -5   34.95    2.29
   1  13  -4   11.18    2.35
  -1  13   4   10.90    2.29
   1  13  -4    7.69    1.35
   1 -13  -4    8.34    2.21
  -1  13   3   38.17    2.58
   1  13  -3   33.66    1.84
   1  13  -3   35.00    1.84
   1 -13  -3   46.57    2.69
  -1  13   2    2.07    1.77
   1  13  -2    2.83    2.12
   1 -13  -2    0.27    1.67
  -1  13   1   46.10    2.45
   1  13  -1   50.02    3.22
  -1 -13   1   47.09    2.21
   1 -13  -1   50.70    3.68
   1  13   0    2.88    2.45
  -1  13   0    5.86    1.53
  -1 -13   0    3.71    1.52
   1 -13   0    1.08    1.52
   1  13   1   75.03    3.22
  -1  13  -1   79.15    3.91
  -1 -13  -1   78.91    3.06
   1 -13   1   79.92    2.61
  -1  13  -2    1.55    1.31
   1  13   2    2.17    1.82
   1 -13   2   -1.10    1.24
  -1 -13  -2    1.31    1.73
  -1  13  -3   14.45    1.44
   1  13   3   17.63    2.32
  -1 -13  -3   14.41    2.15
   1  13   4   -1.96    2.09
  -1  13  -4    1.12    1.12
  -1  13  -4   -3.22    2.62
  -1 -13  -4    0.67    2.02
   1  13   5   98.09    4.68
   1  13   5  101.40    4.45
  -1  13  -5  101.06    5.56
  -1 -13  -5   96.40    4.31
   1  13   6    0.23    2.35
  -1  13  -6   -1.92    3.22
   1  13   6    4.70    2.49
  -1 -13  -6    3.50    3.49
   1  14  -6   38.87    4.30
  -1  14   6   46.41    3.90
  -1  14   6   45.82    3.79
   1 -14  -6   47.87    3.77
  -1  14   5    2.80    2.47
   1  14  -5    0.79    1.77
   1  14  -5    2.16    1.71
   1  14  -5    2.51    2.04
   1 -14  -5    2.06    2.44
  -1  14   4   82.61    5.84
   1  14  -4   68.41    2.69
   1  14  -4   67.80    4.05
   1 -14  -4   82.08    5.45
  -1  14   3    0.53    2.13
   1  14  -3    4.86    2.12
   1  14  -3    1.51    1.44
   1 -14  -3   -2.08    3.29
  -1  14   2   48.09    2.87
   1  14  -2   41.18    3.41
   1 -14  -2   46.34    2.82
  -1  14   1   32.07    3.62
   1  14  -1   31.78    2.24
   1 -14  -1   33.56    2.32
   1  14   0  134.57    4.48
  -1  14   0  131.52    5.89
   1 -14   0  131.01    4.19
  -1 -14   0  136.97    5.97
  -1  14  -1   11.87    1.70
   1  14   1    9.94    3.13
  -1 -14  -1   10.70    1.96
   1 -14   1    6.43    1.67
  -1  14  -2   53.33    3.41
   1  14   2   55.75    3.26
   1 -14   2   51.42    3.31
  -1 -14  -2   60.33    4.43
   1  14   3   32.18    4.31
  -1  14  -3   27.55    2.68
  -1 -14  -3   29.09    2.62
  -1  14  -4    3.15    2.87
   1  14   4    8.78    2.39
  -1  14  -4    1.00    1.33
  -1 -14  -4    1.08    2.27
  -1  14  -5    6.03    2.15
   1  14   5    9.14    1.64
   1  14   5    6.03    2.65
  -1 -14  -5    4.97    3.90
   1  15  -5   15.32    2.06
   1  15  -5    8.10    2.24
  -1  15   5   15.91    4.46
   1  15  -5    9.84    2.43
   1 -15  -5   13.85    4.52
  -1  15   4    7.87    2.78
   1  15  -4    8.73    1.81
   1  15  -4    7.67    1.72
   1 -15  -4    4.21    2.66
  -1  15   3    8.72    3.66
   1  15  -3    0.36    2.42
   1  15  -3    3.40    1.67
   1 -15  -3    3.65    2.29
  -1  15   2   29.23    2.74
   1  15  -2   28.22    2.22
   1 -15  -2   30.14    4.01
  -1  15   1    6.19    2.15
   1  15  -1    7.19    1.89
   1 -15  -1    9.14    2.03
  -1  15   0   10.04    2.09
   1  15   0    8.96    2.04
   1 -15   0   13.53    2.95
  -1 -15   0    7.36    1.99
  -1  15  -1  124.49    6.04
   1  15   1  130.95    5.06
  -1 -15  -1  118.91    6.61
   1 -15   1  122.64    5.70
   1  15   2    2.77    3.54
  -1  15  -2    2.66    1.72
  -1 -15  -2    5.58    2.19
   1 -15   2    5.54    1.64
   1  15   3   13.84    2.64
  -1  15  -3   10.19    1.78
  -1 -15  -3   10.30    2.43
  -1  15  -4   -0.81    1.96
   1  15   4    0.82    2.55
  -1 -15  -4   -1.06    2.44
  -1  15  -5    7.60    2.34
   1  15   5   12.74    4.63
   1  15   5   10.89    1.83
  -1 -15  -5   12.33    2.85
   1  16  -4   50.78    2.74
   1  16  -4   43.75    3.94
  -1  16   4   50.24    6.07
   1 -16  -4   46.91    3.98
   1  16  -3    1.97    2.84
  -1  16   3    2.26    2.61
   1 -16  -3    3.68    2.47
   1  16  -2   19.23    2.31
  -1  16   2   19.01    4.22
   1 -16  -2   19.40    2.61
  -1  16   1    2.78    3.47
   1  16  -1    7.74    3.17
   1 -16  -1    4.23    3.29
   1  16   0   49.42    4.67
  -1  16   0   48.19    4.55
   1 -16   0   42.61    2.86
  -1  16  -1    6.78    2.06
   1  16   1    4.68    2.40
  -1 -16  -1    4.73    2.23
   1 -16   1    4.93    1.95
   1  16   2   29.31    3.20
  -1  16  -2   22.98    3.52
  -1 -16  -2   26.66    4.48
   1  16   3    0.64    2.62
  -1  16  -3   -0.03    2.69
  -1 -16  -3    0.12    2.47
   1  17  -2    4.55    2.20
  -1  17   2    5.66    2.65
   1 -17  -2    1.76    2.49
  -1  17   1   43.82    3.68
   1  17  -1   48.64    5.02
   1 -17  -1   57.23    3.41
  -1  17   0    3.01    2.30
   1  17   0    3.09    3.73
   1 -17   0    1.18    2.14
  -1  17  -1   34.67    4.32
   1  17   1   33.97    4.99
   1 -17   1   31.63    2.76
  -2   0  10    5.41    2.26
  -2   0   9   -0.15    0.70
   2   0  -9    0.53    1.10
  -2   0   9   -2.24    2.80
  -2   0   8 1212.18   43.30
  -2   0   8 1280.44   56.29
   2   0  -8 1202.53   40.11
  -2   0   7    4.49    1.97
   2   0  -7    0.09    0.61
   2   0  -7    0.14    1.18
  -2   0   7    0.11    0.60
  -2   0   6   80.78    1.76
   2   0  -6   77.48    2.68
   2   0  -6   78.99    1.72
  -2   0   6   79.31    2.08
  -2   0   5   -0.14    0.46
  -2   0   5    0.33    0.78
   2   0  -5    2.71    1.16
   2   0  -5    1.22    0.73
  -2   0   4   64.83    1.32
   2   0  -4   69.53    1.01
  -2   0   4   67.33    1.30
   2   0  -4   69.96    1.77
  -2   0   3    0.00    0.49
   2   0  -3    0.31    0.47
  -2   0   3    0.44    0.37
   2   0  -3    0.35    0.37
   2   0  -2 1035.26   24.18
  -2   0   2  948.18   21.74
  -2   0   2 1018.63   23.13
  -2   0   1    0.61    0.28
   2   0  -1    0.19    0.29
   2   0   0  153.90    1.60
  -2   0   0  164.55    1.85
   2   0   1    3.15    0.25
  -2   0  -1    5.67    0.33
   2   0   2  927.39   19.40
   2   0   2  903.10   19.54
   2   0   2  921.07   21.61
  -2   0  -2  912.57   22.10
   2   0   3   -0.01    0.27
  -2   0  -3    0.75    0.57
   2   0   3    1.06    0.58
   2   0   4 2175.41  102.26
  -2   0  -4 2217.13  100.13
   2   0   4 2174.24   88.61
   2   0   5   -1.10    0.89
  -2   0  -5   -0.11    0.91
   2   0   5    0.12    0.55
   2   0   6   10.87    1.32
  -2   0  -6   10.02    1.91
   2   0   6   11.69    0.73
   2   0   7   -0.10    0.40
  -2   0  -7   -1.41    1.38
   2   0   7   -0.04    0.56
   2   0   7    0.95    1.43
  -2   0  -8  171.74    5.28
   2   0   8  178.95    7.19
  -2   0  -9    1.93    1.93
   2   0   9   -2.59    2.02
  -2   1  10    9.35    2.33
  -2  -1  10    7.16    2.37
   2   1  -9    3.84    0.86
  -2   1   9    2.85    1.36
  -2   1   9   -1.87    2.84
   2   1  -9    4.43    1.78
   2  -1  -9    3.47    0.90
  -2  -1   9    1.98    0.82
  -2  -1   9    2.84    1.87
  -2   1   8  105.87    4.91
   2   1  -8   98.12    4.48
   2   1  -8   92.61    2.11
  -2   1   8   94.97    2.73
   2  -1  -8  103.85    2.79
  -2  -1   8  100.00    3.37
   2   1  -7  332.56    8.07
  -2   1   7  330.38    6.36
  -2   1   7  334.69    8.20
   2   1  -7  330.34    6.34
  -2  -1   7  334.54    8.21
  -2  -1   7  328.35    6.30
   2  -1  -7  340.36    7.35
   2   1  -6    5.25    0.98
   2   1  -6    2.11    0.74
  -2   1   6    3.84    0.98
  -2   1   6    2.20    1.60
  -2  -1   6    3.51    0.49
  -2  -1   6    2.65    1.06
   2  -1  -6    4.21    0.66
  -2   1   5  262.93    4.67
  -2   1   5  251.69    4.74
   2   1  -5  256.32    5.52
   2  -1  -5  265.18    4.73
  -2  -1   5  254.53    3.99
  -2  -1   5  251.61    4.76
   2   1  -4   24.83    0.82
   2   1  -4   23.54    0.74
  -2   1   4   23.54    0.87
  -2  -1   4   21.63    1.22
  -2  -1   4   25.27    0.74
   2  -1  -4   24.80    0.98
   2   1  -3    8.73    0.52
   2   1  -3    9.31    0.36
  -2   1   3   10.06    0.73
  -2   1   3    8.61    0.57
  -2  -1   3   11.68    0.82
   2  -1  -3    9.55    0.52
  -2  -1   3    9.82    0.38
  -2   1   2  124.35    1.54
  -2  -1   2  119.60    1.62
  -2  -1   2  122.19    1.60
   2  -1  -2  125.25    1.55
   2   1  -1  613.94   10.41
  -2   1   1  632.77   11.37
  -2  -1   1  634.53   10.63
   2  -1  -1  613.13   10.64
  -2  -1   1  607.89    9.33
   2   1   0    0.39    0.29
  -2   1   0   -0.29    0.26
   2  -1   0    0.88    0.26
  -2  -1   0    0.06    0.43
  -2   1  -1 3729.73  201.31
   2   1   1 3576.88  196.65
   2  -1   1 3735.85  202.34
  -2  -1  -1 3573.74  195.71
   2   1   2   12.10    0.73
   2   1   2   13.58    0.62
  -2   1  -2   12.56    0.57
  -2  -1  -2   13.55    0.72
   2  -1   2   12.79    0.32
   2   1   3  271.04    4.85
   2   1   3  272.35    4.14
  -2   1  -3  280.64    5.15
   2  -1   3  265.85    3.10
   2  -1   3  265.61    3.04
  -2  -1  -3  265.52    4.23
   2  -1   3  276.31    4.55
   2   1   4   14.41    1.28
   2   1   4   13.71    0.80
  -2   1  -4   13.09    0.92
   2  -1   4   13.57    0.40
   2  -1   4   14.27    0.35
  -2  -1  -4   14.16    0.85
   2  -1   4   16.62    1.43
  -2   1  -5    2.72    1.49
   2   1   5    2.94    0.78
   2   1   5    4.59    0.95
   2  -1   5    2.91    0.33
  -2  -1  -5    2.38    0.90
   2  -1   5    3.12    0.29
   2  -1   5    4.78    1.00
  -2   1  -6   11.02    1.29
   2   1   6    9.59    0.95
   2   1   6    9.91    1.27
   2  -1   6   11.49    2.07
  -2  -1  -6    9.24    1.22
   2   1   7   33.40    0.99
  -2   1  -7   35.58    2.84
   2   1   7   39.45    2.91
  -2  -1  -7   38.23    1.90
   2  -1   7   37.19    2.03
   2   1   8   14.98    2.96
  -2   1  -8   13.79    1.93
  -2  -1  -8   19.73    1.92
   2  -1   8   19.70    3.12
  -2   1  -9   32.28    2.72
   2   1   9   29.93    2.77
  -2  -1  -9   32.90    2.58
   2  -1   9   37.82    2.81
  -2   2  10   22.35    2.54
   2   2 -10   16.70    2.44
  -2   2  10   15.03    1.97
  -2  -2  10   21.32    2.65
   2  -2 -10   16.37    2.03
  -2   2   9    2.67    2.82
   2   2  -9    1.37    2.74
   2   2  -9    1.09    0.44
  -2   2   9    3.05    1.03
  -2  -2   9   -0.50    1.84
   2  -2  -9    3.05    1.00
   2   2  -8  187.63    6.76
   2   2  -8  172.29    2.88
  -2   2   8  179.84    5.31
  -2   2   8  183.36    3.81
   2  -2  -8  185.20    4.72
  -2  -2   8  184.69    5.28
  -2   2   7  107.38    2.97
   2   2  -7  104.54    1.84
  -2   2   7  107.08    2.87
   2   2  -7  100.83    3.95
  -2  -2   7  105.80    2.95
  -2  -2   7   99.44    1.75
   2  -2  -7  102.75    2.13
  -2   2   6  348.55    7.60
   2   2  -6  345.69    8.73
   2   2  -6  344.86    5.81
  -2   2   6  341.15    6.48
  -2  -2   6  348.84    5.73
   2  -2  -6  345.68    6.61
  -2  -2   6  341.21    8.88
  -2   2   5   16.06    0.99
   2   2  -5   14.40    0.93
  -2   2   5   15.47    0.78
   2   2  -5   13.83    0.67
  -2  -2   5   15.72    0.95
   2  -2  -5   15.18    0.76
  -2  -2   5   14.50    0.63
  -2   2   4  103.74    2.31
  -2   2   4  101.33    1.65
   2   2  -4  101.98    1.72
   2   2  -4  105.31    1.47
  -2  -2   4   98.73    1.73
  -2  -2   4  100.02    1.20
   2  -2  -4  103.17    1.67
   2   2  -3   72.60    1.14
  -2   2   3   78.85    1.61
   2   2  -3   73.57    0.91
   2  -2  -3   76.35    1.23
  -2  -2   3   74.16    1.16
  -2  -2   3   77.68    1.11
  -2   2   2   26.85    0.95
   2   2  -2   23.83    0.46
   2  -2  -2   26.66    0.67
  -2  -2   2   24.29    0.65
  -2  -2   2   23.62    0.68
  -2   2   1  302.54    4.59
   2   2  -1  304.82    3.38
   2   2  -1  313.34    4.06
  -2  -2   1  295.71    3.84
  -2  -2   1  304.01    3.40
   2   2   0 1878.02   54.71
  -2   2   0 1903.61   64.51
   2  -2   0 1871.49   63.75
   2   2   1 2724.51  118.10
  -2   2  -1 2713.87  117.31
   2   2   1 2796.77  128.33
  -2  -2  -1 2744.10  119.38
   2  -2   1 2638.57  114.74
  -2   2  -2   42.99    0.89
   2   2   2   42.96    0.79
   2   2   2   42.15    0.70
  -2   2  -2   43.42    0.45
   2  -2   2   41.22    0.46
  -2  -2  -2   41.14    0.70
   2   2   3  356.46    5.87
  -2   2  -3  368.75    7.42
   2   2   3  364.41    6.18
  -2  -2  -3  363.31    6.11
  -2  -2  -3  367.76    5.98
   2   2   4  442.51    9.00
  -2   2  -4  469.18    9.84
   2   2   4  463.15    9.33
  -2  -2  -4  453.46   10.00
  -2  -2  -4  453.12    8.40
   2  -2   4  453.78    9.64
   2   2   5    1.99    0.91
   2   2   5    2.92    0.96
  -2   2  -5    2.63    1.01
  -2  -2  -5    1.76    0.88
   2  -2   5    1.84    1.03
   2   2   6   90.01    1.78
  -2   2  -6   98.28    2.71
   2   2   6   96.51    3.52
   2  -2   6   99.28    2.78
  -2  -2  -6   98.22    2.52
   2   2   7   13.03    0.92
   2   2   7   14.78    2.41
  -2   2  -7   14.94    1.70
  -2  -2  -7   12.86    2.32
   2  -2   7   16.65    1.73
   2   2   8   59.93    2.32
   2   2   8   67.44    4.26
  -2   2  -8   63.21    3.00
  -2   2  -9    3.90    2.08
   2   2   9    1.64    3.12
   2   3 -10    6.99    3.44
  -2   3  10    4.20    2.19
  -2   3  10    3.88    1.29
  -2  -3  10    4.04    2.35
   2  -3 -10    1.97    2.00
  -2   3   9   22.13    2.29
   2   3  -9   22.49    3.30
  -2   3   9   20.19    1.45
  -2  -3   9   19.80    2.33
   2  -3  -9   20.69    1.41
  -2   3   8  140.06    4.31
   2   3  -8  133.36    5.55
  -2   3   8  138.36    4.16
   2  -3  -8  143.02    4.15
  -2  -3   8  141.29    4.35
   2   3  -7  242.30    6.92
  -2   3   7  231.29    7.12
  -2   3   7  228.41    5.70
   2  -3  -7  237.27    4.70
  -2  -3   7  228.28    5.72
   2   3  -6   82.87    2.13
  -2   3   6   75.53    2.09
   2   3  -6   78.51    1.28
  -2   3   6   79.36    1.80
  -2  -3   6   77.88    2.15
   2  -3  -6   77.97    1.79
  -2  -3   6   77.30    1.22
  -2   3   5  380.92    8.79
  -2   3   5  379.57    7.41
   2   3  -5  382.91    7.75
   2   3  -5  384.55    6.14
  -2  -3   5  380.94    7.83
  -2  -3   5  390.35    6.12
   2  -3  -5  374.94    7.27
   2   3  -4  182.35    3.00
  -2   3   4  191.38    3.12
  -2   3   4  187.41    3.16
   2   3  -4  186.76    2.58
  -2  -3   4  192.03    2.30
  -2  -3   4  183.62    3.08
   2  -3  -4  195.88    3.72
   2   3  -3  214.90    2.94
  -2   3   3  224.05    3.44
   2   3  -3  209.75    3.05
   2  -3  -3  232.23    3.50
  -2  -3   3  216.16    2.90
  -2  -3   3  212.11    3.57
  -2   3   2   74.38    1.23
   2   3  -2   73.65    1.11
   2   3  -2   69.41    0.87
   2  -3  -2   74.07    1.58
  -2  -3   2   70.84    1.16
  -2   3   1 1374.49   41.24
   2   3  -1 1441.33   38.27
   2  -3  -1 1428.89   43.66
  -2   3   0   68.77    0.94
   2  -3   0   68.27    0.94
   2   3   1 1261.34   31.99
   2   3   1 1221.51   34.62
  -2   3  -1 1264.48   32.96
   2  -3   1 1233.20   31.84
  -2   3  -2  528.32    7.78
   2   3   2  518.74    9.36
  -2   3  -2  524.12    9.97
   2   3   2  513.55   10.38
  -2  -3  -2  529.65    9.80
   2  -3   2  492.96    7.39
   2   3   3  257.62    4.50
   2   3   3  246.22    4.65
  -2   3  -3  256.50    5.16
  -2  -3  -3  245.94    3.99
   2   3   4   73.30    1.45
   2   3   4   74.18    1.53
  -2   3  -4   80.61    2.45
  -2  -3  -4   77.10    1.46
  -2  -3  -4   75.11    1.52
   2   3   5  300.87    6.27
   2   3   5  295.88    5.68
  -2   3  -5  312.32    6.75
  -2  -3  -5  303.69    6.24
  -2  -3  -5  315.65    6.54
   2   3   6    0.58    0.79
   2   3   6    0.48    1.70
  -2   3  -6    1.36    1.93
   2   3   7   20.54    1.67
   2   3   7   23.28    2.50
  -2   3  -7   21.96    1.79
   2   3   8   18.73    3.07
   2   3   8   20.41    1.95
  -2   3  -8   23.12    2.18
  -2   3  -9   94.88    4.12
   2   3   9   88.81    5.61
  -2   4  10   36.62    3.18
   2   4 -10   38.65    3.15
  -2   4  10   41.88    4.63
  -2  -4  10   48.90    3.32
   2  -4 -10   46.60    2.19
  -2   4   9   31.27    2.62
  -2   4   9   35.30    2.51
   2   4  -9   27.83    3.62
  -2  -4   9   31.22    2.54
   2  -4  -9   31.07    1.72
  -2   4   8    0.53    1.13
   2   4  -8   -0.48    2.36
  -2   4   8    1.53    1.56
  -2  -4   8   -1.20    2.46
   2  -4  -8    1.74    1.12
   2   4  -7   54.81    2.11
  -2   4   7   55.39    3.10
  -2   4   7   56.96    1.78
  -2  -4   7   55.57    2.23
   2  -4  -7   55.29    2.47
  -2   4   6  287.72    5.93
  -2   4   6  293.26    7.60
   2   4  -6  274.45    4.10
   2   4  -6  297.90    6.34
  -2  -4   6  283.88    6.42
   2  -4  -6  296.54    6.03
  -2   4   5   -0.16    0.90
   2   4  -5    1.10    0.52
   2   4  -5   -0.78    1.28
  -2   4   5    3.31    1.26
   2  -4  -5    1.10    1.24
  -2  -4   5    1.81    0.87
  -2   4   4  270.51    5.63
   2   4  -4  262.60    4.57
   2   4  -4  261.38    3.58
   2  -4  -4  270.95    4.82
  -2  -4   4  274.81    5.46
   2   4  -3    2.47    0.55
  -2   4   3    2.17    0.71
   2   4  -3    3.38    0.52
  -2  -4   3    3.67    0.55
   2  -4  -3    2.91    0.71
  -2   4   2  102.75    2.13
   2   4  -2   95.89    1.44
   2   4  -2   99.21    1.28
   2  -4  -2   99.27    1.65
   2   4  -1    0.59    0.70
  -2   4   1    3.45    0.84
   2  -4  -1    1.87    0.87
  -2   4   0  484.81    8.39
   2   4   0  506.18    9.74
   2  -4   0  492.57    8.91
  -2   4  -1  182.18    2.52
   2   4   1  178.81    2.77
   2  -4   1  180.26    2.48
  -2  -4  -1  179.49    3.24
   2   4   2 1385.50   41.12
   2   4   2 1348.29   44.40
  -2   4  -2 1305.94   35.43
   2  -4   2 1338.74   36.92
  -2  -4  -2 1379.57   44.93
  -2   4  -3  107.34    2.03
   2   4   3  105.88    2.04
  -2   4  -3  106.30    0.92
   2   4   3   99.17    1.85
  -2  -4  -3  106.09    1.89
   2   4   4   29.86    1.41
  -2   4  -4   31.07    1.28
   2   4   4   26.48    1.05
  -2  -4  -4   28.60    1.02
  -2   4  -5   29.85    2.23
   2   4   5   24.13    1.65
   2   4   5   27.44    1.21
  -2  -4  -5   28.89    1.14
   2   4   6   35.78    1.42
  -2   4  -6   36.11    2.80
   2   4   6   37.28    1.64
  -2  -4  -6   40.66    1.92
   2   4   7   -0.19    2.11
   2   4   7    0.27    1.57
  -2   4  -7    0.68    1.56
  -2   4  -8   59.94    3.30
   2   4   8   59.88    3.00
   2   4   8   67.16    2.89
  -2   4  -9    5.15    3.39
   2   4   9    1.45    1.24
   2   4   9    0.25    2.05
  -2   5  10    6.62    2.48
   2   5 -10    3.78    2.35
  -2   5  10    6.44    1.69
   2  -5 -10    6.88    1.66
   2   5  -9  150.68    5.17
  -2   5   9  166.89    5.54
  -2   5   9  150.24    5.70
   2  -5  -9  161.29    4.34
  -2   5   8    8.18    2.13
  -2   5   8   10.16    2.63
   2   5  -8    3.32    2.56
  -2  -5   8    5.32    1.72
   2  -5  -8   10.39    2.09
  -2   5   7   77.30    3.41
   2   5  -7   71.52    2.47
  -2   5   7   70.31    2.22
   2  -5  -7   73.14    2.18
  -2  -5   7   68.19    2.46
  -2   5   6    9.47    1.14
  -2   5   6    8.07    1.87
   2   5  -6    8.90    0.57
   2   5  -6    8.48    0.57
   2   5  -6   11.71    1.19
  -2  -5   6    9.09    1.23
   2  -5  -6    7.08    1.69
   2   5  -5  317.81    4.69
  -2   5   5  335.41    6.84
   2   5  -5  338.35    6.74
  -2   5   5  343.36    8.27
   2   5  -5  325.00    5.24
   2  -5  -5  331.77    8.04
  -2  -5   5  319.83    6.71
   2   5  -4    8.68    1.15
  -2   5   4   10.05    1.39
   2   5  -4    8.03    0.63
   2  -5  -4    7.34    0.92
   2   5  -3  329.69    5.61
   2   5  -3  327.75    5.52
  -2   5   3  346.78    6.46
   2   5  -3  336.40    5.73
   2  -5  -3  339.34    7.22
   2   5  -2    8.12    0.78
  -2   5   2    6.41    1.18
   2   5  -2    7.05    0.45
   2  -5  -2    8.37    0.76
   2   5  -1   15.07    0.67
  -2   5   1   14.98    0.75
   2  -5  -1   14.84    0.72
  -2   5   0   19.42    0.69
   2   5   0   16.47    1.16
   2  -5   0   17.67    0.66
  -2  -5   0   19.14    0.74
  -2   5  -1  373.65    5.89
   2   5   1  376.27    7.69
   2  -5   1  379.08    6.43
  -2  -5  -1  379.57    6.82
  -2   5  -2  184.17    2.47
   2   5   2  173.69    2.34
   2   5   2  177.10    3.10
  -2  -5  -2  173.32    3.02
   2  -5   2  169.27    2.08
   2   5   3  291.00    5.35
   2   5   3  280.83    6.35
  -2   5  -3  301.01    3.78
  -2   5  -3  293.18    5.68
  -2  -5  -3  292.57    5.47
   2  -5   3  287.15    3.64
   2   5   4    8.21    1.41
   2   5   4    7.05    0.79
  -2   5  -4    7.07    1.06
  -2  -5  -4    6.25    0.88
   2   5   5  205.66    5.27
   2   5   5  203.96    5.09
  -2   5  -5  195.98    5.99
  -2  -5  -5  202.13    5.11
   2   5   6   12.60    1.22
   2   5   6   12.68    1.28
  -2   5  -6   16.32    2.40
  -2  -5  -6   11.91    1.17
  -2   5  -7  120.64    5.68
   2   5   7  125.33    4.85
   2   5   7  113.92    3.17
  -2  -5  -7  121.31    3.04
   2   5   8    1.54    1.66
   2   5   8    1.84    2.02
  -2   5  -8    2.42    1.96
  -2   5  -9   38.33    4.64
   2   5   9   29.70    2.06
   2   5   9   36.10    2.71
  -2   6  10   39.05    3.11
  -2   6  10   34.29    2.45
   2   6 -10   39.36    4.59
   2  -6 -10   35.90    2.38
   2   6  -9   30.22    2.50
  -2   6   9   31.24    3.16
  -2   6   9   30.93    3.87
   2  -6  -9   27.68    3.09
   2   6  -8   23.91    2.10
  -2   6   8   30.21    3.19
  -2   6   8   24.05    1.81
   2  -6  -8   25.72    1.83
  -2   6   7    1.12    1.38
  -2   6   7   -2.61    1.97
   2   6  -7    5.20    2.07
   2  -6  -7    0.84    1.98
  -2   6   6  242.54    5.51
  -2   6   6  233.65    6.61
   2   6  -6  222.93    3.33
   2   6  -6  212.31    3.31
   2   6  -6  231.13    5.24
   2  -6  -6  247.00    6.61
   2   6  -5   53.64    1.24
   2   6  -5   52.61    1.22
  -2   6   5   55.40    1.66
  -2   6   5   54.68    1.77
   2   6  -5   53.89    1.64
   2  -6  -5   55.84    1.73
   2   6  -4  279.37    5.26
   2   6  -4  288.23    4.46
   2   6  -4  283.50    4.86
  -2   6   4  289.95    5.89
   2  -6  -4  299.17    7.10
   2   6  -3    9.14    0.99
   2   6  -3    8.86    0.78
   2   6  -3    9.27    0.57
  -2   6   3   11.00    1.00
   2  -6  -3    7.31    0.95
  -2   6   2   69.93    1.57
   2   6  -2   71.37    1.28
   2   6  -2   68.95    1.40
   2  -6  -2   69.65    2.15
  -2   6   1   43.49    1.64
   2   6  -1   43.74    1.06
   2  -6  -1   42.51    1.61
  -2   6   0  138.42    2.16
   2   6   0  131.59    2.33
  -2  -6   0  130.60    2.26
   2  -6   0  134.47    2.13
   2   6   1  220.85    4.80
  -2   6  -1  226.95    3.42
  -2  -6  -1  214.98    4.63
   2  -6   1  226.47    3.37
   2   6   2 2100.52   91.19
  -2   6  -2 2036.16   79.75
   2  -6   2 1963.40   77.11
  -2  -6  -2 2042.95   88.45
   2   6   3   79.56    1.87
  -2   6  -3   75.14    1.15
   2   6   3   76.60    1.81
  -2   6  -3   73.49    2.57
  -2  -6  -3   77.06    2.44
   2   6   4   93.76    2.50
  -2   6  -4   97.90    2.40
   2   6   4   92.86    2.30
  -2  -6  -4   97.08    2.26
   2   6   5   38.07    2.32
  -2   6  -5   40.91    1.80
   2   6   5   40.39    2.06
  -2  -6  -5   38.72    1.58
   2   6   6    2.23    1.18
  -2   6  -6    4.45    1.56
   2   6   6    0.79    1.88
  -2  -6  -6    5.79    1.17
  -2   6  -7   14.00    2.09
   2   6   7   15.00    1.68
   2   6   7   13.85    1.55
  -2  -6  -7   16.06    1.51
   2   6   8   51.52    2.64
  -2   6  -8   53.02    4.57
   2   6   8   48.18    2.34
   2   6   9    0.88    3.23
  -2   6  -9    7.55    2.35
   2   6   9    2.00    1.67
  -2   7   9  130.17    4.78
   2   7  -9  126.01    6.65
  -2   7   9  126.49    5.84
   2  -7  -9  123.39    4.24
  -2   7   8    0.27    1.71
  -2   7   8    5.40    1.55
   2   7  -8    1.03    1.70
   2  -7  -8    0.52    2.36
  -2   7   7   23.55    1.77
  -2   7   7   23.89    1.77
   2   7  -7   25.03    2.70
   2  -7  -7   21.67    1.77
  -2   7   6   75.28    2.26
   2   7  -6   65.88    1.37
   2   7  -6   68.15    2.24
   2  -7  -6   71.29    2.40
  -2   7   5  318.51    8.80
   2   7  -5  310.34    6.69
   2   7  -5  304.17    5.54
   2   7  -5  292.60    5.44
   2  -7  -5  310.35    7.03
   2   7  -4  152.86    2.38
   2   7  -4  159.30    2.96
  -2   7   4  160.68    4.50
   2   7  -4  151.51    2.94
   2  -7  -4  159.63    4.46
  -2   7   3   23.73    1.25
   2   7  -3   20.92    1.13
   2   7  -3   19.54    0.82
   2   7  -3   20.19    0.70
   2  -7  -3   21.70    1.22
  -2   7   2  166.16    3.92
   2   7  -2  155.51    3.18
   2  -7  -2  157.87    3.01
  -2   7   1   42.03    1.25
   2   7  -1   39.62    1.61
   2  -7  -1   40.85    1.17
  -2   7   0  255.17    5.10
   2   7   0  246.47    5.35
  -2  -7   0  246.11    5.27
   2  -7   0  250.75    5.03
   2   7   1  336.94    7.59
  -2   7  -1  324.09    5.61
   2  -7   1  315.19    5.45
  -2  -7  -1  324.06    7.30
  -2   7  -2 1117.24   31.42
   2   7   2 1124.19   35.81
   2  -7   2 1105.62   31.08
  -2  -7  -2 1108.06   35.13
   2   7   3  180.81    4.81
  -2   7  -3  169.36    3.64
   2   7   3  173.80    2.89
   2  -7   3  169.67    2.66
  -2  -7  -3  175.92    4.60
  -2   7  -4   34.23    0.65
   2   7   4   33.43    1.15
   2   7   4   33.05    1.56
  -2   7  -4   36.20    2.35
  -2  -7  -4   33.71    1.47
   2   7   5   32.77    1.69
   2   7   5   37.46    2.00
  -2   7  -5   34.36    1.87
  -2  -7  -5   33.81    1.65
   2   7   6    2.50    2.04
   2   7   6    4.96    1.87
  -2   7  -6    2.37    1.66
  -2  -7  -6    1.76    1.30
   2   7   7  102.45    3.25
  -2   7  -7  101.43    3.83
   2   7   7   97.46    4.62
  -2  -7  -7  101.62    4.40
  -2   7  -8    5.79    2.13
   2   7   8    3.17    2.74
   2   7   8    2.63    2.59
   2   7   9    6.94    3.02
  -2   7  -9   10.57    4.01
   2   7   9   11.20    2.24
   2   8  -9   -0.98    2.06
  -2   8   9    2.86    1.91
  -2   8   9    2.36    2.06
   2  -8  -9    3.41    1.88
  -2   8   8   37.53    3.72
   2   8  -8   38.60    3.69
  -2   8   8   39.88    3.68
   2  -8  -8   40.41    2.37
   2   8  -7    1.57    1.54
  -2   8   7    1.96    2.53
  -2   8   7    3.78    2.32
   2  -8  -7    5.39    1.62
   2   8  -6  214.00    6.68
   2   8  -6  195.78    3.65
  -2   8   6  225.49    5.34
  -2   8   6  230.93    5.94
   2   8  -6  199.50    3.64
   2  -8  -6  226.51    5.71
  -2   8   5   28.59    1.71
   2   8  -5   21.69    1.15
   2   8  -5   23.89    2.05
   2   8  -5   25.86    1.20
   2  -8  -5   25.67    1.67
   2   8  -4  108.82    2.47
   2   8  -4  108.60    2.38
   2   8  -4  111.14    2.36
   2  -8  -4  109.15    3.87
   2   8  -3    1.95    1.11
  -2   8   3    3.09    1.73
   2   8  -3    1.66    0.68
   2  -8  -3    3.76    1.10
  -2   8   2  140.87    3.04
   2   8  -2  133.01    2.50
   2  -8  -2  139.34    2.94
   2   8  -1  122.58    3.19
  -2   8   1  122.51    2.58
   2  -8  -1  117.41    2.44
  -2   8   0  285.17    5.35
   2   8   0  280.09    6.73
   2  -8   0  281.15    5.27
  -2  -8   0  276.23    6.47
  -2   8  -1   51.45    1.28
   2   8   1   49.64    2.29
   2  -8   1   51.99    1.28
  -2  -8  -1   48.63    2.21
  -2   8  -2  533.69   11.96
   2   8   2  545.16   14.93
   2  -8   2  513.95   10.70
  -2  -8  -2  529.36   12.80
   2   8   3   27.16    1.53
   2   8   3   26.29    0.95
  -2   8  -3   24.35    1.11
  -2  -8  -3   23.68    1.47
   2  -8   3   25.17    1.06
   2   8   4   84.12    1.87
   2   8   4   79.66    3.56
  -2   8  -4   78.81    1.42
  -2   8  -4   84.03    2.50
  -2  -8  -4   79.11    2.44
   2   8   5    2.02    1.35
  -2   8  -5    2.05    2.25
   2   8   5    1.28    1.59
  -2  -8  -5    2.89    1.30
   2   8   6   74.87    3.97
   2   8   6   75.25    3.44
  -2   8  -6   76.82    4.34
  -2  -8  -6   78.79    2.79
   2   8   7   24.59    3.10
   2   8   7   24.08    2.85
  -2   8  -7   28.07    3.61
  -2  -8  -7   24.80    2.98
   2   8   8   31.04    3.59
  -2   8  -8   33.08    2.93
   2   8   8   32.69    2.41
  -2   9   9   12.53    2.27
   2   9  -9    9.12    3.54
  -2   9   9    7.10    3.44
   2  -9  -9   10.70    3.39
  -2   9   8    0.33    1.88
   2   9  -8    1.81    1.77
  -2   9   8    1.44    1.87
   2  -9  -8    0.92    2.82
   2   9  -7  167.56    6.64
  -2   9   7  175.16    5.48
  -2   9   7  177.29    5.05
   2  -9  -7  184.92    7.19
  -2   9   6   35.16    2.19
   2   9  -6   32.39    1.84
  -2   9   6   32.75    2.79
   2  -9  -6   39.10    3.24
  -2   9   5   49.77    2.27
   2   9  -5   42.93    1.74
   2   9  -5   41.87    1.17
   2   9  -5   40.30    1.12
   2  -9  -5   45.80    2.21
   2   9  -4    7.83    1.58
  -2   9   4   11.10    1.50
   2   9  -4    8.99    0.83
   2   9  -4   10.65    1.17
   2  -9  -4   10.54    1.45
  -2   9   3   78.81    3.36
   2   9  -3   70.84    1.71
   2   9  -3   72.16    2.36
   2  -9  -3   80.20    2.35
  -2   9   2   20.43    1.40
   2   9  -2   18.97    1.58
   2  -9  -2   21.26    1.36
   2   9  -1  230.33    4.82
  -2   9   1  240.50    5.04
   2  -9  -1  241.20    5.01
  -2   9   0   86.72    2.06
   2   9   0   87.73    3.01
   2  -9   0   80.98    2.02
  -2  -9   0   85.16    2.87
  -2   9  -1  153.38    2.99
   2   9   1  156.49    3.55
  -2  -9  -1  145.62    4.48
   2  -9   1  153.54    2.96
   2   9   2    7.57    2.03
  -2   9  -2    7.97    0.83
  -2  -9  -2    8.11    1.25
   2  -9   2    5.78    0.80
   2   9   3  393.25   12.19
  -2   9  -3  395.94    7.68
  -2  -9  -3  405.29   10.09
   2  -9   3  384.25    8.26
  -2   9  -4    7.19    0.89
   2   9   4    9.69    1.49
  -2   9  -4    8.59    1.42
   2   9   4    5.24    1.51
  -2  -9  -4    9.57    1.46
  -2   9  -5    1.08    0.25
  -2   9  -5    1.52    0.24
  -2   9  -5    1.06    1.55
   2   9   5    2.04    1.06
  -2  -9  -5    3.61    1.49
  -2   9  -6   17.93    2.02
   2   9   6   14.42    1.51
   2   9   6   13.60    1.95
  -2  -9  -6   14.35    1.81
   2   9   7   55.60    2.57
  -2   9  -7   56.02    3.25
   2   9   7   55.39    4.11
  -2  -9  -7   58.86    4.11
   2   9   8    1.28    2.74
   2   9   8   -2.03    1.98
  -2   9  -8    3.14    2.26
  -2  10   8   28.62    2.63
  -2  10   8   22.19    3.56
   2  10  -8   18.92    3.52
   2 -10  -8   21.53    2.54
  -2  10   7    1.29    2.56
   2  10  -7    0.72    1.63
  -2  10   7    0.52    1.97
   2 -10  -7    4.69    1.91
   2  10  -6   93.85    3.17
  -2  10   6  104.83    3.81
  -2  10   6   97.41    3.19
   2 -10  -6  103.72    3.65
   2  10  -5    3.74    1.86
   2  10  -5    1.31    0.77
  -2  10   5    3.00    1.64
   2  10  -5    2.31    1.22
   2 -10  -5    2.03    2.36
  -2  10   4   67.63    2.72
   2  10  -4   61.78    1.61
   2  10  -4   70.31    1.96
   2  10  -4   68.90    2.37
   2 -10  -4   74.50    2.65
  -2  10   3   64.50    3.50
   2  10  -3   59.43    2.34
   2  10  -3   58.21    1.71
   2 -10  -3   69.29    2.44
  -2  10   2  145.97    3.68
   2  10  -2  138.17    3.12
   2 -10  -2  143.66    3.58
   2  10  -1   55.03    1.88
  -2  10   1   62.83    1.99
   2 -10  -1   58.57    1.92
  -2  10   0  288.29    6.28
   2  10   0  292.83    8.00
   2 -10   0  281.12    6.11
  -2 -10   0  281.20    7.74
  -2  10  -1    7.37    1.06
   2  10   1    6.29    1.35
   2 -10   1    8.65    1.00
  -2 -10  -1    9.38    1.31
   2  10   2   44.27    2.09
  -2  10  -2   44.26    1.42
   2 -10   2   41.46    1.35
  -2 -10  -2   42.72    2.01
  -2  10  -3  127.47    3.22
   2  10   3  137.35    4.02
   2 -10   3  116.39    2.32
  -2 -10  -3  132.13    3.87
   2  10   4    2.27    1.61
  -2  10  -4    3.11    2.31
   2  10   4    4.10    1.52
  -2  10  -4    3.16    1.04
  -2 -10  -4    3.61    1.53
   2  10   5   -0.89    1.11
  -2  10  -5   -0.04    0.51
   2  10   5   -2.35    2.55
  -2  10  -5    0.15    0.57
  -2  10  -5    2.12    1.60
  -2 -10  -5    3.01    2.44
   2  10   6   67.76    3.43
  -2  10  -6   64.59    3.15
   2  10   6   64.18    3.20
  -2 -10  -6   64.76    2.99
   2  10   7   -0.46    3.07
  -2  10  -7    0.69    2.15
   2  10   7    4.25    2.47
  -2 -10  -7    4.25    1.93
   2  10   8   11.34    2.11
  -2  10  -8   20.70    4.04
   2  10   8   11.65    2.42
  -2  11   8    2.18    2.38
  -2  11   8    6.54    2.10
   2  11  -8    8.51    2.14
   2 -11  -8    5.48    3.63
  -2  11   7  126.05    4.21
  -2  11   7  120.67    4.98
   2  11  -7  124.43    5.89
   2 -11  -7  126.00    6.66
  -2  11   6   46.71    2.29
   2  11  -6   43.08    2.25
  -2  11   6   44.48    2.86
   2 -11  -6   42.06    2.79
   2  11  -5   63.76    2.35
  -2  11   5   69.96    3.15
   2  11  -5   57.71    1.72
   2  11  -5   59.42    2.48
   2 -11  -5   71.83    3.01
   2  11  -4    7.73    1.21
  -2  11   4    8.34    1.82
   2  11  -4    6.56    1.44
   2  11  -4    8.40    1.63
   2 -11  -4    9.71    1.74
   2  11  -3   33.36    1.42
   2  11  -3   35.15    1.51
  -2  11   3   36.62    2.19
   2 -11  -3   38.05    2.11
   2  11  -2   22.82    1.44
  -2  11   2   20.46    2.68
   2 -11  -2   27.60    1.70
   2  11  -1  129.06    3.34
  -2  11   1  134.85    3.54
   2 -11  -1  129.91    3.41
   2  11   0   27.31    2.51
  -2  11   0   28.43    2.31
  -2 -11   0   24.91    1.67
   2 -11   0   28.01    1.52
   2  11   1  126.21    3.60
  -2  11  -1  120.11    2.98
  -2 -11  -1  117.59    3.36
   2 -11   1  113.62    2.90
   2  11   2  278.96    7.21
  -2  11  -2  259.53    5.74
  -2 -11  -2  266.81    8.58
   2 -11   2  241.01    5.43
   2  11   3  213.38    7.83
  -2 -11  -3  210.86    7.70
   2 -11   3  199.81    5.11
   2  11   4   20.76    1.34
  -2  11  -4   21.46    1.85
  -2  11  -4   19.52    1.51
   2  11   4   21.07    2.14
  -2 -11  -4   17.79    3.11
   2  11   5   41.34    2.73
   2  11   5   43.31    2.69
  -2  11  -5   48.17    3.80
  -2 -11  -5   45.13    2.69
  -2  11  -6    1.82    3.08
   2  11   6    1.93    1.44
   2  11   6    7.65    2.09
  -2 -11  -6    3.89    1.96
   2  11   7   13.35    1.89
  -2  11  -7    8.19    3.80
   2  11   7   11.09    2.40
  -2 -11  -7   12.33    2.37
  -2  12   7    3.43    1.86
   2  12  -7    4.46    2.82
  -2  12   7    0.41    2.42
   2 -12  -7    4.36    2.34
   2  12  -6   36.95    3.37
   2 -12  -6   36.18    4.34
   2  12  -5    2.24    1.54
  -2  12   5    7.36    2.10
   2  12  -5    3.52    1.08
   2  12  -5    2.74    1.44
   2 -12  -5    3.50    1.97
  -2  12   4   28.39    3.63
   2  12  -4   26.66    2.33
   2  12  -4   26.09    2.20
   2  12  -4   25.50    1.32
   2 -12  -4   29.02    2.26
   2  12  -3    0.08    1.04
   2  12  -3   -0.98    1.18
  -2  12   3    1.60    1.71
   2 -12  -3   -2.49    2.50
   2  12  -2   56.63    2.20
  -2  12   2   67.89    3.87
   2 -12  -2   57.55    2.45
   2  12  -1   21.45    1.70
  -2  12   1   20.37    2.65
   2 -12  -1   21.30    1.72
   2  12   0  164.33    4.54
  -2  12   0  164.46    5.60
   2 -12   0  157.99    4.15
  -2 -12   0  160.07    4.35
   2  12   1   44.68    2.46
  -2  12  -1   47.35    1.98
  -2 -12  -1   44.78    3.34
   2 -12   1   45.81    1.90
   2  12   2   57.84    4.17
  -2  12  -2   56.39    2.00
  -2 -12  -2   63.75    2.62
   2 -12   2   59.22    2.70
   2  12   3   56.61    2.97
   2 -12   3   56.15    1.80
  -2 -12  -3   65.20    2.96
   2  12   4   47.13    1.79
   2  12   4   47.32    2.95
  -2  12  -4   47.33    2.50
  -2 -12  -4   51.62    2.87
  -2  12  -5    3.48    2.96
   2  12   5    3.00    2.06
   2  12   5    1.24    3.23
  -2 -12  -5    7.07    2.04
   2  12   6    6.28    3.62
   2  12   6    9.66    2.52
  -2  12  -6    9.13    3.48
  -2 -12  -6    8.62    3.53
   2  12   7    1.94    2.43
  -2  12  -7    5.51    2.49
   2  12   7    6.65    2.74
  -2 -12  -7    3.31    2.40
   2  13  -7   49.64    3.08
  -2  13   7   58.61    3.96
  -2  13   7   58.43    4.55
   2 -13  -7   56.11    3.77
  -2  13   6   28.22    3.01
   2  13  -6   27.20    3.29
   2 -13  -6   27.17    2.91
   2  13  -5   14.82    1.35
   2  13  -5   20.66    2.68
   2  13  -5   17.55    1.48
  -2  13   5   19.58    2.63
   2 -13  -5   23.37    2.63
   2  13  -4   24.40    2.48
   2  13  -4   26.63    2.57
   2  13  -4   24.91    1.49
  -2  13   4   27.95    3.96
   2 -13  -4   28.80    3.88
  -2  13   3   87.29    3.58
   2  13  -3   78.91    2.39
   2  13  -3   73.54    2.69
   2 -13  -3   82.47    4.99
  -2  13   2    0.83    1.77
   2  13  -2    0.57    1.47
   2 -13  -2    0.71    2.54
  -2  13   1    3.72    1.72
   2  13  -1    4.99    1.60
   2 -13  -1    6.22    1.65
  -2  13   0    8.21    1.61
   2  13   0    7.39    1.76
   2 -13   0    6.98    1.58
   2  13   1   49.31    3.89
  -2  13  -1   41.86    3.09
  -2 -13  -1   46.53    2.51
   2 -13   1   46.36    2.09
  -2  13  -2   14.06    2.23
   2  13   2   12.99    2.18
   2 -13   2    9.01    2.12
  -2 -13  -2   14.47    3.04
   2  13   3   76.59    3.57
  -2  13  -3   73.67    3.37
   2 -13   3   70.68    3.15
  -2 -13  -3   81.56    3.54
  -2  13  -4    4.49    1.84
   2  13   4    2.65    1.89
   2  13   4    0.95    2.17
  -2  13  -4    0.76    1.10
  -2 -13  -4   -0.97    2.03
  -2  13  -5   47.20    4.48
   2  13   5   53.76    3.57
   2  13   5   53.08    2.26
  -2 -13  -5   49.11    4.91
   2  13   6    5.03    2.53
  -2  13  -6    2.64    2.22
   2  13   6    4.51    2.47
  -2 -13  -6    1.38    2.41
   2  14  -6   49.87    4.25
  -2  14   6   49.79    3.91
   2 -14  -6   58.25    3.92
   2  14  -5    0.25    1.21
   2  14  -5    0.00    1.31
   2  14  -5    3.13    2.44
  -2  14   5   -2.12    3.64
   2 -14  -5    1.37    3.70
   2  14  -4   13.04    1.47
   2  14  -4   11.70    2.48
  -2  14   4   13.33    2.53
   2  14  -4   12.82    2.54
   2 -14  -4   17.25    2.50
   2  14  -3   28.12    2.53
   2  14  -3   25.59    2.03
  -2  14   3   40.75    4.10
   2 -14  -3   30.99    2.68
   2  14  -2   25.12    3.13
  -2  14   2   30.94    2.58
   2 -14  -2   39.76    3.68
   2  14  -1    2.76    2.62
  -2  14   1    3.63    1.80
   2 -14  -1    2.11    1.84
  -2  14   0  167.53    5.19
   2  14   0  165.22    5.38
   2 -14   0  164.81    6.60
  -2  14  -1   24.34    2.01
   2  14   1   29.60    2.47
  -2 -14  -1   24.35    2.33
   2 -14   1   22.50    2.80
   2  14   2   42.10    2.98
  -2  14  -2   37.12    3.19
   2 -14   2   42.11    2.05
  -2 -14  -2   42.04    2.78
   2  14   3    7.40    3.57
  -2  14  -3    7.30    1.50
  -2 -14  -3   10.18    3.56
   2  14   4   42.25    3.36
   2  14   4   41.46    2.89
  -2  14  -4   37.79    4.16
  -2  14  -4   33.69    1.86
  -2 -14  -4   42.69    4.73
   2  14   5    5.89    2.63
  -2  14  -5    5.68    3.35
   2  14   5    3.07    1.54
  -2 -14  -5    2.96    2.46
   2  15  -5   26.72    3.31
  -2  15   5   33.60    3.37
   2  15  -5   21.54    2.04
   2  15  -5   18.95    1.82
   2 -15  -5   28.20    3.33
   2  15  -4   28.72    3.26
   2  15  -4   28.17    1.90
  -2  15   4   31.87    3.23
   2  15  -4   26.51    3.16
   2 -15  -4   38.46    3.16
   2  15  -3   27.88    2.89
   2  15  -3   29.30    2.23
  -2  15   3   31.92    3.01
   2 -15  -3   35.21    2.99
   2  15  -2    3.82    2.85
  -2  15   2    4.76    3.35
   2 -15  -2    2.03    2.08
  -2  15   1   19.89    3.66
   2  15  -1   23.76    3.45
   2 -15  -1   21.69    3.58
   2  15   0   41.44    4.18
  -2  15   0   37.02    2.58
   2 -15   0   35.84    3.71
   2  15   1   39.04    2.96
  -2  15  -1   42.13    2.52
   2 -15   1   44.29    3.56
  -2  15  -2   13.01    1.82
   2  15   2   13.11    3.83
  -2 -15  -2   10.38    2.42
   2 -15   2   10.03    1.73
  -2  15  -3    5.24    1.63
   2  15   3    3.91    2.55
  -2 -15  -3    2.42    2.41
   2  15   4    3.52    2.71
  -2  15  -4   -2.00    3.31
  -2  15  -4    0.12    1.42
   2  15   4    1.90    2.27
  -2 -15  -4    5.27    2.46
   2  16  -4   37.34    3.43
  -2  16   4   42.97    5.73
   2  16  -4   40.61    2.54
   2  16  -4   40.99    3.94
   2 -16  -4   53.10    3.78
  -2  16   3    0.04    2.48
   2  16  -3   -1.97    1.85
   2  16  -3    1.09    1.59
   2 -16  -3    0.97    2.41
  -2  16   2    5.21    2.46
   2  16  -2    5.44    3.18
   2 -16  -2    5.03    2.34
  -2  16   1    4.75    2.17
   2  16  -1    2.16    2.08
   2 -16  -1   -4.49    3.30
   2  16   0   77.30    5.74
  -2  16   0   72.98    3.62
   2 -16   0   73.01    3.58
  -2  16  -1   12.08    3.34
   2  16   1   19.69    3.92
   2 -16   1   12.89    2.02
  -2  16  -2    6.33    2.99
   2  16   2    9.03    2.61
   2 -16   2    6.02    2.78
   2  16   3    2.20    4.13
  -2  16  -3    1.54    2.63
  -2  17   2    8.17    4.05
   2  17  -2    2.50    2.17
   2 -17  -2    3.60    2.54
  -2  17   1   37.91    4.93
   2  17  -1   37.82    3.17
   2 -17  -1   36.69    3.10
  -2  17   0   14.44    3.90
   2  17   0   15.31    2.70
   2 -17   0   11.57    2.44
   2  17   1   53.35    3.88
  -2  17  -1   48.44    3.36
   2 -17   1   54.31    3.16
  -3   0  10    5.25    2.17
   3   0  -9   -1.06    1.27
  -3   0   9    1.22    1.23
  -3   0   9    1.92    2.65
  -3   0   8   28.64    3.13
   3   0  -8   31.47    1.15
  -3   0   8   27.21    1.62
   3   0  -7    0.55    0.70
  -3   0   7    0.22    1.21
  -3   0   7    1.14    1.06
  -3   0   6  117.07    2.61
   3   0  -6  115.05    2.54
  -3   0   6  115.20    2.46
  -3   0   5    0.38    0.53
  -3   0   5   -0.17    0.76
   3   0  -4  958.62   24.31
  -3   0   4  957.01   24.82
  -3   0   4  975.13   24.58
  -3   0   3    0.87    0.46
   3   0  -3    1.94    0.72
  -3   0   3    0.34    0.46
  -3   0   2  301.13    4.70
   3   0  -2  292.09    4.17
  -3   0   0 1359.60   37.44
   3   0   0 1313.16   36.46
  -3   0  -1   -0.84    0.33
  -3   0  -1    0.18    0.49
   3   0   1    0.11    0.51
   3   0   2  552.11    9.37
  -3   0  -2  534.69   10.02
  -3   0  -3    0.66    0.62
   3   0   3    0.55    0.49
   3   0   3    1.08    0.54
   3   0   3    0.55    0.62
  -3   0  -4  498.55   10.79
   3   0   4  507.48   12.19
   3   0   4  509.57    9.18
   3   0   4  480.01    8.90
  -3   0  -5    0.64    1.45
   3   0   5    0.33    0.37
   3   0   5   -0.17    1.52
   3   0   5    0.42    0.63
   3   0   6   76.81    2.37
   3   0   6   67.96    1.12
  -3   0  -6   74.59    2.25
   3   0   6   73.71    1.35
   3   0   7    3.16    1.48
   3   0   7   -0.21    0.57
   3   0   7    0.02    0.63
  -3   0  -7   -1.14    1.37
   3   0   8   14.54    3.14
  -3   0  -8   18.02    2.96
  -3   0  -9    1.82    2.01
   3   0   9    3.27    2.13
  -3   1  10    5.49    1.66
  -3   1  10    2.61    2.24
   3  -1 -10    7.84    1.65
  -3  -1  10    8.33    2.26
   3   1  -9   53.11    1.88
  -3   1   9   62.26    4.33
  -3   1   9   56.65    2.47
   3  -1  -9   54.72    2.41
  -3  -1   9   57.69    2.91
  -3   1   8   95.14    2.75
  -3   1   8   88.37    3.18
   3   1  -8   88.01    2.28
   3  -1  -8   90.19    2.85
  -3  -1   8   85.91    1.71
  -3  -1   8   89.46    3.13
  -3   1   7  391.06    9.56
   3   1  -7  376.93    8.11
   3   1  -7  388.97    9.55
  -3   1   7  379.26    8.94
   3  -1  -7  383.65    7.89
  -3  -1   7  371.19    7.88
  -3  -1   7  378.75   11.19
   3   1  -6    6.02    1.49
   3   1  -6    3.16    0.60
  -3   1   6    4.05    1.09
  -3   1   6    3.82    0.99
  -3  -1   6    4.18    1.51
   3  -1  -6    2.97    1.10
  -3   1   5   69.39    1.63
   3   1  -5   72.44    1.23
  -3   1   5   70.07    1.36
   3   1  -5   73.64    1.60
  -3  -1   5   72.34    1.59
  -3  -1   5   71.58    1.53
   3  -1  -5   73.89    1.83
   3   1  -4    6.69    0.94
   3   1  -4    4.94    0.49
  -3   1   4    3.97    0.94
  -3   1   4    7.02    0.69
   3  -1  -4    5.94    0.61
  -3  -1   4    6.38    0.63
  -3  -1   4    6.20    0.50
  -3   1   3  831.01   18.73
   3   1  -3  821.04   18.73
  -3  -1   3  813.74   18.49
   3  -1  -3  818.75   18.56
  -3  -1   3  789.24   17.36
   3   1  -2   57.38    0.89
  -3   1   2   59.83    0.97
   3  -1  -2   59.97    1.00
  -3  -1   2   57.98    0.91
  -3  -1   2   58.85    1.20
  -3   1   1  263.22    4.03
   3   1  -1  269.42    4.04
  -3  -1   1  269.43    3.59
   3  -1  -1  272.23    3.70
  -3  -1   0   44.88    0.77
   3  -1   0   47.28    0.72
  -3   1  -1   92.92    1.22
   3   1   1   86.70    1.43
   3  -1   1   88.18    1.03
  -3  -1  -1   87.08    0.97
  -3   1  -2  131.71    1.93
   3   1   2  129.02    1.76
   3   1   2  126.62    1.66
   3   1   2  127.61    1.95
   3  -1   2  131.57    1.61
  -3  -1  -2  129.47    2.05
   3   1   3  871.27   22.26
   3   1   3  892.81   22.00
  -3   1  -3  904.98   24.62
   3  -1   3  874.38   19.20
   3  -1   3  898.71   19.63
  -3  -1  -3  898.27   23.61
  -3   1  -4    9.62    0.93
   3   1   4    8.20    0.86
   3   1   4   10.63    0.82
   3  -1   4    8.41    0.91
   3  -1   4    7.71    0.47
   3  -1   4    8.75    0.44
  -3  -1  -4    9.30    0.83
   3   1   5   32.27    1.38
   3   1   5   30.01    1.14
  -3   1  -5   31.60    1.39
  -3  -1  -5   32.79    1.33
   3  -1   5   32.33    1.44
   3  -1   5   30.48    0.62
   3  -1   5   28.85    0.65
   3   1   6    0.19    0.77
   3   1   6   -1.39    1.85
  -3   1  -6    2.18    1.83
   3   1   6    1.02    0.89
   3  -1   6   -0.95    1.23
  -3  -1  -6    2.00    1.71
   3  -1   6    0.27    0.29
   3  -1   6   -0.45    0.33
  -3   1  -7   25.01    1.87
   3   1   7   21.13    0.84
   3   1   7   24.07    1.82
   3  -1   7   24.34    1.94
  -3  -1  -7   27.02    2.61
   3   1   8    4.45    1.81
   3   1   8    2.18    0.96
  -3   1  -8    2.52    2.80
   3   1   8    1.98    0.88
  -3  -1  -8    4.61    1.76
   3   1   9   81.09    5.54
  -3   1  -9   82.42    3.96
  -3  -1  -9   84.82    3.77
  -3   2  10   36.20    1.80
  -3   2  10   43.63    3.07
  -3  -2  10   45.63    3.03
   3  -2 -10   38.18    2.58
  -3   2   9    5.73    2.91
   3   2  -9    5.21    1.83
  -3   2   9    5.62    1.14
   3   2  -9    3.89    0.94
  -3  -2   9    3.19    0.87
   3  -2  -9    4.75    1.16
  -3  -2   9    4.80    1.88
  -3   2   8  166.62    4.64
   3   2  -8  150.77    5.74
   3   2  -8  139.99    2.99
  -3   2   8  162.61    4.38
  -3  -2   8  147.54    4.42
   3  -2  -8  155.67    4.33
  -3   2   7  347.27   10.08
  -3   2   7  339.31    7.15
   3   2  -7  350.27    8.17
   3   2  -7  320.91    5.72
  -3  -2   7  331.95    6.56
  -3  -2   7  355.20    8.48
   3  -2  -7  341.34    7.14
  -3   2   6   55.51    2.48
   3   2  -6   56.50    1.44
   3   2  -6   62.34    1.67
  -3   2   6   58.62    1.43
   3  -2  -6   54.98    1.43
  -3  -2   6   55.51    1.04
  -3  -2   6   60.13    1.72
   3   2  -5   11.00    1.29
  -3   2   5   12.28    0.80
   3   2  -5   11.69    0.55
  -3   2   5   14.87    1.44
   3  -2  -5   12.56    1.19
  -3  -2   5   14.14    1.33
   3   2  -4  647.19   13.64
  -3   2   4  658.30   15.33
  -3   2   4  649.49   14.06
   3   2  -4  640.20   13.67
  -3  -2   4  640.99   12.72
   3  -2  -4  657.26   15.33
  -3  -2   4  637.10   14.70
  -3   2   3   97.36    1.54
   3   2  -3   97.52    1.59
   3   2  -3   97.24    1.32
  -3  -2   3   97.69    1.68
   3  -2  -3   97.63    1.59
  -3  -2   3   98.22    1.60
  -3   2   2  129.01    2.22
   3   2  -2  128.84    1.92
   3   2  -2  124.82    1.49
  -3  -2   2  124.45    1.93
   3  -2  -2  129.31    1.84
  -3  -2   2  119.95    1.33
   3   2  -1   18.60    0.56
  -3   2   1   19.09    0.60
   3  -2  -1   18.48    0.63
  -3  -2   1   18.85    0.31
  -3  -2   1   18.23    0.81
   3   2   0  238.29    3.20
  -3   2   0  235.31    3.04
  -3  -2   0  233.44    2.06
   3  -2   0  226.62    2.98
  -3   2  -1   61.55    0.95
   3   2   1   58.51    0.65
   3  -2   1   57.51    0.73
  -3  -2  -1   57.59    0.63
   3   2   2  789.31   17.36
   3   2   2  804.78   18.36
  -3   2  -2  813.44   19.14
  -3   2  -2  835.44   16.59
  -3  -2  -2  793.84   17.89
   3  -2   2  791.76   16.11
   3   2   3    8.93    0.63
  -3   2  -3    9.69    1.19
   3   2   3    7.75    0.61
  -3  -2  -3    7.38    0.91
   3  -2   3    8.90    0.36
   3   2   4  353.47    6.68
   3   2   4  345.73    6.79
  -3   2  -4  355.39    7.18
   3  -2   4  328.95    4.23
  -3  -2  -4  348.87    7.44
   3  -2   4  324.03    3.99
   3   2   5   87.08    1.69
   3   2   5   94.24    2.21
  -3   2  -5   88.56    3.17
  -3  -2  -5   94.58    2.13
  -3   2  -6   44.62    1.90
   3   2   6   40.58    2.54
   3   2   6   39.92    1.67
  -3  -2  -6   39.41    1.68
   3   2   7    2.24    0.83
  -3   2  -7    0.77    1.54
   3   2   7    3.70    1.42
  -3  -2  -7    3.01    1.39
   3   2   8   35.49    2.42
   3   2   8   24.84    1.78
  -3   2  -8   33.71    3.61
  -3  -2  -8   34.25    2.19
  -3   2  -9    2.93    2.19
   3   2   9    4.10    3.31
  -3   3  10    0.18    2.19
   3   3 -10    1.84    2.12
  -3   3  10    1.31    1.34
  -3  -3  10    2.24    2.24
   3  -3 -10    2.40    2.04
  -3   3   9    5.05    1.26
   3   3  -9    4.51    1.82
  -3   3   9    7.59    2.91
   3  -3  -9    5.89    1.26
  -3  -3   9    3.11    1.89
  -3   3   8  279.13    7.69
  -3   3   8  280.95    7.64
   3   3  -8  286.92    9.33
   3  -3  -8  274.60    6.30
  -3  -3   8  276.82    9.41
   3   3  -7  541.01   16.21
  -3   3   7  538.54   14.67
   3   3  -7  524.50   11.24
  -3   3   7  533.35   14.06
   3  -3  -7  536.59   13.09
  -3  -3   7  501.78   10.81
  -3  -3   7  538.62   14.42
   3   3  -6   80.35    1.69
  -3   3   6   83.71    1.92
  -3   3   6   90.76    2.25
   3   3  -6   83.80    2.86
  -3  -3   6   80.79    2.11
   3  -3  -6   84.81    1.94
  -3  -3   6   81.27    1.59
   3   3  -5  731.61   18.24
   3   3  -5  734.16   16.40
  -3   3   5  766.92   19.34
  -3   3   5  755.36   19.09
   3  -3  -5  746.97   18.87
  -3  -3   5  749.16   20.24
  -3  -3   5  744.17   16.93
  -3   3   4    4.28    0.74
   3   3  -4    4.51    0.62
   3   3  -4    4.83    0.69
  -3  -3   4    2.00    0.99
   3  -3  -4    4.19    1.15
  -3  -3   4    5.72    0.67
  -3   3   3   23.69    1.26
   3   3  -3   22.22    0.61
  -3  -3   3   23.58    0.89
  -3  -3   3   21.73    0.61
   3  -3  -3   24.09    0.89
  -3   3   2   87.66    1.44
   3   3  -2   83.38    1.08
   3   3  -2   84.50    1.21
  -3  -3   2   87.36    1.21
   3  -3  -2   86.68    1.44
  -3  -3   2   82.90    0.96
   3   3  -1  111.56    1.56
   3   3  -1  110.71    0.99
  -3   3   1  109.67    1.58
   3  -3  -1  113.95    1.65
   3   3   0  228.33    1.87
  -3   3   0  229.12    3.09
   3  -3   0  220.48    3.03
  -3   3  -1  485.24    7.83
   3   3   1  494.90    7.52
   3   3   1  496.14    9.73
   3  -3   1  477.81    7.79
   3   3   2   73.99    1.73
   3   3   2   71.36    1.00
  -3   3  -2   73.14    0.80
  -3  -3  -2   69.89    1.22
   3  -3   2   70.44    0.97
   3   3   3  209.54    3.51
   3   3   3  216.65    3.38
  -3   3  -3  228.53    4.05
  -3  -3  -3  219.76    3.40
   3   3   4   12.87    1.28
  -3   3  -4   14.13    1.10
   3   3   4   14.85    0.81
  -3  -3  -4   13.82    0.84
   3   3   5  487.78   12.79
  -3   3  -5  498.36   12.16
   3   3   5  458.22   10.30
  -3  -3  -5  493.51   12.68
   3   3   6    2.95    1.18
  -3   3  -6    3.20    1.36
   3   3   6    1.96    0.84
  -3  -3  -6    2.32    1.11
  -3   3  -7    7.84    1.65
   3   3   7    8.64    1.03
   3   3   7    6.38    1.52
   3   3   8   32.16    2.29
  -3   3  -8   32.31    3.73
   3   3   8   26.15    2.05
  -3   3  -9   63.84    3.61
   3   3   9   64.63    3.49
   3   4 -10   72.13    5.37
  -3   4  10   79.11    5.64
  -3   4  10   69.87    3.94
   3  -4 -10   74.30    3.94
  -3  -4  10   72.92    3.85
   3   4  -9    9.84    2.83
  -3   4   9    7.04    2.06
  -3   4   9    8.64    2.20
  -3  -4   9    4.45    3.18
   3  -4  -9   10.47    2.20
   3   4  -8  105.63    4.77
  -3   4   8  113.77    3.65
  -3   4   8  117.20    3.07
  -3  -4   8  109.00    3.64
   3  -4  -8  115.31    4.00
   3   4  -7   50.82    1.38
   3   4  -7   58.58    2.91
  -3   4   7   54.42    1.81
  -3   4   7   54.61    2.14
   3  -4  -7   57.41    1.85
  -3  -4   7   57.08    2.07
   3   4  -6  363.58    7.88
   3   4  -6  345.94    6.41
  -3   4   6  358.81    8.03
  -3   4   6  349.64    7.74
   3  -4  -6  358.97    7.65
  -3  -4   6  361.26    8.05
   3   4  -5  182.01    3.10
  -3   4   5  190.76    4.48
   3   4  -5  180.66    3.44
  -3   4   5  186.95    3.64
  -3  -4   5  176.75    3.42
   3  -4  -5  196.56    4.49
   3   4  -4   39.32    0.79
  -3   4   4   42.53    1.22
   3   4  -4   41.20    1.00
  -3  -4   4   40.42    1.01
   3  -4  -4   44.53    1.27
  -3   4   3    9.42    0.80
   3   4  -3    7.85    0.74
   3   4  -3    9.26    0.76
  -3  -4   3    7.73    0.80
   3  -4  -3    8.39    0.80
   3   4  -2  149.56    1.93
  -3   4   2  152.75    2.51
   3   4  -2  156.20    2.17
   3  -4  -2  154.95    2.48
  -3   4   1   88.07    1.90
   3   4  -1   87.51    0.88
   3   4  -1   86.80    1.32
   3  -4  -1   92.24    1.50
   3   4   0  104.01    1.68
  -3   4   0  100.46    1.46
   3  -4   0  100.19    1.84
   3   4   1  194.28    2.27
  -3   4  -1  200.47    2.58
   3   4   1  198.84    3.72
   3  -4   1  187.02    2.50
  -3   4  -2 1186.38   30.34
   3   4   2 1133.83   33.74
   3   4   2 1131.42   29.90
   3  -4   2 1112.92   29.00
   3   4   3   17.20    1.35
  -3   4  -3   16.16    1.00
   3   4   3   18.18    1.01
  -3   4  -3   17.84    0.38
   3  -4   3   17.76    0.39
   3   4   4  269.45    5.03
   3   4   4  270.83    5.26
  -3   4  -4  277.10    5.78
  -3   4  -5   52.98    1.94
   3   4   5   52.71    1.60
   3   4   5   50.70    1.55
   3   4   6   -0.20    1.15
   3   4   6   -1.23    1.43
  -3   4  -6    1.51    1.35
   3   4   7    2.85    1.42
  -3   4  -7    0.58    1.66
   3   4   7    2.69    1.70
   3   4   8   82.53    3.41
  -3   4  -8   82.42    5.28
   3   4   8   72.54    2.49
   3   4   9    0.46    1.99
  -3   4  -9   -0.84    2.32
  -3   5  10    9.10    3.54
   3   5 -10    3.44    2.21
  -3   5  10    3.57    1.66
  -3  -5  10    4.64    2.34
   3  -5 -10    5.44    1.64
  -3   5   9    7.81    2.07
   3   5  -9    6.20    2.99
  -3   5   9   11.56    2.39
  -3  -5   9    8.50    3.18
   3  -5  -9    9.59    1.57
   3   5  -8    0.26    2.32
   3   5  -8    2.10    0.51
   3   5  -8    2.10    0.55
  -3   5   8    3.53    1.25
  -3   5   8    4.36    1.64
   3  -5  -8    4.23    1.33
  -3  -5   8    2.23    1.64
   3   5  -7   59.21    2.95
   3   5  -7   49.19    1.32
  -3   5   7   55.97    2.17
  -3   5   7   54.51    1.99
  -3  -5   7   50.64    2.14
   3  -5  -7   54.68    2.84
   3   5  -6   48.90    1.64
  -3   5   6   46.44    1.80
  -3   5   6   46.63    2.47
   3   5  -6   42.62    1.24
   3  -5  -6   44.86    1.68
  -3  -5   6   46.32    1.75
   3   5  -5  912.71   25.90
   3   5  -5  884.62   23.26
  -3   5   5  949.26   30.06
  -3  -5   5  904.88   25.91
   3  -5  -5  931.62   27.20
  -3   5   4   18.24    1.08
   3   5  -4   15.72    1.14
   3   5  -4   17.03    0.90
  -3  -5   4   15.19    0.82
   3  -5  -4   17.19    1.07
   3   5  -3    6.20    0.77
   3   5  -3    6.87    0.53
  -3   5   3    5.01    1.34
   3  -5  -3    6.99    0.84
   3   5  -2    7.07    0.55
  -3   5   2    7.56    1.22
   3   5  -2    6.68    0.56
   3  -5  -2    8.05    0.80
  -3   5   1  627.94   13.30
   3   5  -1  614.96   13.01
   3  -5  -1  632.23   14.42
   3   5   0    5.41    0.73
  -3   5   0    5.72    0.60
   3  -5   0    5.14    0.91
  -3   5  -1  880.38   20.96
   3   5   1  896.89   23.57
   3   5   1  880.84   18.66
   3  -5   1  912.50   22.54
   3   5   2  296.60    5.48
   3   5   2  297.55    4.64
  -3   5  -2  281.84    3.96
   3  -5   2  287.01    4.40
  -3   5  -3   60.43    0.85
   3   5   3   60.75    2.19
  -3   5  -3   60.04    1.68
   3   5   3   61.28    1.54
   3  -5   3   59.84    0.85
  -3   5  -4    9.80    1.26
   3   5   4   14.84    1.59
   3   5   4   13.57    1.29
   3   5   5  116.27    2.82
  -3   5  -5  118.77    3.25
   3   5   5  116.53    2.64
   3   5   6   -0.41    1.18
   3   5   6   -1.49    1.65
  -3   5  -6    1.31    1.53
   3   5   7   55.80    3.38
   3   5   7   51.19    2.05
  -3   5  -7   54.81    2.72
   3   5   8    9.13    2.76
   3   5   8    6.88    2.23
  -3   5  -8    8.23    2.16
   3   5   9   20.23    1.90
  -3   5  -9   24.08    4.35
   3   5   9   29.81    3.89
  -3   6  10    8.41    2.49
   3   6 -10    9.32    2.30
  -3   6  10   12.07    1.87
   3  -6 -10    9.37    1.89
  -3   6   9    1.72    2.46
  -3   6   9    1.29    3.03
   3   6  -9    2.88    1.82
   3  -6  -9   -0.90    2.48
  -3   6   8    0.96    2.55
  -3   6   8    0.51    1.44
   3   6  -8    0.92    0.40
   3   6  -8    0.69    0.41
   3   6  -8    2.85    1.51
   3  -6  -8    1.14    1.42
   3   6  -7   27.14    2.58
  -3   6   7   29.35    2.69
  -3   6   7   31.68    1.78
   3  -6  -7   32.30    2.60
   3   6  -6  582.44   15.15
  -3   6   6  583.41   15.86
  -3   6   6  599.81   15.63
   3   6  -6  586.02   12.74
   3   6  -6  552.20   12.53
   3  -6  -6  602.40   15.88
   3   6  -5    3.84    0.86
   3   6  -5    2.72    0.55
   3   6  -5    4.64    1.34
  -3   6   5    3.46    1.13
   3  -6  -5    3.18    1.12
   3   6  -4  194.82    3.15
   3   6  -4  204.56    3.50
   3   6  -4  208.87    3.75
  -3   6   4  210.26    4.20
   3  -6  -4  206.71    4.13
  -3   6   3   29.74    1.24
   3   6  -3   28.63    0.85
   3   6  -3   26.92    1.08
   3  -6  -3   29.85    1.75
   3   6  -2    5.53    0.65
  -3   6   2    4.60    1.34
   3   6  -2    6.47    0.41
   3  -6  -2    7.25    0.87
  -3   6   1   55.33    1.30
   3   6  -1   51.30    1.25
   3  -6  -1   51.14    1.25
  -3   6   0  636.45   14.71
   3   6   0  642.49   14.45
   3  -6   0  610.74   13.26
  -3   6  -1    0.24    0.84
   3   6   1   -0.81    1.21
   3  -6   1   -0.43    0.53
   3   6   2 1138.02   30.80
   3   6   2 1138.19   36.21
  -3   6  -2 1178.05   32.98
   3  -6   2 1088.03   30.08
  -3   6  -3   38.05    1.53
   3   6   3   40.98    1.00
  -3   6  -3   40.58    0.85
   3   6   3   38.21    1.49
   3  -6   3   39.42    0.64
  -3  -6  -3   40.42    1.41
   3   6   4   17.68    0.92
   3   6   4   16.41    1.23
  -3   6  -4   17.15    1.34
  -3  -6  -4   17.75    1.19
  -3   6  -5    7.58    2.11
   3   6   5    2.02    0.96
   3   6   5    1.56    1.17
   3   6   6   48.75    1.90
  -3   6  -6   44.97    3.48
   3   6   6   42.60    1.94
   3   6   7    2.75    2.21
   3   6   7   -0.50    2.12
  -3   6  -7   -0.80    2.83
  -3   6  -8   50.70    3.19
   3   6   8   43.59    2.36
   3   6   8   46.98    2.61
  -3   7  10   -0.31    2.98
  -3   7  10   -0.20    3.47
   3   7 -10    2.86    3.36
   3  -7 -10    4.16    2.88
  -3   7   9  153.83    4.91
   3   7  -9  142.06    5.27
  -3   7   9  154.46    5.45
   3  -7  -9  151.10    4.96
  -3   7   8    3.91    1.74
   3   7  -8    3.82    1.66
  -3   7   8    2.51    2.50
   3  -7  -8    4.14    2.48
  -3   7   7    1.91    1.45
  -3   7   7    2.45    1.43
   3   7  -7    3.39    2.10
   3   7  -7    1.82    0.50
   3   7  -7    1.82    0.79
   3  -7  -7    0.47    1.43
  -3   7   6    0.98    1.36
  -3   7   6   -0.62    1.94
   3   7  -6    1.11    1.11
   3   7  -6    1.71    0.90
   3   7  -6    0.10    0.86
   3  -7  -6    1.17    1.33
   3   7  -5  197.25    5.03
  -3   7   5  217.09    4.95
   3   7  -5  203.59    4.05
   3   7  -5  193.12    3.90
   3  -7  -5  207.91    4.85
  -3   7   4    3.39    1.81
   3   7  -4    2.71    1.17
   3   7  -4    4.40    0.63
   3   7  -4    3.91    0.66
   3  -7  -4    4.79    1.78
   3   7  -3  190.61    3.09
   3   7  -3  186.81    3.84
  -3   7   3  205.54    4.16
   3   7  -3  194.85    4.04
   3  -7  -3  198.68    4.09
  -3   7   2  108.97    2.27
   3   7  -2  102.23    1.99
   3   7  -2  103.84    1.86
   3  -7  -2  108.10    2.92
   3   7  -1   93.97    1.90
  -3   7   1   93.58    1.95
   3  -7  -1   91.96    2.51
  -3   7   0   16.52    0.88
   3   7   0   16.93    1.06
   3  -7   0   15.31    0.90
   3   7   1  613.89   14.66
  -3   7  -1  602.46   12.98
   3  -7   1  592.38   12.86
   3   7   2   44.49    0.89
   3   7   2   46.94    1.64
  -3   7  -2   45.15    1.36
  -3  -7  -2   42.83    1.58
   3  -7   2   43.73    0.94
  -3   7  -3  262.28    4.31
   3   7   3  261.90    5.08
   3   7   3  264.83    5.87
  -3  -7  -3  261.59    5.64
   3  -7   3  255.38    4.19
  -3   7  -4    1.60    0.35
   3   7   4    2.76    0.81
  -3   7  -4    0.46    1.31
   3   7   4   -0.54    1.77
  -3  -7  -4    3.99    1.11
   3   7   5    1.59    1.01
  -3   7  -5    2.73    1.48
   3   7   5    4.89    1.96
   3   7   6   49.92    3.21
  -3   7  -6   54.50    2.64
   3   7   6   58.79    2.95
   3   7   7   61.39    2.48
   3   7   7   55.25    3.79
  -3   7  -7   60.75    3.12
   3   7   8    8.55    2.75
  -3   7  -8    8.21    3.56
   3   7   8    4.02    1.87
  -3   8   9    0.13    1.95
   3   8  -9   -5.30    1.98
   3  -8  -9   -3.12    2.90
   3   8  -8   12.12    2.95
  -3   8   8   16.47    2.09
  -3   8   8   20.54    2.11
   3  -8  -8   20.78    2.02
  -3   8   7   34.17    2.00
  -3   8   7   30.68    3.18
   3   8  -7   27.67    1.84
   3  -8  -7   31.77    2.16
  -3   8   6  314.85    7.70
   3   8  -6  312.60    8.96
  -3   8   6  324.55   10.36
   3  -8  -6  323.94    8.28
  -3   8   5  154.23    3.94
   3   8  -5  142.03    2.64
   3   8  -5  139.60    2.53
   3   8  -5  140.56    3.09
   3  -8  -5  149.08    3.77
   3   8  -4  274.92    5.28
   3   8  -4  293.56    6.60
  -3   8   4  305.15    6.95
   3   8  -4  283.90    6.38
   3  -8  -4  318.24    8.50
   3   8  -3    1.01    1.20
  -3   8   3    1.01    1.14
   3   8  -3    2.72    1.06
   3   8  -3    1.45    0.64
   3  -8  -3    1.46    1.12
   3   8  -2   55.19    1.52
  -3   8   2   57.33    2.49
   3   8  -2   56.66    1.40
   3  -8  -2   55.16    1.72
   3   8  -1    2.42    1.37
  -3   8   1    3.04    1.43
   3  -8  -1    2.18    0.91
   3   8   0  185.09    4.69
  -3   8   0  180.62    3.39
   3  -8   0  172.42    4.09
  -3   8  -1   22.60    0.98
   3   8   1   23.82    1.34
   3  -8   1   23.49    1.39
   3   8   2  214.95    4.81
  -3   8  -2  208.77    3.54
  -3  -8  -2  214.14    4.72
   3  -8   2  210.51    4.20
   3   8   3    1.19    0.64
  -3   8  -3    0.42    0.84
   3   8   3    0.62    1.87
   3  -8   3   -0.04    0.52
  -3  -8  -3    0.79    1.16
   3   8   4   31.67    1.79
  -3   8  -4   31.10    1.87
   3   8   4   35.53    1.72
  -3   8  -4   30.62    0.81
  -3  -8  -4   28.99    1.73
   3   8   5   -0.77    1.00
   3   8   5    1.74    1.38
  -3   8  -5    0.62    1.56
  -3  -8  -5    1.65    1.35
  -3   8  -6   69.95    3.07
   3   8   6   78.76    3.48
   3   8   6   69.10    3.96
   3   8   7    6.10    2.78
   3   8   7    6.07    1.62
  -3   8  -7    5.51    2.16
   3   8   8   36.97    3.68
  -3   8  -8   35.09    3.26
   3   8   8   35.85    3.77
  -3   9   9   52.16    4.70
  -3   9   9   50.98    3.29
   3   9  -9   48.70    3.09
   3  -9  -9   54.17    3.12
   3   9  -8    1.65    1.69
  -3   9   8   -2.96    2.98
  -3   9   8    1.48    1.87
   3  -9  -8    3.24    1.85
   3   9  -7   71.93    3.91
  -3   9   7   79.57    4.21
  -3   9   7   71.28    3.18
   3  -9  -7   80.96    3.25
   3   9  -6   17.04    1.52
   3   9  -6   17.42    0.98
   3   9  -6   15.50    1.34
  -3   9   6   13.59    3.01
   3  -9  -6   22.68    1.91
   3   9  -5   51.70    1.98
   3   9  -5   53.91    1.80
  -3   9   5   57.30    3.55
   3   9  -5   50.25    1.93
   3  -9  -5   59.55    2.36
  -3   9   4    6.83    1.52
   3   9  -4    9.21    0.94
   3   9  -4    8.58    0.86
   3   9  -4    8.12    0.94
   3  -9  -4    8.59    2.15
   3   9  -3   81.55    1.99
   3   9  -3   79.29    1.81
  -3   9   3   94.40    3.66
   3   9  -3   83.24    2.22
   3  -9  -3   85.84    2.56
  -3   9   2    9.40    1.25
   3   9  -2    8.35    1.55
   3  -9  -2    7.96    1.21
  -3   9   1   61.85    2.50
   3   9  -1   56.59    1.77
   3  -9  -1   57.77    1.72
   3   9   0    7.19    1.17
  -3   9   0    5.79    1.01
   3  -9   0    4.95    0.98
   3   9   1   35.24    1.64
  -3   9  -1   36.38    1.25
   3  -9   1   34.20    1.22
  -3   9  -2   81.71    2.33
   3   9   2   75.06    2.50
   3  -9   2   74.51    1.63
  -3  -9  -2   77.83    2.46
   3   9   3  978.21   32.94
  -3   9  -3  905.99   25.39
   3   9   3  954.80   26.94
   3  -9   3  911.18   25.55
  -3  -9  -3  961.45   32.26
  -3   9  -4   14.60    0.62
  -3   9  -4   17.60    2.56
   3   9   4   16.43    1.06
   3   9   4   12.90    2.58
  -3  -9  -4   13.05    1.61
   3  -9   4   14.13    0.59
   3   9   5   15.61    1.33
   3   9   5   18.53    1.85
  -3   9  -5   15.86    1.95
  -3  -9  -5   18.55    1.85
   3   9   6    3.22    1.71
   3   9   6    3.76    1.35
  -3   9  -6    6.46    1.96
   3   9   7   11.07    2.66
  -3   9  -7    8.83    2.38
   3   9   7   14.85    3.09
  -3   9  -8   -3.90    3.75
   3   9   8    2.08    3.07
   3   9   8   -2.24    1.86
   3  10  -9   12.87    2.31
  -3  10   9    9.98    3.86
  -3  10   9   11.14    3.72
   3 -10  -9    9.91    3.73
  -3  10   8   94.54    5.62
   3  10  -8   92.33    5.30
  -3  10   8   92.93    4.31
   3 -10  -8  105.73    5.95
  -3  10   7    0.40    1.89
   3  10  -7    1.62    1.14
   3  10  -7    1.70    1.55
   3  10  -7    0.49    1.13
  -3  10   7    3.53    1.69
   3 -10  -7    8.07    2.94
   3  10  -6   61.88    3.37
  -3  10   6   70.43    3.13
   3 -10  -6   70.63    4.45
   3  10  -5    7.44    1.49
   3  10  -5    7.74    1.39
  -3  10   5    8.67    2.71
   3  10  -5    8.23    1.81
   3 -10  -5    9.51    1.71
   3  10  -4  158.59    3.45
   3  10  -4  147.28    3.20
   3  10  -4  151.16    4.21
  -3  10   4  160.12    4.42
   3 -10  -4  164.82    6.04
   3  10  -3  244.82    6.41
  -3  10   3  248.66    7.71
   3 -10  -3  244.86    6.03
  -3  10   2  288.47    6.81
   3  10  -2  270.37    6.18
   3 -10  -2  278.70    6.57
   3  10  -1   22.19    1.48
  -3  10   1   25.06    1.47
   3 -10  -1   21.58    2.14
  -3  10   0   33.75    1.50
   3  10   0   32.78    1.70
   3 -10   0   32.31    1.47
   3  10   1   93.76    3.78
   3 -10   1   83.11    2.84
   3  10   2    4.25    1.52
  -3  10  -2    3.68    0.93
  -3 -10  -2    3.48    1.46
   3 -10   2    4.26    0.90
  -3  10  -3  247.97    5.59
   3  10   3  251.36    6.95
   3  10   3  245.13    5.55
  -3 -10  -3  248.07    6.61
   3 -10   3  230.22    4.49
   3  10   4   72.26    2.97
   3  10   4   66.57    1.83
  -3  10  -4   71.16    2.76
  -3  10  -4   67.34    1.87
  -3 -10  -4   65.17    2.83
   3  10   5   18.57    3.12
  -3  10  -5   11.45    3.05
  -3 -10  -5   15.51    1.96
   3  10   6   72.71    3.48
   3  10   6   62.24    3.29
  -3  10  -6   62.94    4.97
   3  10   7   -0.08    2.08
   3  10   7    0.95    1.62
  -3  10  -7    4.58    3.56
  -3  11   8    1.08    2.31
  -3  11   8    0.80    1.98
   3  11  -8    3.06    1.89
   3 -11  -8    1.30    2.22
  -3  11   7   28.36    2.24
   3  11  -7   24.90    3.09
  -3  11   7   21.23    2.64
   3 -11  -7   23.73    2.60
   3  11  -6    3.37    1.50
   3  11  -6    6.85    1.56
  -3  11   6    4.25    2.06
   3  11  -6    7.62    1.50
   3 -11  -6    7.39    3.24
  -3  11   5  103.99    5.61
   3  11  -5   97.42    2.80
   3 -11  -5  108.17    3.86
  -3  11   4   16.90    1.98
   3  11  -4   16.17    1.28
   3  11  -4   16.88    1.23
   3  11  -4   16.91    1.77
   3 -11  -4   15.91    3.00
   3  11  -3   54.76    2.27
   3  11  -3   60.53    2.04
  -3  11   3   66.30    3.74
   3 -11  -3   59.06    2.51
  -3  11   2   46.46    2.10
   3  11  -2   40.74    1.83
   3 -11  -2   44.50    2.05
  -3  11   1    7.12    1.39
   3  11  -1    5.60    1.37
   3 -11  -1    7.70    2.05
   3  11   0    0.90    1.39
  -3  11   0    3.61    1.86
   3 -11   0    2.66    1.81
   3  11   1  306.98   10.13
  -3  11  -1  312.83    8.50
   3 -11   1  298.60    8.22
   3  11   2   25.07    3.07
  -3  11  -2   23.54    1.93
  -3 -11  -2   24.28    2.00
   3 -11   2   23.10    1.28
   3  11   3  206.93    7.96
   3  11   3  201.70    4.94
  -3  11  -3  199.68    4.22
  -3 -11  -3  207.73    5.98
   3 -11   3  187.62    4.87
  -3  11  -4    7.05    1.26
   3  11   4    6.62    1.63
  -3  11  -4    7.36    1.79
   3  11   4    4.39    3.02
  -3 -11  -4    8.10    1.89
  -3  11  -5   12.86    2.07
   3  11   5    9.46    1.36
   3  11   5    9.31    2.17
  -3  11  -6   27.32    4.07
   3  11   6   26.30    1.84
   3  11   6   23.27    3.98
   3  11   7   59.35    3.98
   3  11   7   47.26    3.54
  -3  11  -7   56.07    3.67
   3  12  -8   24.13    2.62
  -3  12   8   35.17    2.79
  -3  12   8   34.25    3.34
   3 -12  -8   37.12    4.72
   3  12  -7    0.56    1.66
  -3  12   7    0.80    2.90
  -3  12   7    0.34    2.40
   3 -12  -7    1.92    2.30
  -3  12   6   49.33    3.22
   3  12  -6   48.53    3.34
   3 -12  -6   49.23    3.21
   3  12  -5    2.36    1.31
  -3  12   5    6.64    3.16
   3  12  -5    0.90    1.74
   3  12  -5    0.79    1.07
   3 -12  -5   -1.29    2.98
   3  12  -4   46.19    2.49
   3  12  -4   46.56    2.60
   3  12  -4   41.59    2.70
  -3  12   4   51.78    2.87
   3 -12  -4   55.90    4.16
   3  12  -3    8.41    1.63
  -3  12   3    9.78    2.83
   3  12  -3    7.63    1.38
   3 -12  -3    7.05    1.82
  -3  12   2  114.13    3.68
   3  12  -2  105.45    3.28
   3 -12  -2  117.72    3.60
  -3  12   1    2.34    2.28
   3  12  -1    2.79    1.47
   3 -12  -1    7.05    2.26
  -3  12   0   66.15    2.40
   3  12   0   60.78    2.62
   3 -12   0   63.78    3.27
  -3  12  -1   87.31    3.63
   3  12   1   84.09    4.51
   3 -12   1   79.66    3.46
   3  12   2   21.48    2.16
  -3  12  -2   20.37    2.15
   3 -12   2   18.30    1.38
  -3  12  -3    5.22    1.65
   3  12   3    5.24    1.96
   3  12   3    3.21    1.52
   3 -12   3    3.19    1.55
   3  12   4   97.62    2.58
   3  12   4  100.42    4.26
  -3  12  -4   87.07    3.06
   3  12   5    1.77    1.92
   3  12   5   -0.15    3.27
  -3  12  -5   -0.35    1.99
   3  12   6   24.04    2.75
   3  12   6   18.40    2.83
  -3  12  -6   18.63    2.71
  -3  13   7   35.24    3.50
  -3  13   7   40.28    4.18
   3  13  -7   34.62    2.50
   3 -13  -7   36.46    4.97
   3  13  -6    2.96    2.46
  -3  13   6    0.14    2.45
   3  13  -6    0.25    1.77
   3  13  -6    0.36    1.23
   3 -13  -6    4.44    2.30
  -3  13   5   42.61    4.68
   3  13  -5   43.31    3.02
   3  13  -5   34.73    2.80
   3  13  -5   35.71    1.81
   3 -13  -5   49.23    4.40
  -3  13   4   11.21    2.36
   3  13  -4   15.66    2.11
   3  13  -4   11.93    1.41
   3  13  -4   11.18    2.35
   3 -13  -4   19.45    2.30
   3  13  -3   38.93    2.48
   3  13  -3   41.10    2.11
  -3  13   3   49.95    3.94
   3 -13  -3   42.56    2.61
  -3  13   2   -2.06    2.73
   3  13  -2    1.05    1.49
   3 -13  -2   -2.04    1.66
   3  13  -1   97.56    3.43
  -3  13   1  104.34    4.94
   3 -13  -1  101.02    4.74
   3  13   0    4.52    2.56
  -3  13   0   -0.72    1.48
   3 -13   0    0.04    2.17
   3  13   1  138.62    4.70
  -3  13  -1  141.47    5.42
   3 -13   1  136.38    5.12
   3  13   2    1.49    2.03
  -3  13  -2    2.50    2.03
   3 -13   2    0.48    1.27
  -3  13  -3    3.57    1.82
   3  13   3    5.78    2.18
   3  13   3    0.81    1.06
   3 -13   3    3.70    1.77
   3  13   4   73.43    2.36
  -3  13  -4   69.82    3.50
   3  13   4   77.06    4.03
  -3  13  -5   19.07    2.57
   3  13   5   14.85    2.77
   3  13   5   18.68    1.65
   3  13   6    0.99    2.58
   3  13   6    0.38    2.44
  -3  13  -6    3.83    2.43
   3  14  -6   47.72    4.01
  -3  14   6   58.70    4.13
   3 -14  -6   63.56    5.75
   3  14  -5   10.64    2.57
   3  14  -5    9.23    2.23
  -3  14   5   14.68    4.22
   3  14  -5   11.16    2.49
   3 -14  -5   14.53    2.51
  -3  14   4    4.38    2.32
   3  14  -4    5.70    1.58
   3  14  -4    5.12    2.15
   3  14  -4    3.10    1.35
   3 -14  -4    5.73    2.27
  -3  14   3   11.81    2.27
   3  14  -3    8.33    1.76
   3  14  -3   11.34    2.03
   3 -14  -3   10.00    2.20
  -3  14   2   42.05    2.91
   3  14  -2   39.49    1.71
   3  14  -2   45.48    2.46
   3 -14  -2   43.27    2.74
   3  14  -1    4.03    1.93
  -3  14   1   10.01    1.91
   3 -14  -1    5.79    2.80
   3  14   0   52.39    4.21
  -3  14   0   50.98    2.65
   3 -14   0   55.46    3.75
  -3  14  -1    4.33    1.64
   3  14   1    1.56    2.14
   3 -14   1    7.13    2.42
  -3  14  -2   59.68    2.56
   3  14   2   60.96    5.14
   3 -14   2   61.34    2.42
  -3  14  -3   29.08    2.79
   3  14   3   37.54    4.58
   3  14   3   32.51    1.60
   3 -14   3   25.34    1.73
   3  14   4  132.26    4.99
   3  14   4  148.41    6.15
  -3  14  -4  137.22    5.60
   3  14   5   -2.62    4.04
  -3  14  -5    1.20    2.28
   3  14   5    2.32    1.46
  -3  15   5   36.31    3.51
   3  15  -5   21.79    2.85
   3  15  -5   26.94    3.18
   3  15  -5   26.99    3.21
   3 -15  -5   30.29    3.41
   3  15  -4    0.44    1.49
   3  15  -4    1.68    2.23
  -3  15   4   -1.09    3.82
   3  15  -4    1.72    1.66
   3 -15  -4   -1.33    2.43
   3  15  -3   49.69    3.05
  -3  15   3   54.68    3.38
   3  15  -3   45.35    4.01
   3 -15  -3   50.43    3.43
   3  15  -2    5.10    1.27
  -3  15   2    7.85    2.21
   3  15  -2    5.46    1.93
   3 -15  -2    5.04    2.15
   3  15  -1   26.19    2.46
  -3  15   1   22.85    2.54
   3 -15  -1   28.44    3.66
  -3  15   0   51.95    4.32
   3  15   0   57.03    4.82
   3 -15   0   52.97    2.85
   3  15   1   26.82    2.67
  -3  15  -1   17.81    2.18
   3 -15   1   18.85    3.16
   3  15   2   13.65    3.90
  -3  15  -2    8.44    1.77
   3 -15   2    8.10    1.68
  -3  15  -3    0.09    2.38
   3  15   3    2.77    1.29
   3  15   3    2.69    2.63
   3 -15   3    2.68    1.43
  -3  15  -4    3.65    2.31
   3  15   4    0.27    2.71
   3  15   4    2.89    2.19
   3  16  -4    8.15    2.75
   3  16  -4   10.45    1.74
   3  16  -4    9.80    2.06
  -3  16   4   12.87    4.58
   3 -16  -4   13.84    4.45
   3  16  -3   -2.10    1.93
   3  16  -3    0.17    1.46
  -3  16   3    0.16    3.77
   3 -16  -3   -0.86    2.48
  -3  16   2    8.90    3.90
   3  16  -2    9.75    2.17
   3 -16  -2   12.35    2.40
  -3  16   1    5.77    3.69
   3  16  -1   11.27    2.33
   3 -16  -1   11.03    3.56
   3  16   0   57.36    3.72
  -3  16   0   63.97    3.43
   3 -16   0   59.82    3.25
   3  16   1   16.20    4.57
  -3  16  -1   21.91    3.62
   3 -16   1   23.45    2.24
  -3  16  -2   28.39    3.62
   3  16   2   33.10    3.35
   3 -16   2   28.60    3.38
   3  17  -1    1.93    2.36
  -3  17   1    3.16    2.36
   3 -17  -1   -0.99    2.28
   3  17   0    8.66    2.80
  -3  17   0    8.54    2.51
   3 -17   0   13.71    2.34
  -4   0  11   -0.42    2.42
   4   0 -10   28.33    1.43
  -4   0  10   26.67    1.99
  -4   0  10   32.65    2.78
  -4   0   9   -1.01    1.78
  -4   0   9    2.09    1.38
   4   0  -9    0.81    0.96
  -4   0   8   55.37    3.55
   4   0  -8   58.36    2.22
  -4   0   8   61.73    2.25
   4   0  -7   -1.91    1.25
  -4   0   7    1.22    1.18
  -4   0   7    1.36    1.20
  -4   0   6  104.29    2.49
   4   0  -6  103.66    2.60
  -4   0   6  104.43    3.18
  -4   0   5    0.25    0.91
   4   0  -5    0.53    1.00
  -4   0   5   -1.15    1.14
  -4   0   4 3690.19  224.02
  -4   0   4 3570.72  217.17
   4   0  -4 3603.67  227.03
  -4   0   3    0.59    0.45
  -4   0   3   -0.51    0.52
   4   0  -3    1.39    0.85
   4   0  -2  111.62    2.05
  -4   0   2  112.35    2.08
   4   0  -1   -0.52    0.49
  -4   0   1   -0.04    0.48
  -4   0   0  802.49   18.08
   4   0   0  795.92   18.12
  -4   0  -1   -0.44    0.38
   4   0   1    0.48    0.41
  -4   0  -1    0.33    0.39
  -4   0  -2  440.87    8.04
   4   0   2  473.03    8.44
   4   0   3    1.06    0.64
  -4   0  -3    0.69    0.67
   4   0   3    0.80    0.63
   4   0   4  181.45    2.69
   4   0   4  194.06    2.74
  -4   0  -4  191.84    3.66
   4   0   5   -0.05    0.69
  -4   0  -5   -0.84    1.00
   4   0   5   -1.61    1.03
   4   0   5    0.71    0.73
   4   0   6  123.20    2.24
   4   0   6  112.85    2.24
   4   0   6  127.68    3.45
  -4   0  -6  125.03    4.34
   4   0   7   -0.41    0.69
  -4   0  -7    3.16    1.44
   4   0   7    0.19    0.63
  -4   0  -8    3.77    1.82
  -4   0  -9    2.91    3.25
  -4   1  11    7.13    2.62
  -4  -1  11   10.39    2.66
  -4   1  10   -0.55    1.11
  -4   1  10   -0.09    2.05
  -4  -1  10    0.95    2.06
   4  -1 -10   -0.67    1.73
  -4   1   9   51.20    1.77
   4   1  -9   48.31    2.17
  -4   1   9   57.47    4.06
   4  -1  -9   50.31    2.58
  -4  -1   9   53.46    2.75
  -4  -1   9   49.78    2.05
  -4   1   8    8.61    1.04
  -4   1   8    7.62    1.56
   4   1  -8    8.87    1.38
  -4  -1   8   10.01    1.60
  -4  -1   8    7.48    1.29
   4  -1  -8    7.78    1.62
   4   1  -7  819.02   22.73
  -4   1   7  892.80   29.97
  -4   1   7  846.23   24.22
  -4  -1   7  885.63   29.83
   4  -1  -7  880.52   25.28
  -4  -1   7  848.26   25.11
  -4   1   6    0.90    0.75
   4   1  -6   -0.42    1.04
  -4   1   6    0.74    0.99
  -4  -1   6    0.92    0.96
   4  -1  -6    2.77    1.17
  -4  -1   6    0.89    0.64
  -4   1   5  133.79    3.15
  -4   1   5  134.34    2.36
  -4  -1   5  131.21    2.19
   4  -1  -5  138.52    2.45
  -4  -1   5  137.96    2.50
  -4   1   4  431.31    7.99
  -4   1   4  428.58    7.87
   4   1  -4  419.46    8.34
   4  -1  -4  411.82    7.82
  -4  -1   4  401.96    7.35
  -4  -1   4  424.85    8.25
   4   1  -3   69.02    1.18
  -4   1   3   71.92    1.76
  -4  -1   3   69.04    1.54
   4  -1  -3   69.21    1.69
  -4  -1   3   68.20    1.30
  -4   1   2   47.28    0.99
   4   1  -2   50.27    1.28
  -4  -1   2   49.81    1.28
   4  -1  -2   47.66    0.96
   4   1  -1   87.61    1.70
  -4   1   1   85.10    1.30
  -4  -1   1   86.12    1.28
   4  -1  -1   85.76    1.69
  -4   1   0  276.40    4.35
   4   1   0  270.86    4.45
  -4  -1   0  270.82    4.40
   4  -1   0  269.09    3.88
   4   1   1  182.52    2.58
  -4   1  -1  190.34    2.46
  -4  -1  -1  184.40    2.24
   4  -1   1  184.87    2.47
  -4   1  -2   90.41    1.15
  -4   1  -2   91.68    1.98
   4   1   2   89.11    1.33
  -4  -1  -2   89.45    1.32
   4  -1   2   91.17    1.45
   4   1   3  652.88   13.89
   4   1   3  655.56   15.84
   4   1   3  644.33   13.78
  -4   1  -3  660.54   15.22
  -4  -1  -3  665.91   15.87
   4  -1   3  652.02   13.21
   4   1   4   61.20    1.55
   4   1   4   60.57    1.47
  -4   1  -4   63.22    2.25
   4   1   4   58.90    1.51
   4  -1   4   58.19    1.10
  -4  -1  -4   61.98    1.50
   4  -1   4   58.51    1.08
  -4   1  -5  246.18    6.31
   4   1   5  228.32    5.02
   4   1   5  212.33    3.70
   4   1   5  227.40    3.70
   4  -1   5  219.35    3.32
   4  -1   5  221.27    3.35
  -4  -1  -5  240.82    4.93
   4   1   6   20.92    1.60
   4   1   6   21.68    1.28
   4   1   6   20.05    1.14
  -4   1  -6   24.14    1.59
  -4  -1  -6   21.31    1.51
   4   1   7   13.14    0.84
   4   1   7   20.41    2.66
   4   1   7   12.53    1.12
  -4   1  -7   14.76    2.73
  -4  -1  -7   14.85    1.67
  -4   1  -8   -0.45    1.84
   4   1   8    5.90    1.85
  -4  -1  -8    0.73    2.72
  -4   1  -9   90.80    5.95
  -4  -1  -9   86.65    5.68
  -4   2  10   22.65    2.39
  -4   2  10   27.24    2.77
   4  -2 -10   25.17    2.51
  -4  -2  10   26.34    2.64
  -4   2   9   -3.80    2.81
  -4   2   9    0.94    1.12
   4   2  -9    0.40    1.20
   4  -2  -9   -0.40    1.16
  -4  -2   9   -0.33    0.70
  -4  -2   9    2.77    1.74
  -4   2   8   75.88    2.76
  -4   2   8   71.42    2.86
   4   2  -8   63.83    2.13
  -4  -2   8   66.28    1.98
  -4  -2   8   69.16    2.65
   4  -2  -8   72.43    2.73
   4   2  -7  157.66    3.59
  -4   2   7  156.00    3.90
   4   2  -7  160.87    3.82
  -4   2   7  164.29    4.26
  -4  -2   7  155.57    3.90
   4  -2  -7  166.61    4.47
  -4  -2   7  158.61    3.37
  -4   2   6   87.16    2.20
   4   2  -6   91.68    2.78
   4   2  -6   82.88    2.12
  -4   2   6   90.09    1.99
  -4  -2   6   85.21    2.03
  -4  -2   6   90.28    2.13
   4  -2  -6   91.33    2.00
   4   2  -5  108.01    2.24
  -4   2   5  107.86    2.15
  -4   2   5  114.40    2.71
   4   2  -5  116.46    2.66
   4  -2  -5  106.49    2.11
  -4  -2   5  108.33    2.09
  -4  -2   5  105.79    2.21
   4   2  -4 1039.16   29.33
   4   2  -4 1013.02   27.26
  -4   2   4 1047.07   29.52
  -4  -2   4 1007.79   27.49
   4  -2  -4 1050.30   29.76
  -4  -2   4 1032.47   27.86
   4   2  -3   29.82    0.79
  -4   2   3   31.83    1.38
   4  -2  -3   31.55    1.38
  -4  -2   3   31.39    0.91
  -4  -2   3   33.02    1.12
   4   2  -2  336.62    5.40
  -4   2   2  347.28    6.32
   4  -2  -2  342.28    6.39
  -4  -2   2  331.92    5.25
   4   2  -1  341.94    5.49
  -4   2   1  346.71    6.15
  -4  -2   1  359.27    5.63
   4  -2  -1  345.73    6.19
   4   2   0  141.08    2.01
  -4   2   0  144.67    2.32
   4  -2   0  141.42    1.94
  -4  -2   0  141.61    1.29
   4   2   1   34.48    0.82
  -4   2  -1   34.54    0.65
   4  -2   1   32.54    0.66
   4   2   2  887.13   21.33
  -4   2  -2  911.71   20.28
   4   2   2  918.62   22.71
   4   2   2  897.54   22.59
  -4   2  -2  871.19   23.80
   4  -2   2  893.33   20.32
  -4  -2  -2  891.51   21.00
  -4   2  -3   -0.98    0.75
   4   2   3    0.22    0.54
   4   2   3    1.84    0.62
   4   2   3    1.22    0.93
   4  -2   3   -0.03    0.48
  -4  -2  -3    0.33    0.86
  -4   2  -4  186.20    3.79
   4   2   4  175.91    2.93
   4   2   4  186.27    4.23
   4   2   4  180.03    3.76
   4  -2   4  176.65    2.32
   4  -2   4  178.48    2.34
  -4  -2  -4  185.17    4.03
   4   2   5    8.85    0.80
   4   2   5    7.65    1.06
  -4   2  -5    9.56    1.25
   4   2   5    9.64    1.11
  -4  -2  -5    9.52    1.62
   4   2   6   12.26    0.82
  -4   2  -6   11.34    1.50
   4   2   6   13.51    1.43
   4   2   6   14.20    1.37
  -4  -2  -6   14.77    2.06
   4   2   7   14.12    1.52
   4   2   7   12.77    1.36
  -4   2  -7   11.90    2.75
   4   2   7   13.57    2.62
  -4  -2  -7   16.23    1.65
  -4   2  -8   32.07    2.45
   4   2   8   28.23    2.37
   4   2   8   21.08    1.78
  -4  -2  -8   27.18    2.22
   4   2   9    1.86    2.12
  -4   2  -9   -1.15    3.38
  -4   3  10    0.03    1.36
  -4   3  10   -1.21    2.17
  -4  -3  10    1.21    2.08
   4  -3 -10    0.45    1.37
  -4   3   9   36.44    2.78
   4   3  -9   42.43    2.40
  -4   3   9   42.55    2.61
  -4  -3   9   44.35    3.67
   4  -3  -9   42.95    2.75
  -4   3   8    4.50    1.65
   4   3  -8    7.41    2.30
   4   3  -8    4.14    0.75
  -4   3   8    5.67    1.23
  -4  -3   8    4.33    1.05
   4  -3  -8    8.13    1.85
  -4  -3   8    7.68    2.39
   4   3  -7    7.94    1.10
  -4   3   7    7.77    1.43
  -4   3   7    7.43    1.12
   4   3  -7    7.69    1.28
  -4  -3   7    8.68    1.36
   4  -3  -7    9.34    1.71
  -4  -3   7    8.28    1.04
  -4   3   6    5.14    1.10
   4   3  -6    3.35    0.96
  -4   3   6    3.82    0.94
   4   3  -6    2.61    0.63
  -4  -3   6    3.67    0.59
  -4  -3   6    1.80    1.00
   4  -3  -6    2.59    1.48
  -4   3   5  195.26    4.40
  -4   3   5  185.33    4.35
   4   3  -5  184.33    3.27
   4   3  -5  177.05    2.94
  -4  -3   5  179.75    2.89
  -4  -3   5  185.13    4.10
   4  -3  -5  195.04    4.41
  -4   3   4   38.16    1.14
   4   3  -4   36.55    1.16
   4   3  -4   34.64    0.87
   4  -3  -4   40.93    1.17
  -4  -3   4   35.44    0.86
  -4  -3   4   35.78    0.92
   4   3  -3 1173.65   33.82
   4   3  -3 1162.85   31.21
  -4   3   3 1203.14   37.20
  -4  -3   3 1159.18   32.62
  -4  -3   3 1193.56   34.01
   4  -3  -3 1175.75   35.40
   4   3  -2   27.76    0.77
  -4   3   2   27.79    0.93
   4  -3  -2   27.60    1.32
  -4  -3   2   27.33    0.55
  -4  -3   2   26.56    0.75
  -4   3   1    7.11    0.95
   4   3  -1    7.38    0.60
   4  -3  -1    7.87    0.63
  -4   3   0   82.85    1.29
   4   3   0   82.57    1.39
   4  -3   0   87.57    1.32
   4   3   1  517.79    8.22
   4   3   1  514.31    9.81
   4   3   1  509.13    9.96
  -4   3  -1  522.86    9.67
   4  -3   1  505.83    8.99
  -4  -3  -1  492.60    7.51
   4   3   2    3.47    0.65
  -4   3  -2    2.37    0.52
   4   3   2    3.25    0.64
   4  -3   2    2.22    0.36
  -4  -3  -2    1.38    0.61
  -4   3  -3  749.67   20.46
  -4   3  -3  734.12   14.47
   4   3   3  730.87   17.14
   4   3   3  723.13   17.85
  -4  -3  -3  713.39   17.56
   4  -3   3  730.57   14.83
  -4   3  -4    1.10    1.53
   4   3   4    0.39    0.74
   4   3   4    0.28    0.74
  -4  -3  -4    0.66    0.72
   4  -3   4    0.24    0.36
   4  -3   4   -0.01    0.28
   4   3   5  126.08    3.66
   4   3   5  113.29    2.44
  -4   3  -5  126.79    3.25
  -4  -3  -5  121.90    3.52
   4   3   6   -1.15    1.18
  -4   3  -6   -1.14    1.42
   4   3   6    0.11    0.86
  -4  -3  -6   -0.10    1.72
   4   3   7   15.78    1.77
  -4   3  -7   13.94    2.92
   4   3   7   15.72    1.62
   4   3   7   14.34    1.77
  -4  -3  -7   17.67    1.66
   4   3   8    3.81    2.89
   4   3   8    2.85    1.13
   4   3   8    3.55    0.99
  -4   3  -8    5.17    2.05
   4   3   9   18.61    3.91
  -4   3  -9   22.44    2.74
  -4   4  10   29.69    3.00
  -4   4  10   30.13    4.34
   4   4 -10   25.10    2.58
  -4  -4  10   24.21    4.26
   4  -4 -10   28.77    2.97
   4   4  -9   -1.42    2.63
   4   4  -9    0.90    0.89
  -4   4   9   -0.18    1.78
  -4   4   9   -0.22    1.35
   4  -4  -9   -2.82    2.10
  -4  -4   9    1.88    2.74
   4   4  -8  149.18    5.47
  -4   4   8  148.14    4.92
  -4   4   8  150.24    4.36
   4   4  -8  130.27    3.08
   4  -4  -8  147.98    4.96
  -4  -4   8  143.16    4.22
  -4   4   7   17.41    2.04
   4   4  -7   20.85    1.42
   4   4  -7   15.96    1.18
  -4   4   7   21.19    1.56
   4  -4  -7   15.37    2.05
  -4  -4   7   16.17    0.74
  -4  -4   7   17.40    2.15
   4   4  -6  575.07   13.46
  -4   4   6  642.55   18.31
  -4   4   6  633.12   16.21
   4   4  -6  621.05   15.63
   4  -4  -6  647.61   16.38
  -4  -4   6  609.09   14.17
  -4  -4   6  613.19   15.83
  -4   4   5   62.90    1.70
   4   4  -5   58.21    1.62
   4   4  -5   59.67    1.42
  -4  -4   5   60.13    1.49
   4  -4  -5   61.85    1.68
  -4  -4   5   60.21    1.54
  -4   4   4   16.33    1.47
   4   4  -4   16.06    0.98
   4   4  -4   15.43    0.69
   4  -4  -4   16.84    1.03
  -4  -4   4   15.01    0.72
  -4  -4   4   14.03    0.98
   4   4  -3   48.47    1.03
   4   4  -3   47.55    0.99
  -4   4   3   49.07    1.78
   4  -4  -3   49.50    1.83
  -4  -4   3   46.12    0.81
   4   4  -2  416.47    6.06
   4   4  -2  426.22    7.64
  -4   4   2  426.87    7.96
   4  -4  -2  421.74    8.08
  -4   4   1   92.61    1.60
   4   4  -1   93.07    1.58
   4  -4  -1   96.12    2.15
  -4   4   0  461.22    8.11
   4   4   0  439.60    8.11
   4  -4   0  432.07    7.79
  -4   4  -1   24.38    0.65
   4   4   1   24.31    0.50
   4   4   1   23.15    1.36
   4  -4   1   22.52    0.94
  -4   4  -2   94.48    1.50
   4   4   2   89.81    1.82
   4   4   2   93.69    1.53
   4  -4   2   91.32    1.49
  -4   4  -3  166.97    4.38
   4   4   3  167.35    2.64
   4   4   3  166.41    3.22
   4  -4   3  165.19    2.20
  -4   4  -4  373.54    9.92
   4   4   4  365.38    8.31
   4   4   4  359.50    8.96
   4   4   5    3.94    0.98
  -4   4  -5    2.97    1.30
   4   4   5    1.79    0.95
   4   4   6   22.47    1.55
  -4   4  -6   24.74    1.82
   4   4   6   19.18    1.31
   4   4   7    5.24    1.17
   4   4   7    5.68    1.54
  -4   4  -7    5.63    2.84
   4   4   8   40.17    2.55
  -4   4  -8   46.00    2.92
   4   4   8   32.22    1.87
   4   4   8   33.07    2.42
   4   5 -10    5.03    3.30
  -4   5  10    6.78    1.76
  -4   5  10    4.36    2.35
  -4  -5  10    5.72    3.44
   4  -5 -10    7.64    1.78
   4   5  -9   21.56    3.12
  -4   5   9   20.89    2.76
  -4   5   9   22.47    2.26
  -4  -5   9   18.96    2.23
   4  -5  -9   20.82    1.85
   4   5  -8   14.39    1.17
   4   5  -8   19.81    2.55
  -4   5   8   14.71    1.87
  -4   5   8   20.62    2.43
  -4  -5   8   16.81    2.80
   4  -5  -8   22.50    1.68
   4   5  -7   -0.12    0.96
   4   5  -7    0.61    1.18
  -4   5   7   -0.63    1.21
  -4   5   7    3.56    1.39
  -4  -5   7    0.72    1.27
   4  -5  -7    4.24    1.86
   4   5  -6  241.70    5.05
  -4   5   6  249.07    6.99
  -4   5   6  245.09    5.52
   4   5  -6  228.36    4.81
   4  -5  -6  247.19    5.50
  -4  -5   6  246.93    5.28
   4   5  -5  459.60    9.19
   4   5  -5  454.49    9.69
  -4   5   5  477.89   11.08
   4  -5  -5  478.99   11.01
  -4  -5   5  462.90   10.10
  -4   5   4   -0.31    0.92
   4   5  -4    0.69    0.57
   4   5  -4    0.41    0.91
  -4  -5   4   -0.34    0.61
   4  -5  -4   -0.66    1.41
  -4   5   3  402.48    8.06
   4   5  -3  386.84    7.16
   4   5  -3  397.41    6.88
   4  -5  -3  403.31    9.28
   4   5  -2   50.90    0.81
   4   5  -2   52.61    1.15
  -4   5   2   52.51    1.90
   4  -5  -2   56.08    1.88
  -4   5   1  142.97    2.43
   4   5  -1  138.21    1.27
   4   5  -1  144.23    2.85
   4  -5  -1  143.33    2.43
   4   5   0   17.22    0.22
   4   5   0   18.32    0.95
  -4   5   0   18.42    0.75
   4  -5   0   16.66    0.77
   4   5   1  283.54    3.63
  -4   5  -1  290.71    5.03
   4   5   1  280.29    5.19
   4  -5   1  275.61    4.42
   4   5   2    5.14    0.42
   4   5   2    7.10    1.34
  -4   5  -2    5.08    0.71
   4  -5   2    3.81    0.72
  -4   5  -3  232.15    5.98
   4   5   3  224.62    4.63
  -4   5  -3  241.91    3.33
   4   5   3  231.64    3.78
   4  -5   3  220.65    3.18
   4   5   4    3.48    1.03
  -4   5  -4    4.97    1.82
   4   5   4    3.13    0.80
   4   5   5  145.92    4.45
   4   5   5  141.70    3.24
  -4   5  -5  154.28    4.02
   4   5   6   21.71    1.55
  -4   5  -6   22.51    1.98
   4   5   6   22.04    1.48
   4   5   7    8.30    1.64
  -4   5  -7    7.26    1.99
   4   5   7    6.61    2.12
  -4   5  -8   -3.77    3.17
   4   5   8   -0.21    2.16
   4   5   8    0.78    1.75
  -4   6  10    1.99    1.81
  -4   6  10    3.59    2.29
   4   6 -10    2.57    2.15
   4  -6 -10    4.03    2.79
  -4   6   9    5.94    2.56
   4   6  -9    4.23    1.80
  -4   6   9    6.07    3.20
  -4  -6   9    3.00    1.93
   4  -6  -9    4.87    2.56
  -4   6   8   13.75    2.81
   4   6  -8   14.99    1.67
   4   6  -8    8.98    1.13
  -4   6   8   12.17    2.51
   4  -6  -8   15.13    1.67
  -4  -6   8   11.05    1.77
  -4   6   7  117.48    4.57
  -4   6   7  115.70    3.27
   4  -6  -7  118.34    4.50
  -4  -6   7  108.69    3.13
  -4   6   6  590.94   15.38
   4   6  -6  568.64   16.33
  -4   6   6  609.54   18.13
   4   6  -6  534.28   13.54
  -4  -6   6  551.86   14.64
   4  -6  -6  590.92   15.62
   4   6  -5    7.29    1.38
   4   6  -5    8.37    1.11
  -4   6   5   11.96    1.28
   4  -6  -5    9.70    1.26
  -4   6   4  123.64    2.81
   4   6  -4  118.05    2.04
   4  -6  -4  124.97    2.81
  -4   6   3    0.06    0.92
   4   6  -3    0.59    0.62
   4  -6  -3    2.09    0.92
   4   6  -2  109.94    1.54
   4   6  -2  105.63    2.48
  -4   6   2  114.09    2.31
   4   6  -2  110.84    2.08
   4  -6  -2  117.39    3.01
  -4   6   1   17.97    0.94
   4   6  -1   16.37    0.41
   4   6  -1   18.30    1.41
   4  -6  -1   16.58    0.93
   4   6   0   54.80    1.48
  -4   6   0   56.11    1.26
   4  -6   0   55.70    1.70
   4   6   1   31.56    1.25
   4   6   1   29.67    0.63
  -4   6  -1   33.15    1.24
   4  -6   1   30.62    0.89
   4   6   2  120.31    2.63
  -4   6  -2  120.55    2.15
   4   6   2  119.47    1.92
   4  -6   2  118.09    2.16
  -4   6  -3   22.89    1.37
  -4   6  -3   19.03    0.77
   4   6   3   19.58    1.12
   4   6   3   19.80    1.88
   4  -6   3   18.50    0.77
  -4   6  -4  228.80    5.40
   4   6   4  215.86    5.08
   4   6   4  228.71    4.25
   4  -6   4  205.43    2.50
  -4   6  -5    0.13    1.52
   4   6   5    2.53    1.02
   4   6   5    5.02    1.24
  -4   6  -6  174.73    5.13
   4   6   6  165.94    4.11
   4   6   6  153.45    4.28
   4   6   7   25.26    2.76
  -4   6  -7   30.14    2.53
   4   6   7   27.80    2.92
   4   6   8   20.45    3.36
  -4   6  -8   22.91    2.68
   4   6   8   21.17    1.99
  -4   7  10    9.15    2.09
   4   7 -10    8.20    2.33
  -4   7  10    8.49    3.85
   4  -7 -10    8.39    2.07
  -4   7   9   20.10    2.38
  -4   7   9   17.52    2.09
   4   7  -9   16.45    2.16
   4  -7  -9   16.79    2.14
   4   7  -8    2.03    1.53
  -4   7   8    2.84    1.71
   4   7  -8    1.20    0.94
  -4   7   8    4.81    2.48
   4   7  -8    1.09    0.96
   4  -7  -8    2.47    1.61
  -4   7   7  110.85    4.67
   4   7  -7  105.65    3.11
  -4   7   7  116.35    4.88
   4  -7  -7  113.13    4.75
   4   7  -6   54.04    1.87
  -4   7   6   56.62    2.27
   4   7  -6   54.19    2.53
   4   7  -6   57.07    1.86
   4  -7  -6   58.77    3.29
   4   7  -5  524.01   13.05
  -4   7   5  545.14   14.08
   4   7  -5  522.83   11.45
   4   7  -5  475.72   11.02
   4  -7  -5  529.46   13.60
   4   7  -4    1.58    0.67
  -4   7   4    2.06    1.82
   4   7  -4    0.79    0.72
   4   7  -4    1.04    0.73
   4  -7  -4    1.62    1.78
   4   7  -3  141.75    2.12
   4   7  -3  138.04    3.25
  -4   7   3  156.50    4.23
   4   7  -3  136.13    2.54
   4  -7  -3  145.09    3.17
  -4   7   2   85.62    2.72
   4   7  -2   78.15    1.08
   4   7  -2   78.85    2.16
   4   7  -2   78.70    1.77
   4  -7  -2   87.02    2.66
  -4   7   1  322.03    6.19
   4   7  -1  304.79    6.07
   4  -7  -1  303.80    5.94
  -4   7   0    4.42    0.78
   4   7   0    3.82    1.53
   4  -7   0    4.29    1.20
   4   7   1  151.00    3.23
   4   7   1  146.63    1.97
  -4   7  -1  142.33    2.45
   4  -7   1  147.21    3.09
   4   7   2  128.03    2.10
  -4   7  -2  129.21    2.55
   4   7   2  126.09    2.99
   4  -7   2  119.10    1.99
  -4   7  -3  132.43    1.90
   4   7   3  138.86    2.24
   4   7   3  129.08    4.46
   4  -7   3  135.06    2.31
   4   7   4   -0.04    1.22
   4   7   4    0.33    1.21
  -4   7  -4    0.34    0.47
  -4   7  -4    2.10    1.38
   4  -7   4    0.51    0.40
  -4   7  -5   23.17    3.00
   4   7   5   25.41    1.74
   4   7   5   26.74    1.33
  -4   7  -6   48.77    3.83
   4   7   6   37.44    2.08
   4   7   6   41.37    2.75
   4   7   7   53.64    3.91
   4   7   7   64.49    3.71
  -4   7  -7   69.95    4.82
   4   7   8    8.94    1.95
  -4   7  -8   10.79    3.98
   4   7   8   12.37    2.00
  -4   8   9   22.99    2.29
   4   8  -9   14.79    3.38
  -4   8   9   21.76    2.48
   4  -8  -9   23.44    2.35
  -4   8   8   23.77    2.21
   4   8  -8   22.27    2.95
  -4   8   8   28.79    2.20
   4  -8  -8   19.14    3.28
  -4   8   7   12.52    1.89
  -4   8   7   14.13    1.79
   4   8  -7   13.26    1.52
   4   8  -7   10.70    1.29
   4  -8  -7   16.21    2.79
   4   8  -6   40.18    1.68
   4   8  -6   41.44    1.30
   4   8  -6   37.75    1.76
   4  -8  -6   46.16    2.26
   4   8  -5   35.03    1.90
  -4   8   5   34.19    2.93
   4   8  -5   32.32    1.21
   4   8  -5   33.71    1.68
   4  -8  -5   36.03    2.84
  -4   8   4  350.44    8.35
   4   8  -4  322.87    7.14
   4   8  -4  316.21    6.58
   4   8  -4  329.29    6.80
   4  -8  -4  346.73    8.15
  -4   8   3    4.85    1.23
   4   8  -3    6.26    0.84
   4   8  -3    5.61    0.93
   4   8  -3    5.67    1.38
   4  -8  -3    6.06    1.22
   4   8  -2    2.61    0.92
   4   8  -2    0.57    0.67
  -4   8   2    2.12    1.05
   4  -8  -2   -0.14    1.01
  -4   8   1  196.56    4.01
   4   8  -1  200.36    4.19
   4  -8  -1  199.93    3.99
   4   8   0   98.61    2.48
  -4   8   0   95.11    2.12
   4  -8   0   96.24    2.70
  -4   8  -1   26.79    1.54
   4   8   1   27.40    1.49
   4  -8   1   25.31    1.50
  -4   8  -2  515.87   10.95
   4   8   2  531.74   10.66
   4   8   2  523.81   13.73
   4  -8   2  504.84   10.81
   4   8   3  124.50    3.44
  -4   8  -3  125.80    2.51
   4   8   3  130.31    2.72
   4  -8   3  121.53    2.00
  -4   8  -4   50.60    1.06
   4   8   4   55.13    2.08
   4   8   4   54.54    2.29
  -4   8  -4   52.86    3.45
   4   8   5    3.12    1.07
   4   8   5   -0.03    2.34
  -4   8  -5    3.12    1.69
   4   8   6   55.47    3.93
  -4   8  -6   64.10    3.12
   4   8   6   58.71    3.23
  -4   8  -7   11.47    2.40
   4   8   7   11.09    2.87
   4   8   7    8.98    1.67
   4   8   8   23.93    3.65
  -4   8  -8   25.88    3.00
   4   8   8   22.92    3.47
   4   9  -9   13.97    2.19
  -4   9   9   15.75    2.48
  -4   9   9   11.30    2.39
   4  -9  -9   18.80    3.65
  -4   9   8    1.41    1.92
   4   9  -8    2.25    1.62
  -4   9   8    1.17    3.07
   4  -9  -8    2.63    1.87
  -4   9   7   17.56    3.05
   4   9  -7   11.94    1.46
  -4   9   7   18.78    2.91
   4   9  -7   12.82    2.41
   4  -9  -7   16.88    2.01
   4   9  -6   53.00    2.01
   4  -9  -6   62.31    2.67
   4   9  -5  446.95   10.95
  -4   9   5  517.99   14.25
   4   9  -5  480.63   12.90
   4   9  -5  471.92   13.06
   4  -9  -5  519.33   16.80
  -4   9   4   10.79    1.61
   4   9  -4    8.19    1.37
   4   9  -4   10.48    1.05
   4   9  -4   10.71    1.00
   4  -9  -4   12.64    1.56
   4   9  -3   29.73    1.31
   4   9  -3   30.76    1.36
  -4   9   3   36.49    2.60
   4   9  -3   27.49    1.21
   4  -9  -3   28.62    2.53
   4   9  -2    2.05    1.58
  -4   9   2    0.53    1.82
   4   9  -2    1.73    0.81
   4  -9  -2   -0.29    1.77
   4   9  -1  161.98    4.72
  -4   9   1  162.12    3.65
   4  -9  -1  165.41    4.53
   4   9   0   35.99    1.58
  -4   9   0   31.98    2.03
   4  -9   0   33.79    1.38
  -4   9  -1  109.94    2.33
   4   9   1  101.43    4.08
   4  -9   1  105.45    2.28
   4   9   2   48.36    3.11
  -4   9  -2   48.95    1.35
   4   9   2   48.97    1.40
   4  -9   2   47.87    1.32
  -4   9  -3  152.39    2.70
   4   9   3  151.29    4.30
   4   9   3  154.25    3.40
   4  -9   3  152.84    3.26
   4   9   4    2.38    1.33
  -4   9  -4    0.84    0.71
  -4   9  -4   -1.38    1.60
   4   9   4    4.83    2.31
   4  -9   4    0.87    0.73
   4   9   5   33.36    2.25
  -4   9  -5   32.15    3.64
   4   9   5   33.47    2.25
   4   9   6   -0.83    1.71
   4   9   6    0.47    1.28
  -4   9  -6   -0.01    1.93
  -4   9  -7   33.13    3.01
   4   9   7   35.88    3.92
   4   9   7   30.33    3.22
  -4  10   9    8.81    3.67
   4  10  -9   10.67    2.17
  -4  10   9    6.47    3.90
   4 -10  -9   14.09    2.40
   4  10  -8   71.09    4.64
  -4  10   8   81.83    5.16
  -4  10   8   80.80    3.89
   4 -10  -8   78.86    3.81
  -4  10   7   -1.30    1.70
   4  10  -7   -0.52    1.38
   4  10  -7    0.51    1.46
   4  10  -7   -0.02    1.38
  -4  10   7    0.91    2.00
   4 -10  -7    2.02    1.94
   4  10  -6    9.57    1.07
   4  10  -6   10.50    1.11
  -4  10   6   13.23    3.01
   4  10  -6   10.88    2.05
   4 -10  -6   10.11    2.00
  -4  10   5   42.26    2.45
   4  10  -5   35.12    1.43
   4  10  -5   39.38    1.55
   4  10  -5   36.92    1.54
   4 -10  -5   49.21    3.52
  -4  10   4  165.34    6.11
   4  10  -4  144.86    3.33
   4  10  -4  147.77    3.10
   4  10  -4  147.34    4.49
   4 -10  -4  160.78    4.52
   4  10  -3   19.55    1.30
  -4  10   3   16.89    1.71
   4  10  -3   14.73    1.28
   4  10  -3   16.95    1.16
   4 -10  -3   14.77    1.66
   4  10  -2   19.04    1.14
  -4  10   2   20.83    1.56
   4  10  -2   18.91    1.40
   4 -10  -2   22.43    2.28
  -4  10   1    3.11    1.87
   4  10  -1    1.44    1.86
   4 -10  -1    0.59    1.17
  -4  10   0  136.72    3.17
   4  10   0  134.95    4.83
   4 -10   0  132.48    4.05
  -4  10  -1    0.08    1.53
   4  10   1   -0.15    2.19
   4 -10   1    0.21    1.51
   4  10   2  408.05    8.59
  -4  10  -2  403.17    9.09
   4  10   2  426.01   13.82
   4 -10   2  397.96   10.24
   4  10   3    0.46    1.16
   4  10   3    1.23    1.60
  -4  10  -3    2.28    0.80
   4 -10   3    0.40    0.79
  -4  10  -4   36.09    2.33
  -4  10  -4   31.18    1.33
   4  10   4   34.74    2.36
   4  10   4   33.87    1.33
   4 -10   4   30.72    1.32
  -4  10  -5    7.96    3.02
   4  10   5    3.95    1.17
   4  10   5    2.21    2.85
  -4  10  -6   11.80    3.51
   4  10   6    9.59    2.12
   4  10   6   11.73    2.33
   4  10   7   17.28    2.48
   4  10   7   15.94    1.93
  -4  10  -7   17.97    4.26
  -4  11   8    1.22    2.12
   4  11  -8    3.03    1.81
  -4  11   8    3.47    2.37
   4 -11  -8   -2.02    3.51
  -4  11   7   27.14    2.83
   4  11  -7   33.24    3.05
  -4  11   7   29.00    2.41
   4 -11  -7   30.55    2.77
   4  11  -6   63.15    2.42
  -4  11   6   78.25    4.99
   4 -11  -6   74.78    3.48
   4  11  -5   60.85    2.77
   4  11  -5   60.41    2.97
  -4  11   5   72.79    3.23
   4  11  -5   69.94    2.97
   4 -11  -5   79.51    4.47
  -4  11   4   31.78    2.33
   4  11  -4   31.76    1.97
   4  11  -4   25.85    2.15
   4  11  -4   29.57    1.60
   4 -11  -4   31.92    2.24
   4  11  -3   83.30    3.21
   4  11  -3   81.28    1.93
  -4  11   3   91.45    3.15
   4  11  -3   93.13    2.59
   4 -11  -3   88.18    3.07
  -4  11   2    7.05    1.52
   4  11  -2    4.73    1.11
   4  11  -2    3.78    2.05
   4 -11  -2    4.54    1.46
   4  11  -1   44.50    2.14
  -4  11   1   48.35    2.95
   4 -11  -1   49.72    2.03
   4  11   0   -1.80    2.27
  -4  11   0    1.33    1.19
   4 -11   0    1.63    1.24
   4  11   1   73.62    2.85
  -4  11  -1   74.10    2.23
   4 -11   1   73.22    2.18
   4  11   2    7.27    1.14
  -4  11  -2    8.51    1.71
   4  11   2    5.41    1.77
   4 -11   2    5.29    1.62
  -4  11  -3  125.14    2.85
   4  11   3  139.56    6.26
   4  11   3  135.39    3.39
   4 -11   3  127.31    2.83
  -4  11  -4    6.08    1.93
   4  11   4    7.96    1.10
   4  11   4    8.56    2.01
  -4  11  -4    6.26    0.81
   4 -11   4    5.70    0.80
   4  11   5   23.00    2.49
   4  11   5   24.92    2.27
  -4  11  -5   26.37    2.52
  -4  11  -6   14.54    2.59
   4  11   6   19.44    3.74
   4  11   6   14.33    1.70
  -4  12   8   43.72    3.10
  -4  12   8   39.06    3.56
   4 -12  -8   48.09    5.11
   4  12  -7    2.76    1.78
  -4  12   7    7.03    2.04
   4  12  -7    4.11    2.55
  -4  12   7    6.76    2.50
   4  12  -7    2.21    1.73
   4 -12  -7    6.05    3.66
  -4  12   6   80.62    3.96
   4  12  -6   70.71    2.68
   4 -12  -6   81.16    3.98
   4  12  -5   -0.77    1.20
   4  12  -5    0.68    1.23
  -4  12   5    2.29    2.01
   4  12  -5    2.14    1.14
   4 -12  -5    1.83    3.04
   4  12  -4   52.02    2.89
  -4  12   4   61.50    3.08
   4  12  -4   54.39    1.82
   4  12  -4   56.28    3.23
   4 -12  -4   61.65    2.94
  -4  12   3   66.21    2.87
   4  12  -3   52.00    3.37
   4  12  -3   58.46    1.66
   4  12  -3   54.43    2.05
   4 -12  -3   60.10    2.73
  -4  12   2  170.98    4.86
   4  12  -2  153.63    3.03
   4  12  -2  159.33    5.98
   4 -12  -2  163.78    4.68
   4  12  -1    2.68    1.60
  -4  12   1    5.25    1.53
   4 -12  -1    5.34    1.49
   4  12   0    0.08    2.52
  -4  12   0    2.14    1.41
   4 -12   0    3.49    1.38
   4  12   1   19.06    2.16
  -4  12  -1   19.64    1.61
   4 -12   1   22.33    1.54
   4  12   2   19.19    2.13
  -4  12  -2   21.37    2.13
   4  12   2   17.39    0.97
   4 -12   2   16.39    2.06
  -4  12  -3   33.89    2.19
   4  12   3   33.97    2.69
   4  12   3   35.03    1.31
   4 -12   3   30.96    1.49
   4  12   4  196.61    6.81
   4  12   4  189.83    5.39
  -4  12  -4  191.03    6.43
   4 -12   4  163.05    4.63
   4  12   5   17.32    4.05
   4  12   5   19.79    1.53
  -4  12  -5   14.69    2.51
  -4  12  -6   17.90    2.89
   4  12   6   16.23    2.74
   4  12   6   20.47    2.80
  -4  13   7   54.28    3.97
   4 -13  -7   56.32    3.89
  -4  13   6    6.24    2.55
   4  13  -6    4.12    2.15
   4  13  -6    3.77    2.36
   4  13  -6    5.52    2.04
   4 -13  -6    5.83    2.45
  -4  13   5   38.37    2.96
   4  13  -5   30.72    2.82
   4  13  -5   33.79    2.66
   4  13  -5   32.41    1.81
   4 -13  -5   37.87    2.96
   4  13  -4   -0.53    1.42
   4  13  -4   -1.20    1.28
  -4  13   4    4.59    3.19
   4  13  -4    0.14    1.12
   4 -13  -4    0.04    2.00
   4  13  -3   40.39    3.22
   4  13  -3   38.50    1.91
   4  13  -3   37.17    1.53
  -4  13   3   43.52    2.77
   4 -13  -3   42.18    2.73
   4  13  -2    0.92    0.90
   4  13  -2    0.84    2.49
  -4  13   2    1.66    1.79
   4 -13  -2    1.49    1.73
  -4  13   1   60.40    4.05
   4  13  -1   60.09    2.75
   4 -13  -1   64.21    3.84
  -4  13   0   20.33    1.84
   4  13   0   15.19    3.14
   4 -13   0   22.57    1.80
  -4  13  -1  177.68    4.95
   4  13   1  175.68    5.97
   4 -13   1  170.13    4.63
   4  13   2   -0.69    1.97
  -4  13  -2    2.14    1.30
   4 -13   2    0.96    1.28
   4  13   3    2.33    2.31
   4  13   3    3.93    1.01
  -4  13  -3    2.88    1.91
   4 -13   3    5.50    1.20
  -4  13  -4   13.29    1.81
   4  13   4   18.11    2.60
   4  13   4   14.01    2.07
  -4  13  -4   13.28    2.48
  -4  13  -5   33.95    2.98
   4  13   5   30.15    2.72
   4  13   5   32.19    3.23
   4  14  -6   18.34    2.95
  -4  14   6   26.14    4.87
   4 -14  -6   29.91    4.71
   4  14  -5    4.24    1.45
  -4  14   5    6.65    2.51
   4  14  -5    3.72    2.25
   4  14  -5    3.43    2.49
   4 -14  -5    9.65    2.53
   4  14  -4   26.42    1.69
   4  14  -4   29.95    2.10
   4  14  -4   28.21    1.94
  -4  14   4   33.34    4.56
   4 -14  -4   35.08    2.87
  -4  14   3   -1.65    2.10
   4  14  -3   -1.20    1.45
   4  14  -3    0.21    1.10
   4  14  -3   -1.35    1.64
   4 -14  -3    1.88    2.03
  -4  14   2  161.80    5.43
   4  14  -2  142.25    4.33
   4  14  -2  154.75    5.11
   4 -14  -2  151.93    5.10
   4  14  -1    0.83    1.85
  -4  14   1    2.28    2.80
   4 -14  -1    2.58    2.69
  -4  14   0    6.00    1.77
   4  14   0    3.16    3.14
   4 -14   0    4.80    1.64
  -4  14  -1   61.81    2.75
   4  14   1   57.06    3.51
   4 -14   1   63.54    2.68
   4  14   2   -2.28    3.41
  -4  14  -2    0.73    1.45
   4 -14   2   -0.13    1.42
   4  14   3    0.69    1.66
   4  14   3    5.65    3.75
  -4  14  -3    0.65    1.30
   4 -14   3    1.73    1.29
  -4  14  -4  200.85    7.83
   4  14   4  205.22    5.30
   4  14   4  215.60   11.54
   4  15  -5   13.11    1.77
  -4  15   5   11.69    2.93
   4  15  -5   12.17    1.93
   4  15  -5   12.22    2.74
   4 -15  -5   13.79    2.96
   4  15  -4    2.35    1.77
   4  15  -4    0.62    1.36
  -4  15   4    7.20    3.85
   4  15  -4    0.68    1.60
   4 -15  -4    0.66    2.34
   4  15  -3   60.24    2.86
  -4  15   3   76.91    5.67
   4  15  -3   65.78    3.21
   4  15  -3   58.51    2.26
   4 -15  -3   72.75    3.80
   4  15  -2    1.33    1.95
   4  15  -2    0.67    1.77
  -4  15   2    2.40    3.33
   4 -15  -2    0.36    2.08
   4  15  -1    9.36    2.22
  -4  15   1    3.34    3.34
   4 -15  -1   12.02    3.18
   4  15   0   -3.49    2.21
  -4  15   0    0.38    1.89
   4 -15   0   -3.52    1.86
  -4  15  -1   93.00    3.60
   4  15   1   91.11    4.48
   4 -15   1   84.36    3.49
  -4  15  -2   -1.87    1.61
   4  15   2    4.35    3.77
   4 -15   2   -0.45    1.55
  -4  15  -3   15.16    1.79
   4  15   3   17.01    3.10
   4 -15   3   16.22    1.73
  -4  16   4   15.55    3.02
   4  16  -4   14.35    1.72
   4  16  -4   10.05    2.00
   4  16  -4   12.21    2.22
   4 -16  -4   13.93    4.53
   4  16  -3    6.35    2.14
  -4  16   3    4.97    2.62
   4  16  -3    8.23    2.80
   4  16  -3    5.05    2.21
   4 -16  -3   -0.22    3.87
   4  16  -2   31.13    1.78
   4  16  -2   36.09    2.91
  -4  16   2   34.52    3.22
   4 -16  -2   34.45    3.00
  -4  16   1   17.52    2.62
   4  16  -1   19.48    2.67
   4 -16  -1   20.78    3.82
   4  16   0   38.87    3.18
  -4  16   0   30.92    4.15
   4 -16   0   31.37    2.73
  -4  16  -1    1.02    1.91
   4  16   1   -0.78    3.84
   4 -16   1   -0.35    1.84
  -4  16  -2   44.96    4.06
   4  16   2   50.63    3.97
   4 -16   2   43.64    3.84
  -5   0  11    1.83    3.74
   5   0 -10   55.83    2.10
  -5   0  10   54.56    2.85
  -5   0  10   63.33    3.42
   5   0  -9    1.01    1.06
  -5   0   9    0.31    1.01
  -5   0   9   -0.47    1.72
  -5   0   8  167.58    3.65
   5   0  -8  166.60    3.73
  -5   0   8  162.87    6.00
   5   0  -7    0.66    0.93
  -5   0   7    0.01    1.17
  -5   0   7   -1.12    1.34
   5   0  -6    9.22    1.40
  -5   0   6    8.78    1.04
  -5   0   6    8.84    0.86
  -5   0   5    0.10    0.74
   5   0  -5    0.41    1.17
  -5   0   5    2.00    0.71
  -5   0   4  571.76   13.05
  -5   0   4  556.09   12.16
   5   0  -4  555.43   12.12
   5   0  -3    1.93    0.68
  -5   0   3    2.80    1.03
  -5   0   2  291.46    4.69
   5   0  -2  282.63    4.69
   5   0  -1   -0.74    0.56
  -5   0   1    0.95    0.56
   5   0   0  144.94    2.15
  -5   0   0  138.22    2.09
  -5   0  -1   -0.30    0.45
  -5   0  -1   -1.28    0.50
   5   0   1    1.18    0.79
  -5   0  -2  279.78    5.22
   5   0   2  276.51    4.40
   5   0   3    0.67    0.52
   5   0   3    1.20    0.79
  -5   0  -3    1.02    1.09
   5   0   4  579.75   13.23
   5   0   4  585.98   12.50
  -5   0  -4  608.79   16.35
   5   0   5    0.71    0.54
  -5   0  -5    2.07    1.67
   5   0   5    0.54    0.57
   5   0   6   89.61    2.19
  -5   0  -6  105.15    2.97
   5   0   7    0.27    0.75
  -5   0  -7   -0.08    1.53
   5   0   7    0.35    0.79
  -5   0  -8    0.60    1.84
  -5   1  11   67.34    6.03
  -5  -1  11   72.59    5.89
  -5   1  10   18.88    2.50
  -5   1  10   17.85    2.26
   5   1 -10   16.09    2.01
   5  -1 -10   16.19    2.35
  -5  -1  10   20.39    2.42
  -5  -1  10   16.22    1.84
  -5   1   9   45.89    2.59
  -5   1   9   40.98    1.81
   5   1  -9   41.66    1.61
  -5  -1   9   46.03    2.21
   5  -1  -9   47.48    1.85
  -5  -1   9   51.35    2.56
  -5   1   8    0.87    1.00
  -5   1   8    2.52    1.41
   5   1  -8   -0.20    1.43
  -5  -1   8    0.98    1.43
  -5  -1   8    0.08    1.36
   5  -1  -8    1.77    1.06
   5   1  -7  108.78    3.17
  -5   1   7  116.36    2.58
  -5   1   7  112.16    4.08
   5  -1  -7  111.96    3.47
  -5  -1   7  107.88    2.30
  -5  -1   7  113.96    3.94
   5   1  -6   11.30    1.34
  -5   1   6    9.79    1.65
  -5   1   6    9.61    1.43
  -5  -1   6    9.61    1.05
  -5  -1   6   10.56    1.28
   5  -1  -6    9.80    0.98
   5   1  -5  253.67    5.59
  -5   1   5  278.39    5.94
  -5   1   5  264.88    4.81
  -5  -1   5  254.51    4.58
   5  -1  -5  273.61    5.18
  -5  -1   5  263.73    4.74
  -5   1   4   74.06    1.58
   5   1  -4   77.79    1.98
  -5  -1   4   72.78    1.31
   5  -1  -4   74.14    2.14
  -5  -1   4   78.06    1.95
   5   1  -3  907.73   24.58
  -5   1   3  910.64   24.67
   5  -1  -3  905.48   23.44
  -5  -1   3  930.93   24.59
  -5  -1   3  870.17   20.36
   5   1  -2    7.55    1.05
  -5   1   2    9.80    0.71
   5  -1  -2    8.36    0.74
  -5  -1   2    6.81    0.66
  -5   1   1  525.56    9.87
   5   1  -1  518.79    9.91
  -5  -1   1  511.23   10.44
   5  -1  -1  510.51    9.77
  -5   1   0  102.04    1.60
   5   1   0  100.21    1.69
   5  -1   0  102.22    1.62
  -5  -1   0  103.06    2.04
   5   1   1  367.27    6.33
  -5   1  -1  372.43    6.07
  -5  -1  -1  360.86    5.89
   5  -1   1  363.76    6.69
   5   1   2   90.74    1.55
  -5   1  -2   92.48    1.65
  -5   1  -2   90.33    1.66
   5  -1   2   90.83    1.41
  -5  -1  -2   87.65    1.41
   5   1   3  242.35    4.75
  -5   1  -3  255.17    5.63
   5   1   3  262.47    5.02
   5  -1   3  265.61    4.49
  -5  -1  -3  257.74    4.48
   5   1   4    1.30    1.03
   5   1   4    1.26    0.62
  -5   1  -4    2.50    0.96
   5  -1   4    2.34    0.74
  -5  -1  -4    3.12    1.31
   5  -1   4    1.46    0.73
   5   1   5  142.88    2.67
  -5   1  -5  161.60    3.73
   5   1   5  146.11    3.20
   5  -1   5  150.57    2.61
   5  -1   5  136.01    2.50
  -5  -1  -5  157.39    3.46
   5   1   6    2.53    1.12
   5   1   6    1.29    1.08
  -5   1  -6    2.24    1.37
   5  -1   6    1.80    0.59
  -5  -1  -6    0.92    1.27
   5  -1   6    1.56    0.60
   5   1   7    5.38    0.81
   5   1   7    4.42    1.14
  -5   1  -7   10.24    2.63
  -5  -1  -7    6.77    1.61
  -5   1  -8    5.73    1.98
  -5  -1  -8    2.56    1.86
  -5   2  11    6.16    3.92
  -5   2  11    1.39    1.49
   5  -2 -11    2.52    1.55
  -5  -2  11   12.74    3.89
  -5   2  10   28.83    2.66
  -5   2  10   36.19    2.76
  -5  -2  10   23.71    1.80
  -5  -2  10   28.11    2.71
   5  -2 -10   27.85    1.87
  -5   2   9    2.43    1.24
  -5   2   9    1.54    1.68
   5   2  -9   -0.01    0.95
  -5  -2   9    0.94    1.34
  -5  -2   9   -1.12    1.71
   5  -2  -9    1.34    1.90
  -5   2   8   37.06    1.58
   5   2  -8   32.00    1.85
  -5   2   8   31.20    1.99
  -5  -2   8   34.95    1.91
  -5  -2   8   28.60    1.73
   5  -2  -8   35.68    2.38
  -5   2   7  123.12    2.80
  -5   2   7  121.00    3.12
   5   2  -7  111.27    2.44
  -5  -2   7  120.24    3.04
   5  -2  -7  122.20    2.85
  -5  -2   7  111.56    2.33
  -5   2   6  362.91    8.82
  -5   2   6  364.96    7.78
   5   2  -6  340.95    7.90
  -5  -2   6  350.18    7.47
   5  -2  -6  348.71    7.59
  -5  -2   6  347.08    7.69
  -5   2   5   -0.40    1.29
  -5   2   5    1.23    0.84
   5   2  -5    0.86    0.68
   5  -2  -5    1.37    0.84
  -5  -2   5   -1.28    1.12
  -5  -2   5    1.06    0.66
  -5   2   4  596.75   14.40
   5   2  -4  559.67   12.30
  -5  -2   4  575.36   11.63
   5  -2  -4  597.72   13.42
  -5  -2   4  588.45   13.48
  -5   2   3 1205.18   35.93
   5   2  -3 1172.02   36.10
  -5  -2   3 1197.74   36.10
  -5  -2   3 1131.42   30.54
   5  -2  -3 1178.80   35.65
  -5   2   2  405.71    7.32
   5   2  -2  396.91    7.15
  -5  -2   2  383.42    5.59
  -5  -2   2  399.32    7.74
   5  -2  -2  395.83    7.28
   5   2  -1  104.03    1.75
  -5   2   1  112.61    1.78
  -5  -2   1  112.52    2.25
   5  -2  -1  108.18    1.79
   5   2   0   42.10    0.99
  -5   2   0   40.57    0.90
  -5  -2   0   41.22    0.95
  -5  -2   0   42.20    0.59
   5  -2   0   40.25    1.31
  -5   2  -1   74.54    1.53
   5   2   1   75.75    1.80
   5  -2   1   75.64    1.60
  -5  -2  -1   78.04    0.96
   5   2   2  132.67    2.74
  -5   2  -2  132.29    2.93
  -5   2  -2  134.38    2.19
  -5  -2  -2  131.02    2.21
   5  -2   2  134.34    2.30
  -5   2  -3  104.22    2.18
   5   2   3   97.13    1.86
   5   2   3   98.58    1.82
  -5  -2  -3  103.40    2.27
   5  -2   3  102.81    1.79
   5   2   4  373.80    8.42
   5   2   4  367.13    7.38
   5   2   4  376.20    7.95
  -5   2  -4  390.72   10.12
   5  -2   4  373.30    6.47
   5  -2   4  364.86    6.26
  -5  -2  -4  370.94    7.80
   5   2   5   35.60    1.14
   5   2   5   35.57    1.70
   5   2   5   38.58    1.55
  -5   2  -5   38.46    1.71
   5  -2   5   32.44    0.79
  -5  -2  -5   38.66    1.48
   5   2   6   59.55    2.21
  -5   2  -6   54.08    3.33
   5   2   6   52.17    1.47
   5   2   6   51.92    1.55
  -5  -2  -6   58.78    2.12
   5   2   7    0.39    1.40
  -5   2  -7    4.31    2.60
   5   2   7    0.17    1.54
   5   2   7   -0.10    1.27
  -5  -2  -7    1.71    2.28
  -5   2  -8   14.13    2.18
  -5  -2  -8   13.77    3.09
  -5   3  10    0.42    2.19
  -5   3  10   -2.53    3.40
  -5  -3  10    1.20    3.18
   5  -3 -10    2.53    1.48
  -5   3   9   31.60    2.69
  -5   3   9   30.76    2.36
   5  -3  -9   32.14    2.68
  -5  -3   9   25.27    1.67
  -5  -3   9   32.63    3.38
  -5   3   8   22.79    1.88
  -5   3   8   24.78    1.56
   5   3  -8   23.29    1.17
   5  -3  -8   24.75    2.36
  -5  -3   8   24.95    1.88
  -5  -3   8   27.34    1.50
   5   3  -7    2.24    1.12
  -5   3   7    1.54    1.74
  -5   3   7    0.49    1.29
   5   3  -7    0.50    0.80
  -5  -3   7    0.25    1.12
  -5  -3   7    1.71    0.73
   5  -3  -7    2.49    1.72
  -5   3   6    2.64    1.09
  -5   3   6    3.82    1.06
   5   3  -6    2.07    1.17
   5   3  -6    1.50    0.93
  -5  -3   6    1.50    0.96
   5  -3  -6    2.92    1.61
  -5  -3   6    3.42    1.11
   5   3  -5  138.77    2.50
   5   3  -5  139.51    2.46
  -5   3   5  143.73    3.69
  -5  -3   5  132.77    2.39
  -5  -3   5  134.67    2.53
   5  -3  -5  143.45    3.67
   5   3  -4  222.01    4.50
  -5   3   4  236.99    5.24
  -5  -3   4  222.83    4.37
   5  -3  -4  222.76    4.27
  -5  -3   4  219.57    3.96
   5   3  -3 1341.73   43.92
  -5   3   3 1388.32   45.99
   5  -3  -3 1344.67   45.03
  -5  -3   3 1366.09   43.88
  -5  -3   3 1360.28   40.87
  -5   3   2   11.92    0.81
   5   3  -2   11.50    0.77
   5  -3  -2   11.53    0.84
  -5  -3   2   12.42    0.41
  -5  -3   2   11.48    1.11
  -5   3   1    7.10    0.69
   5   3  -1    4.96    0.68
   5  -3  -1    5.51    1.02
  -5   3   0  108.89    1.68
   5   3   0  105.00    1.85
   5  -3   0  105.45    1.71
   5   3   1  267.36    5.19
  -5   3  -1  262.63    4.51
  -5  -3  -1  263.47    3.44
   5  -3   1  263.52    4.69
  -5   3  -2   33.45    0.71
   5   3   2   33.01    1.41
   5   3   2   32.30    1.50
   5  -3   2   32.44    1.02
  -5  -3  -2   30.13    0.91
  -5   3  -3  293.49    4.66
   5   3   3  301.97    6.71
  -5   3  -3  311.87    7.42
   5   3   3  296.06    5.64
   5   3   3  304.19    5.36
   5  -3   3  295.48    4.98
  -5  -3  -3  304.20    5.86
   5   3   4   11.00    0.89
  -5   3  -4   12.68    1.24
   5   3   4   11.72    1.42
   5   3   4   11.12    1.40
  -5  -3  -4   13.39    1.32
   5  -3   4    9.45    0.59
   5  -3   4    9.71    0.60
  -5   3  -5   87.44    3.70
   5   3   5   85.50    3.02
   5   3   5   78.67    2.56
   5   3   5   79.65    2.73
  -5  -3  -5   84.08    2.16
   5   3   6    7.19    0.98
   5   3   6    5.73    1.38
  -5   3  -6    6.87    2.48
   5   3   6    7.22    1.63
  -5  -3  -6    7.76    1.28
   5   3   7   63.38    3.78
  -5   3  -7   68.56    4.26
  -5  -3  -7   61.16    2.57
   5   3   8    3.58    1.98
  -5   3  -8   10.35    2.19
  -5   4  10   11.75    1.84
  -5   4  10   17.70    3.76
   5  -4 -10   15.94    2.74
  -5  -4  10   11.65    3.58
   5   4  -9    1.86    0.86
  -5   4   9    1.33    1.87
  -5   4   9    3.73    1.43
  -5  -4   9    4.53    1.72
   5  -4  -9    2.48    2.26
  -5  -4   9    1.27    0.76
   5   4  -8   10.24    1.45
  -5   4   8   11.32    1.76
  -5   4   8   12.27    1.49
   5   4  -8   10.91    1.51
   5  -4  -8   12.58    2.28
  -5  -4   8   11.47    1.59
  -5  -4   8   10.74    1.22
   5   4  -7    7.48    1.22
  -5   4   7    6.25    1.46
   5   4  -7    9.51    1.29
  -5   4   7    8.54    1.30
  -5  -4   7    8.05    0.78
   5  -4  -7    8.20    2.01
  -5  -4   7    5.95    1.95
  -5   4   6  786.25   24.05
   5   4  -6  749.47   20.43
   5   4  -6  719.26   20.77
  -5   4   6  783.43   22.39
   5  -4  -6  778.00   22.27
  -5  -4   6  767.00   20.99
  -5  -4   6  752.90   20.40
  -5   4   5    1.17    0.97
   5   4  -5    1.91    1.05
   5   4  -5    2.07    1.08
   5  -4  -5    1.79    1.03
  -5  -4   5    1.82    0.73
  -5  -4   5    1.46    0.66
   5   4  -4  667.86   15.15
   5   4  -4  643.88   15.24
  -5   4   4  683.94   16.78
   5  -4  -4  687.19   16.91
  -5  -4   4  643.44   14.33
  -5  -4   4  670.99   16.42
  -5   4   3   36.76    1.26
   5   4  -3   38.36    1.03
  -5  -4   3   36.20    1.43
  -5  -4   3   37.76    0.90
  -5   4   2  210.03    3.66
   5   4  -2  210.31    3.53
   5  -4  -2  214.18    4.48
  -5  -4   2  203.13    2.16
  -5   4   1   93.33    1.76
   5   4  -1   91.66    1.73
   5  -4  -1   96.35    2.29
  -5   4   0  455.48    8.40
   5   4   0  439.09    8.61
   5  -4   0  434.74    8.19
   5   4   1   20.06    1.42
   5   4   1   18.66    0.89
  -5   4  -1   18.64    1.00
   5  -4   1   19.49    1.03
  -5   4  -2  194.48    3.16
   5   4   2  181.51    3.36
   5   4   2  190.62    2.60
   5   4   2  188.27    3.57
   5  -4   2  189.80    3.27
   5   4   3  100.72    2.99
   5   4   3   98.69    2.20
  -5   4  -3  103.72    3.30
  -5   4  -3  103.45    1.61
   5  -4   3   97.96    1.36
  -5  -4  -3   99.19    1.68
   5   4   4   78.33    2.06
  -5   4  -4   85.51    2.43
   5   4   4   82.39    1.81
   5  -4   4   76.88    1.13
  -5  -4  -4   81.82    1.76
   5   4   5    3.10    1.05
   5   4   5    3.43    1.60
   5   4   5    4.03    0.95
  -5   4  -5    1.08    2.09
   5   4   6   61.35    2.08
  -5   4  -6   76.61    4.02
   5   4   6   66.69    2.33
   5   4   6   62.37    2.71
   5   4   7    1.60    1.88
   5   4   7    5.25    1.71
   5   4   7    2.04    2.47
  -5   4  -7    3.48    2.93
  -5   4  -8   38.94    2.91
   5   4   8   29.68    1.91
   5   4   8   43.03    3.80
  -5   5  10    5.46    1.80
  -5   5  10    5.16    2.29
   5  -5 -10    4.30    1.76
  -5  -5  10    6.91    2.16
  -5   5   9   56.21    2.95
  -5   5   9   54.73    2.58
   5   5  -9   57.90    3.86
  -5  -5   9   52.30    2.79
   5  -5  -9   56.09    2.58
  -5   5   8    1.59    2.15
   5   5  -8    0.17    0.81
  -5   5   8    1.38    1.63
   5   5  -8    2.02    1.36
  -5  -5   8    1.48    1.47
   5  -5  -8   -0.45    2.19
  -5   5   7   72.94    2.36
   5   5  -7   61.06    2.19
   5   5  -7   68.54    2.12
  -5   5   7   70.85    2.53
   5  -5  -7   69.74    2.39
  -5  -5   7   68.30    3.13
  -5   5   6   87.06    2.35
  -5   5   6   84.31    2.44
   5   5  -6   79.64    2.70
   5   5  -6   75.32    2.31
   5  -5  -6   86.36    2.45
  -5  -5   6   81.77    2.09
   5   5  -5  165.82    3.01
  -5   5   5  181.31    4.94
   5   5  -5  157.13    3.67
  -5  -5   5  162.66    3.76
   5  -5  -5  173.57    3.82
  -5   5   4   36.79    2.08
   5   5  -4   36.04    0.84
   5   5  -4   34.19    1.08
   5  -5  -4   41.76    2.12
  -5  -5   4   36.13    0.93
   5   5  -3  407.81    6.45
  -5   5   3  430.26   10.17
   5   5  -3  407.84    8.14
   5  -5  -3  426.56   10.23
   5   5  -2   27.27    1.49
   5   5  -2   30.13    0.49
  -5   5   2   31.13    1.17
   5  -5  -2   30.04    1.74
   5   5  -1   23.83    1.44
  -5   5   1   27.07    1.00
   5  -5  -1   25.17    1.01
   5   5   0  141.26    2.68
  -5   5   0  145.22    2.42
   5   5   0  134.40    2.53
   5  -5   0  138.45    2.96
  -5   5  -1  190.03    3.46
   5   5   1  188.98    2.17
   5   5   1  186.64    3.59
   5  -5   1  175.21    2.85
  -5   5  -2   28.68    1.03
   5   5   2   26.25    1.24
   5   5   2   27.28    0.87
   5  -5   2   25.17    1.07
  -5   5  -3  522.47   10.02
   5   5   3  522.42   11.71
  -5   5  -3  507.46   14.66
   5   5   3  524.39   14.48
   5  -5   3  529.29   10.46
  -5   5  -4   67.59    2.26
   5   5   4   67.84    2.04
   5   5   4   64.16    1.61
  -5   5  -5   99.51    3.19
   5   5   5  105.26    3.37
   5   5   5   93.70    3.58
  -5   5  -6    5.08    1.74
   5   5   6    4.48    1.31
   5   5   6    4.34    1.29
   5   5   7   10.73    1.76
   5   5   7   11.69    2.30
   5   5   7    9.00    2.03
  -5   5  -7   13.70    2.16
   5   5   8    1.64    2.87
  -5   5  -8   -4.24    3.37
   5   5   8    3.07    2.31
   5   5   8    2.92    2.10
   5   6 -10   19.25    2.39
  -5   6  10   15.33    2.21
  -5   6  10   22.70    2.69
   5  -6 -10   18.95    3.29
  -5  -6  10   11.24    2.47
  -5   6   9    3.42    1.69
  -5   6   9    1.19    3.02
   5   6  -9    1.87    1.70
  -5  -6   9    0.26    1.78
   5  -6  -9    2.51    1.71
  -5   6   8   39.06    3.43
   5   6  -8   34.93    1.98
  -5   6   8   36.77    2.13
   5   6  -8   27.58    1.75
  -5  -6   8   37.15    3.11
   5  -6  -8   41.03    2.18
  -5   6   7   10.33    1.57
   5   6  -7    8.33    1.38
   5   6  -7    9.79    1.27
  -5   6   7   11.70    1.59
  -5  -6   7    8.30    1.35
   5  -6  -7    8.39    1.53
   5   6  -6  131.54    3.36
  -5   6   6  151.56    3.75
   5   6  -6  142.26    3.91
   5  -6  -6  144.80    4.94
  -5  -6   6  135.25    4.08
   5   6  -5    3.65    1.18
   5   6  -5    4.73    1.17
  -5   6   5    1.41    1.88
  -5  -6   5    4.89    0.82
   5  -6  -5    3.46    1.89
  -5   6   4   94.37    3.32
   5   6  -4   86.49    2.38
   5   6  -4   88.26    1.52
   5  -6  -4   93.73    2.45
  -5   6   3   98.81    3.16
   5   6  -3   89.06    2.45
   5   6  -3   91.72    1.54
   5  -6  -3   99.91    3.16
   5   6  -2  233.81    2.88
   5   6  -2  232.36    4.42
  -5   6   2  240.75    4.64
   5  -6  -2  237.80    4.64
  -5   6   1  150.98    2.84
   5   6  -1  155.39    2.99
   5   6  -1  148.36    2.87
   5  -6  -1  151.99    2.89
   5   6   0  201.24    3.93
   5   6   0  192.54    3.63
  -5   6   0  188.86    3.37
   5  -6   0  191.20    3.38
   5   6   1   86.89    1.04
  -5   6  -1   84.68    2.07
   5   6   1   89.04    2.90
   5  -6   1   90.07    2.13
   5   6   2  157.32    2.45
  -5   6  -2  161.66    2.47
   5   6   2  153.14    4.51
   5  -6   2  154.24    2.45
   5   6   3  196.05    3.20
  -5   6  -3  189.99    4.52
   5   6   3  192.21    5.62
   5  -6   3  189.40    3.27
  -5   6  -4  148.99    5.06
   5   6   4  145.00    4.77
  -5   6  -4  137.62    1.75
   5   6   4  141.58    3.45
   5  -6   4  133.05    1.82
   5   6   5   42.73    2.19
   5   6   5   37.15    1.88
  -5   6  -5   39.05    2.20
   5   6   6   49.58    2.87
   5   6   6   42.19    2.18
  -5   6  -6   42.49    2.76
   5   6   7    4.32    2.37
  -5   6  -7    1.64    2.13
   5   6   7    5.95    1.58
  -5   6  -8   29.01    2.91
   5   6   8   20.99    2.09
   5   6   8   19.95    2.86
   5   6   8   28.49    2.40
  -5   7  10    8.04    2.15
   5   7 -10    8.10    2.22
  -5   7  10    7.90    3.87
   5  -7 -10    8.35    2.19
  -5   7   9   17.10    2.34
  -5   7   9   20.93    2.15
   5   7  -9   18.26    2.05
   5  -7  -9   21.67    3.28
   5   7  -8   -0.64    1.27
   5   7  -8   -0.73    2.15
  -5   7   8    1.37    1.70
  -5   7   8   -0.13    1.65
   5   7  -8    0.31    0.80
   5  -7  -8   -0.21    1.65
  -5   7   7  186.37    6.54
  -5   7   7  174.14    4.98
   5   7  -7  175.40    5.41
   5  -7  -7  188.70    5.09
   5   7  -6   41.80    1.95
  -5   7   6   48.23    2.18
   5   7  -6   43.68    2.24
   5  -7  -6   47.40    2.15
   5   7  -5  542.94   13.52
   5   7  -5  572.70   14.61
  -5   7   5  602.87   16.44
   5  -7  -5  618.18   18.80
   5   7  -4    7.69    0.98
  -5   7   4   10.41    2.02
   5   7  -4    4.65    0.89
   5  -7  -4    6.09    1.28
   5   7  -3   30.86    1.24
  -5   7   3   36.74    2.24
   5   7  -3   31.43    0.96
   5  -7  -3   32.32    1.56
   5   7  -2  149.14    3.03
   5   7  -2  156.02    3.27
  -5   7   2  158.35    3.34
   5  -7  -2  154.18    4.25
  -5   7   1  219.54    5.06
   5   7  -1  214.66    4.39
   5   7  -1  203.97    4.09
   5  -7  -1  216.44    5.09
   5   7   0    4.39    1.06
  -5   7   0    3.96    0.86
   5   7   0    3.42    0.19
   5  -7   0    2.67    1.32
   5   7   1   57.55    0.83
  -5   7  -1   58.62    1.39
   5   7   1   61.52    1.91
   5  -7   1   58.33    1.93
  -5   7  -2   62.42    1.33
   5   7   2   63.89    1.27
   5   7   2   64.01    2.90
   5  -7   2   59.61    1.78
   5   7   3  417.67   12.33
  -5   7  -3  407.23    8.20
   5   7   3  420.75    8.79
   5  -7   3  393.25    8.06
  -5   7  -4   15.13    0.60
   5   7   4   16.17    1.48
  -5   7  -4   16.82    1.79
   5   7   4   17.57    1.55
   5  -7   4   15.26    0.64
   5   7   5   81.23    3.06
   5   7   5   77.48    2.80
  -5   7  -5   88.58    4.48
  -5   7  -6    2.24    2.94
   5   7   6    4.98    2.37
   5   7   6    3.18    2.04
   5   7   7   10.68    2.61
  -5   7  -7   14.41    3.71
   5   7   7   10.08    2.78
  -5   8   9    5.44    3.08
   5   8  -9    2.71    1.81
  -5   8   9    0.44    2.08
   5  -8  -9    2.22    1.90
  -5   8   8   29.14    2.49
   5   8  -8   32.12    3.04
  -5   8   8   38.75    2.47
   5  -8  -8   36.16    2.48
   5   8  -7   -0.17    1.38
   5   8  -7    0.72    1.36
  -5   8   7   -1.76    1.61
   5   8  -7    0.77    1.91
  -5   8   7    0.18    2.60
   5  -8  -7   -0.83    1.66
   5   8  -6    4.55    1.41
   5   8  -6    3.88    1.43
  -5   8   6    4.27    1.60
   5   8  -6    2.58    1.65
   5  -8  -6    6.71    1.62
   5   8  -5   23.89    1.21
   5   8  -5   28.50    1.85
  -5   8   5   25.03    1.92
   5   8  -5   25.71    1.68
   5  -8  -5   28.12    1.85
   5   8  -4   96.94    1.78
   5   8  -4   95.07    2.97
  -5   8   4  104.92    2.93
   5   8  -4   93.84    2.24
   5  -8  -4  100.39    2.84
   5   8  -3    0.91    0.74
  -5   8   3   -0.98    1.24
   5   8  -3    0.61    0.90
   5   8  -3    0.42    0.96
   5  -8  -3    1.60    1.85
   5   8  -2   72.47    1.92
   5   8  -2   76.97    2.88
  -5   8   2   78.94    2.19
   5   8  -2   76.17    1.27
   5  -8  -2   79.42    2.12
   5   8  -1    5.96    1.79
   5   8  -1    6.49    0.41
  -5   8   1    9.23    1.08
   5  -8  -1    8.31    1.07
   5   8   0  183.60    4.19
  -5   8   0  175.44    3.54
   5  -8   0  179.02    4.39
   5   8   1   10.13    0.55
   5   8   1    9.68    1.38
  -5   8  -1    9.21    1.38
   5  -8   1    9.09    1.42
  -5   8  -2  166.74    3.71
   5   8   2  164.13    5.42
   5   8   2  163.95    2.69
   5  -8   2  155.93    2.85
   5   8   3    5.47    0.68
   5   8   3    5.38    1.48
  -5   8  -3    4.44    1.02
   5  -8   3    7.35    1.02
   5   8   4   82.91    2.93
  -5   8  -4   94.19    4.48
   5   8   4   83.68    2.57
  -5   8  -4   80.15    1.47
   5  -8   4   76.57    1.51
   5   8   5    9.17    1.71
   5   8   5    7.69    1.14
  -5   8  -5    5.90    1.94
   5   8   6   78.47    4.70
  -5   8  -6   83.17    3.81
   5   8   6   81.26    2.72
  -5   8  -7    0.24    2.25
   5   8   7   -0.33    2.78
   5   8   7   -0.48    1.57
   5   9  -9    5.47    1.87
  -5   9   9    1.91    2.25
  -5   9   9    4.43    2.16
   5  -9  -9   -0.89    2.14
   5   9  -8    2.91    1.48
  -5   9   8    4.36    1.92
   5   9  -8    4.26    1.50
  -5   9   8    6.33    2.06
   5   9  -8    2.59    1.59
   5  -9  -8    2.26    2.01
  -5   9   7    7.33    2.00
   5   9  -7    5.65    1.61
   5   9  -7    5.25    1.43
   5  -9  -7    8.88    1.91
  -5   9   6   87.00    3.20
   5   9  -6   74.57    2.22
   5   9  -6   73.66    2.09
   5   9  -6   77.49    2.88
   5  -9  -6   87.62    3.27
   5   9  -5  617.21   18.99
   5   9  -5  630.56   17.60
   5   9  -5  605.61   18.10
  -5   9   5  672.80   20.27
   5  -9  -5  675.13   20.38
   5   9  -4    1.02    1.56
  -5   9   4    0.58    2.27
   5   9  -4    0.08    0.97
   5   9  -4    1.72    0.71
   5  -9  -4    2.99    2.21
  -5   9   3   79.32    3.52
   5   9  -3   71.24    1.71
   5   9  -3   73.41    2.95
   5   9  -3   71.10    2.73
   5  -9  -3   73.91    2.43
  -5   9   2   53.19    2.72
   5   9  -2   43.71    2.33
   5   9  -2   44.93    1.74
   5   9  -2   45.38    1.09
   5  -9  -2   45.04    1.83
  -5   9   1  237.63    5.22
   5   9  -1  236.88    5.57
   5  -9  -1  231.35    5.13
   5   9   0   -0.33    1.27
  -5   9   0    1.49    1.02
   5  -9   0    1.83    1.53
   5   9   1   36.32    0.88
  -5   9  -1   36.85    1.38
   5   9   1   38.46    1.94
   5  -9   1   37.58    1.97
   5   9   2   72.25    3.85
   5   9   2   71.39    1.57
  -5   9  -2   74.32    1.75
   5  -9   2   69.60    1.67
   5   9   3    2.31    0.67
  -5   9  -3    1.55    1.05
   5   9   3   -0.57    1.51
   5  -9   3    2.63    1.11
   5   9   4    4.87    1.41
  -5   9  -4    2.00    1.77
   5   9   4    4.80    2.54
  -5   9  -4    3.15    0.80
   5  -9   4    3.75    0.84
   5   9   5   73.93    3.24
   5   9   5   75.53    2.24
  -5   9  -5   81.31    5.13
   5   9   6    3.29    1.86
  -5   9  -6    2.70    3.36
   5   9   6    4.43    2.06
  -5   9  -7   95.74    6.54
   5   9   7   83.80    4.72
   5   9   7   78.14    3.79
  -5  10   9    5.83    3.59
   5  10  -9    4.39    1.96
  -5  10   9    4.24    3.62
   5 -10  -9    0.44    2.40
  -5  10   8   30.66    4.03
   5  10  -8   29.23    3.22
  -5  10   8   32.75    4.37
   5 -10  -8   31.61    4.25
   5  10  -7   13.20    2.32
  -5  10   7   13.57    3.45
   5  10  -7   10.55    1.23
   5  10  -7   10.51    1.85
   5 -10  -7   16.30    3.34
   5  10  -6   14.92    1.93
   5  10  -6   14.05    1.32
   5  10  -6   10.51    1.20
  -5  10   6   14.53    2.11
   5 -10  -6   14.69    2.08
   5  10  -5   49.06    1.62
  -5  10   5   59.39    4.02
   5  10  -5   47.14    1.82
   5  10  -5   53.84    1.90
   5 -10  -5   53.63    2.74
   5  10  -4  250.70    5.85
  -5  10   4  278.76    7.35
   5  10  -4  262.55    6.30
   5  10  -4  252.26    4.98
   5 -10  -4  275.72    9.18
  -5  10   3    5.38    1.55
   5  10  -3    3.77    1.20
   5  10  -3    3.71    0.99
   5  10  -3    2.39    1.10
   5 -10  -3    2.92    1.50
  -5  10   2   79.37    2.59
   5  10  -2   71.85    2.22
   5  10  -2   79.64    2.50
   5 -10  -2   79.62    2.55
   5  10  -1    8.58    2.20
  -5  10   1   13.02    1.37
   5  10  -1    9.26    0.73
   5 -10  -1   10.24    2.06
   5  10   0   66.69    2.53
  -5  10   0   74.35    3.03
   5 -10   0   70.50    2.12
   5  10   1   76.79    2.85
   5  10   1   74.60    1.12
  -5  10  -1   79.45    2.11
   5 -10   1   74.58    2.09
  -5  10  -2  258.69    5.53
   5  10   2  258.83    9.46
   5  10   2  264.17    4.88
   5 -10   2  263.86    6.64
   5  10   3   -0.05    1.64
   5  10   3    1.10    0.71
  -5  10  -3   -0.16    1.24
   5 -10   3    1.05    0.80
  -5  10  -4   73.13    3.34
  -5  10  -4   66.89    1.88
   5  10   4   71.09    3.17
   5  10   4   71.12    1.87
   5 -10   4   64.47    1.89
  -5  10  -5    7.79    2.14
   5  10   5    5.38    1.89
   5  10   5    4.09    2.06
   5  10   6   15.93    1.66
  -5  10  -6   18.85    3.95
   5  10   6   17.78    3.52
  -5  11   8   -1.02    2.14
   5  11  -8    1.71    1.69
  -5  11   8    2.11    2.41
   5 -11  -8    1.09    3.67
  -5  11   7   54.93    5.08
   5  11  -7   49.42    2.35
   5 -11  -7   57.10    4.75
   5  11  -6   -0.71    1.87
   5  11  -6    0.15    1.83
   5  11  -6   -0.42    1.13
  -5  11   6    3.74    2.03
   5 -11  -6   -0.65    1.97
  -5  11   5   39.56    2.63
   5  11  -5   30.11    1.69
   5  11  -5   33.77    1.53
   5  11  -5   34.28    1.76
   5 -11  -5   35.27    2.59
   5  11  -4   60.71    2.30
   5  11  -4   62.00    3.19
   5  11  -4   57.27    2.96
   5 -11  -4   68.62    2.90
   5  11  -3   52.76    2.20
   5  11  -3   51.58    1.82
   5  11  -3   55.17    2.86
  -5  11   3   61.73    2.58
   5 -11  -3   56.63    3.68
   5  11  -2   12.00    0.70
   5  11  -2   14.61    1.60
  -5  11   2   11.98    1.71
   5  11  -2   11.94    1.40
   5 -11  -2   15.26    2.49
  -5  11   1  222.86    7.01
   5  11  -1  200.49    3.65
   5  11  -1  218.87    7.32
   5 -11  -1  204.66    5.11
   5  11   0    4.72    2.36
  -5  11   0   -0.68    1.24
   5 -11   0    0.71    1.88
   5  11   1    3.77    1.76
  -5  11  -1    2.75    1.80
   5  11   1    3.43    0.82
   5 -11   1    7.78    1.81
   5  11   2   91.69    3.61
  -5  11  -2   91.79    3.24
   5  11   2   84.69    2.07
   5 -11   2   81.62    2.33
   5  11   3   19.70    0.98
   5  11   3   19.26    3.27
  -5  11  -3   18.61    1.77
   5 -11   3   17.77    1.71
   5  11   4   30.29    1.38
  -5  11  -4   24.67    1.49
  -5  11  -4   32.54    2.60
   5  11   4   26.36    2.56
   5 -11   4   23.55    1.50
   5  11   5   79.93    4.07
   5  11   5   82.75    2.51
  -5  11  -5   85.03    4.00
   5  11   6    2.19    2.24
   5  11   6    5.54    2.22
  -5  11  -6   -0.31    2.44
  -5  12   8   15.82    2.91
   5  12  -8    9.72    2.00
   5  12  -7    5.28    2.34
   5  12  -7    0.87    1.26
  -5  12   7    0.19    2.39
   5  12  -7   -0.06    1.31
   5 -12  -7    2.36    3.74
   5  12  -6   14.03    1.60
  -5  12   6   23.79    3.94
   5  12  -6   18.50    2.35
   5  12  -6   15.12    2.23
   5 -12  -6   17.82    2.51
  -5  12   5   40.09    2.87
   5  12  -5   32.50    1.59
   5  12  -5   30.95    2.80
   5  12  -5   30.91    2.59
   5 -12  -5   36.11    2.74
   5  12  -4  191.15    5.30
  -5  12   4  203.75    6.35
   5  12  -4  181.56    4.00
   5  12  -4  177.85    4.87
   5 -12  -4  197.10    6.12
   5  12  -3   21.97    2.45
  -5  12   3   24.01    2.20
   5  12  -3   20.45    1.85
   5  12  -3   20.93    1.07
   5 -12  -3   27.97    3.21
  -5  12   2  118.43    3.88
   5  12  -2  104.91    2.57
   5  12  -2  112.60    3.30
   5  12  -2  115.64    3.69
   5 -12  -2  112.24    3.61
   5  12  -1    7.85    1.00
  -5  12   1   10.92    1.68
   5  12  -1    7.65    1.79
   5 -12  -1   10.82    1.59
   5  12   0    1.69    2.66
  -5  12   0    1.80    1.40
   5 -12   0   -1.77    2.08
  -5  12  -1    2.92    1.31
   5  12   1    1.95    0.93
   5  12   1    1.92    1.86
   5 -12   1   -0.01    1.28
  -5  12  -2  146.12    3.74
   5  12   2  147.76    5.31
   5  12   2  145.14    3.20
   5 -12   2  142.10    4.64
  -5  12  -3    1.88    1.64
   5  12   3    1.46    2.06
   5  12   3    0.73    1.29
   5 -12   3   -0.06    1.63
   5  12   4   88.50    6.08
  -5  12  -4   88.03    4.16
   5  12   4   84.95    3.22
   5  12   5   14.39    2.51
  -5  12  -5   12.83    2.63
   5  12   5   13.70    2.20
   5  13  -7   42.56    3.23
   5  13  -7   41.64    3.15
   5  13  -6    0.77    1.37
   5  13  -6    0.84    2.22
   5  13  -6    1.33    1.37
  -5  13   6   -7.60    3.71
   5 -13  -6    4.61    3.66
   5  13  -5    2.47    1.39
   5  13  -5    4.09    2.32
  -5  13   5    3.88    2.35
   5 -13  -5   -2.97    2.29
   5  13  -4   67.98    4.04
  -5  13   4   68.62    3.50
   5  13  -4   60.35    2.54
   5 -13  -4   76.54    3.54
   5  13  -3   92.63    3.47
   5  13  -3   86.11    3.12
  -5  13   3  100.79    3.98
   5 -13  -3   99.93    3.95
   5  13  -2    5.42    1.27
  -5  13   2    6.04    1.89
   5  13  -2    4.76    1.57
   5  13  -2    7.02    2.75
   5 -13  -2    6.47    1.88
   5  13  -1    8.35    1.16
   5  13  -1    8.39    1.94
  -5  13   1    6.82    1.84
   5 -13  -1    9.42    1.77
  -5  13   0    5.22    1.60
   5  13   0    4.41    2.89
   5 -13   0    5.94    1.57
  -5  13  -1   82.36    2.89
   5  13   1   80.87    3.77
   5 -13   1   73.64    2.70
  -5  13  -2    0.68    2.04
   5  13   2    0.31    2.19
   5  13   2    0.92    1.18
   5 -13   2    1.39    1.98
  -5  13  -3   86.15    2.71
   5  13   3   94.63    4.51
   5  13   3   89.90    2.17
   5 -13   3   81.18    2.58
   5  13   4    4.09    2.46
  -5  13  -4    1.53    2.25
   5  13   4    0.68    1.64
  -5  13  -5   39.57    3.39
   5  13   5   32.05    5.10
  -5  14   6   26.23    4.90
   5  14  -6   15.09    1.96
   5  14  -6   17.79    1.79
   5  14  -6   13.31    2.73
   5 -14  -6   28.86    4.70
   5  14  -5   16.27    2.39
   5  14  -5   18.19    1.82
   5  14  -5   15.54    1.97
  -5  14   5   25.93    2.99
   5 -14  -5   18.84    2.88
   5  14  -4   67.87    2.85
   5  14  -4   70.71    4.55
   5  14  -4   67.43    3.13
   5 -14  -4   73.22    3.91
   5  14  -3    5.62    1.10
   5  14  -3    4.37    1.69
  -5  14   3    3.91    2.21
   5  14  -3    3.17    2.91
   5 -14  -3    9.06    2.17
   5  14  -2   30.91    1.86
   5  14  -2   34.44    2.27
  -5  14   2   36.76    2.66
   5  14  -2   29.09    3.69
   5 -14  -2   34.47    2.69
   5  14  -1    3.45    1.98
   5  14  -1    1.29    1.24
  -5  14   1    3.17    1.85
   5 -14  -1    1.99    2.78
   5  14   0    2.47    3.21
  -5  14   0    7.64    1.76
   5 -14   0    2.94    1.76
   5  14   1   41.79    3.08
  -5  14  -1   44.11    2.40
   5 -14   1   37.14    2.30
  -5  14  -2   26.32    2.90
   5  14   2   27.26    2.99
   5 -14   2   22.68    2.79
   5  14   3   -1.42    2.45
  -5  14  -3   -1.62    2.08
   5 -14   3    0.51    1.32
   5  14   4   27.12    3.25
  -5  14  -4   24.56    3.05
   5  15  -5   13.02    1.90
   5  15  -5   11.79    2.50
  -5  15   5   16.38    3.11
   5  15  -5   11.16    2.12
   5 -15  -5   19.35    2.91
   5  15  -4    2.39    1.89
   5  15  -4    2.63    2.00
   5  15  -4    2.27    1.74
  -5  15   4    5.83    2.62
   5 -15  -4    2.99    2.48
  -5  15   3   93.68    4.43
   5  15  -3   78.08    3.58
   5  15  -3   88.83    5.48
   5 -15  -3   94.42    4.27
   5  15  -2   16.47    3.50
  -5  15   2   15.46    2.54
   5  15  -2   10.62    1.71
   5  15  -2   14.04    2.07
   5 -15  -2   15.49    2.39
  -5  15   1    2.60    3.29
   5  15  -1    5.45    2.15
   5 -15  -1    4.95    3.06
  -5  15   0   19.92    2.24
   5  15   0   19.14    2.61
   5 -15   0   21.10    2.24
  -5  15  -1   88.89    3.71
   5  15   1   99.29    4.87
   5 -15   1   85.11    3.53
   5  15   2    3.37    4.13
  -5  15  -2    4.76    2.58
   5 -15   2    3.80    1.71
   5  15   3   35.13    5.50
  -5  15  -3   31.43    3.13
   5 -15   3   26.42    1.99
  -5  16   3   -2.69    2.58
   5  16  -3    2.30    2.96
   5  16  -3    1.72    3.40
   5 -16  -3   -2.53    2.43
   5  16  -2   18.98    4.17
   5  16  -2   16.56    2.44
  -5  16   2   23.88    2.89
   5 -16  -2   27.04    2.77
  -5  16   1   16.59    3.82
   5  16  -1   12.23    2.66
   5 -16  -1   15.29    3.72
   5  16   0    8.11    2.84
  -5  16   0   13.65    2.29
   5 -16   0    6.56    2.22
   5  16   1   21.88    3.18
  -5  16  -1   18.14    2.41
   5 -16   1   19.47    2.36
  -6   0  11    1.49    2.36
  -6   0  10   19.47    3.67
  -6   0  10   17.37    1.49
   6   0 -10   18.27    2.38
  -6   0   9   -0.49    1.72
  -6   0   9   -3.04    1.69
   6   0  -9    2.16    1.82
   6   0  -8   71.64    2.26
  -6   0   8   73.45    2.07
  -6   0   8   80.50    3.89
  -6   0   7   -0.21    0.98
   6   0  -7    3.14    1.54
  -6   0   7    0.13    1.12
  -6   0   6   11.51    1.03
   6   0  -6   16.07    1.09
  -6   0   6   12.37    1.08
  -6   0   5    0.39    0.75
  -6   0   5    2.36    0.82
   6   0  -5    0.76    0.84
   6   0  -4  382.40    7.66
  -6   0   4  378.63    7.36
  -6   0   4  369.49    6.64
   6   0  -3    1.57    1.22
  -6   0   3   -0.31    0.72
  -6   0   2  954.14   25.14
   6   0  -2  950.31   26.82
   6   0  -1    1.75    1.05
  -6   0   1    1.40    0.65
  -6   0   0  446.05    8.34
   6   0   0  424.25    8.27
  -6   0  -1    0.19    0.60
   6   0   1    1.55    0.97
  -6   0  -1    0.60    0.51
  -6   0  -2  342.92    6.19
   6   0   2  337.89    6.93
  -6   0  -3    0.99    0.78
   6   0   3   -0.39    0.94
   6   0   4  264.26    5.54
  -6   0  -4  277.76    6.96
   6   0   4  266.61    5.53
   6   0   5   -0.34    0.67
  -6   0  -5    0.34    1.77
   6   0   5   -0.21    0.67
   6   0   6   18.58    1.31
  -6   0  -6   23.72    1.74
   6   0   6   21.39    1.35
  -6   0  -7    2.49    2.60
  -6   0  -8   26.57    2.48
  -6   1  11   89.41    4.55
  -6   1  11  109.03    5.18
   6  -1 -11   88.53    3.46
  -6  -1  11  107.14    6.87
  -6   1  10    4.22    3.17
  -6   1  10    1.40    1.36
   6   1 -10    2.07    1.26
  -6  -1  10    2.14    1.74
   6  -1 -10    0.07    2.17
  -6  -1  10   -1.06    3.12
  -6   1   9   26.41    2.11
   6   1  -9   20.79    2.23
  -6   1   9   22.43    2.33
  -6  -1   9   21.21    2.14
  -6  -1   9   24.22    1.41
   6  -1  -9   23.18    1.68
  -6   1   8    9.08    1.23
  -6   1   8    8.95    1.51
   6   1  -8    6.99    1.80
  -6  -1   8    8.83    1.49
  -6  -1   8    8.24    1.07
   6  -1  -8   10.20    1.29
  -6   1   7    3.32    1.06
   6   1  -7    3.01    1.00
  -6   1   7    6.27    1.85
   6  -1  -7    4.70    1.10
  -6  -1   7    3.32    1.42
  -6  -1   7    1.84    1.81
  -6   1   6   13.76    1.08
   6   1  -6   14.70    1.04
  -6   1   6   16.23    1.72
   6  -1  -6   12.20    1.71
  -6  -1   6   15.12    1.09
  -6  -1   6   16.94    1.51
  -6   1   5  559.91   12.73
   6   1  -5  522.87   12.23
  -6   1   5  532.61   11.78
   6  -1  -5  531.06   12.59
  -6  -1   5  542.05   11.61
  -6  -1   5  547.69   13.43
   6   1  -4   84.86    2.42
  -6   1   4   82.06    1.83
  -6  -1   4   87.35    1.89
   6  -1  -4   86.57    1.92
  -6  -1   4   87.90    1.81
  -6   1   3 1653.96   60.68
   6   1  -3 1597.90   59.16
  -6  -1   3 1669.13   62.63
   6  -1  -3 1632.13   60.57
   6   1  -2  455.22    9.10
  -6   1   2  468.31   10.07
   6  -1  -2  456.18    9.09
  -6  -1   2  465.08    9.06
   6   1  -1  287.95    5.08
  -6   1   1  308.08    5.90
   6  -1  -1  294.89    5.89
  -6  -1   1  297.17    5.09
  -6   1   0  196.05    3.20
   6   1   0  196.40    3.32
  -6  -1   0  202.02    3.93
   6  -1   0  201.63    3.32
   6   1   1  427.14    8.36
  -6   1  -1  459.65    9.08
   6  -1   1  416.97    7.92
  -6  -1  -1  425.30    7.24
  -6   1  -2    3.68    0.82
  -6   1  -2    2.49    0.73
   6   1   2    3.05    0.68
   6  -1   2    2.73    0.61
  -6  -1  -2    3.26    0.92
   6   1   3  154.59    3.34
  -6   1  -3  155.45    2.97
   6   1   3  144.50    3.19
  -6  -1  -3  149.30    3.39
   6  -1   3  149.08    2.95
   6   1   4  219.39    4.92
  -6   1  -4  237.96    4.99
   6   1   4  213.71    4.81
  -6  -1  -4  229.81    4.63
   6  -1   4  220.75    4.25
   6  -1   4  218.26    3.70
   6   1   5   55.97    1.43
   6   1   5   53.53    2.02
  -6   1  -5   59.12    2.16
  -6  -1  -5   60.84    1.96
   6  -1   5   52.53    1.16
   6   1   6    7.12    1.38
  -6   1  -6    7.79    2.41
   6   1   6    7.70    0.88
  -6  -1  -6    9.16    2.20
   6  -1   6    6.16    0.86
   6   1   7   13.41    1.45
   6   1   7   12.26    1.52
  -6   1  -7   22.25    2.99
  -6  -1  -7   18.82    1.86
  -6   1  -8    1.70    2.04
  -6  -1  -8    1.14    1.87
  -6   2  11   -1.23    2.55
  -6   2  11    2.64    2.43
   6  -2 -11    0.68    2.48
  -6  -2  11    3.72    2.40
  -6   2  10   51.90    2.42
  -6   2  10   61.31    4.96
  -6  -2  10   57.08    4.64
   6  -2 -10   57.24    2.47
  -6   2   9    2.03    1.33
  -6   2   9    5.68    1.78
   6   2  -9    2.71    1.72
  -6  -2   9    5.08    2.61
   6  -2  -9   -0.50    2.13
  -6  -2   9    3.40    1.61
  -6   2   8   39.78    1.85
  -6   2   8   40.57    2.15
   6   2  -8   39.03    2.24
   6  -2  -8   46.72    2.70
  -6  -2   8   37.32    2.09
  -6  -2   8   44.63    3.05
  -6   2   7    5.89    1.29
  -6   2   7    4.80    1.82
   6   2  -7    4.47    1.05
   6  -2  -7    8.70    1.19
  -6  -2   7    6.88    1.16
  -6  -2   7    6.10    0.91
  -6   2   6  251.90    5.30
  -6   2   6  254.18    5.42
   6   2  -6  241.04    4.90
  -6  -2   6  250.83    5.02
  -6  -2   6  239.82    4.84
   6  -2  -6  253.58    5.55
   6   2  -5    8.37    0.92
  -6   2   5    9.51    1.02
  -6  -2   5    9.23    0.86
  -6  -2   5    8.66    1.21
   6  -2  -5   10.54    1.06
  -6   2   4  356.92    7.06
   6   2  -4  343.66    7.76
  -6  -2   4  338.06    6.40
   6  -2  -4  348.85    7.10
  -6  -2   4  351.65    6.70
  -6   2   3   54.88    1.43
   6   2  -3   51.82    1.37
   6  -2  -3   55.70    2.01
  -6  -2   3   50.26    0.83
  -6  -2   3   50.75    1.30
   6   2  -2  129.09    2.91
  -6   2   2  124.36    2.29
   6  -2  -2  124.10    2.31
  -6  -2   2  125.74    2.80
   6   2  -1  100.08    1.90
  -6   2   1  103.40    1.87
   6  -2  -1   98.92    1.90
  -6  -2   1   98.14    2.38
  -6   2   0   68.36    1.78
   6   2   0   67.46    1.92
  -6  -2   0   70.29    0.95
  -6  -2   0   68.71    1.40
   6  -2   0   65.14    1.39
   6   2   1  365.97    7.88
  -6   2  -1  403.42    7.02
  -6  -2  -1  362.46    5.57
   6  -2   1  368.34    6.85
  -6   2  -2  178.77    3.97
  -6   2  -2  184.44    2.81
   6   2   2  173.34    3.87
  -6  -2  -2  178.24    2.68
   6  -2   2  183.41    3.52
   6   2   3   16.24    0.90
   6   2   3   16.83    0.95
  -6   2  -3   15.79    1.11
   6  -2   3   16.04    1.01
  -6  -2  -3   16.33    0.84
   6   2   4  382.66    8.29
   6   2   4  390.20    9.59
  -6   2  -4  415.90   11.10
   6  -2   4  387.47    7.75
   6  -2   4  380.24    7.68
  -6  -2  -4  397.77    9.69
  -6   2  -5  115.19    4.19
   6   2   5  100.95    2.41
   6   2   5  102.32    3.00
   6  -2   5   91.82    1.92
  -6  -2  -5  110.39    2.71
   6  -2   5   99.65    1.57
   6   2   6   58.37    2.54
  -6   2  -6   66.42    3.72
   6   2   6   57.54    2.42
  -6  -2  -6   67.74    2.32
   6   2   7   -0.49    1.54
   6   2   7    0.54    1.42
  -6   2  -7    1.49    1.76
  -6  -2  -7   -0.15    1.55
  -6   2  -8    5.46    2.21
  -6  -2  -8    3.59    2.95
  -6   3  10    0.12    3.26
   6   3 -10   -1.27    1.66
  -6   3  10   -2.31    2.39
  -6  -3  10    0.17    1.51
   6  -3 -10    1.42    1.57
  -6  -3  10    0.34    1.98
  -6   3   9   36.37    2.38
   6   3  -9   26.83    2.16
  -6   3   9   34.57    2.83
   6  -3  -9   31.29    2.88
  -6  -3   9   29.71    2.22
  -6  -3   9   28.05    1.35
  -6   3   8    7.93    2.13
   6   3  -8    4.32    1.05
  -6   3   8    7.05    1.60
  -6  -3   8    7.51    0.96
  -6  -3   8    4.25    1.49
   6  -3  -8   10.05    2.18
  -6   3   7  103.95    2.96
  -6   3   7  111.89    2.95
   6   3  -7   98.17    3.15
   6  -3  -7  111.83    4.00
  -6  -3   7  105.07    2.71
  -6  -3   7  102.53    2.96
  -6   3   6   31.55    1.52
   6   3  -6   29.23    1.26
  -6   3   6   32.09    1.50
  -6  -3   6   30.57    1.66
  -6  -3   6   32.73    1.32
   6  -3  -6   31.42    1.52
   6   3  -5  116.06    2.44
  -6   3   5  127.09    2.77
   6  -3  -5  129.85    2.91
  -6  -3   5  118.74    2.20
  -6  -3   5  118.63    2.41
   6   3  -4   15.02    0.95
  -6   3   4   19.87    1.12
  -6  -3   4   17.02    0.70
   6  -3  -4   16.52    1.71
  -6  -3   4   17.08    1.36
   6   3  -3  389.76    8.91
  -6   3   3  416.91    8.49
  -6  -3   3  401.57    6.66
  -6  -3   3  397.85    7.79
   6  -3  -3  407.45    8.45
  -6   3   2    5.13    0.84
   6   3  -2    5.16    0.83
   6  -3  -2    3.22    1.29
  -6  -3   2    4.98    0.35
  -6  -3   2    6.31    0.78
   6   3  -1   65.81    1.51
  -6   3   1   69.48    1.93
   6  -3  -1   67.91    1.49
  -6  -3   1   67.00    1.48
   6   3   0  229.76    4.90
  -6   3   0  240.71    4.05
   6  -3   0  232.50    4.06
   6   3   1    5.60    1.21
  -6   3  -1    7.69    0.63
  -6  -3  -1    6.24    0.50
   6  -3   1    6.71    1.01
   6   3   2    2.15    1.27
  -6   3  -2    2.86    0.83
   6   3   2    1.97    1.24
   6  -3   2    1.04    0.89
  -6  -3  -2    1.67    0.70
  -6   3  -3   57.11    2.40
  -6   3  -3   52.06    1.26
   6   3   3   54.12    1.49
   6   3   3   50.79    1.47
   6  -3   3   52.94    1.06
  -6  -3  -3   50.56    1.17
   6   3   4  115.85    2.58
  -6   3  -4  113.98    3.01
   6   3   4  114.66    2.62
   6  -3   4  112.25    2.09
  -6  -3  -4  116.32    2.36
  -6   3  -5  249.34    7.74
   6   3   5  223.84    5.95
   6   3   5  225.05    6.27
  -6  -3  -5  239.54    5.17
   6  -3   5  204.55    3.16
   6   3   6    1.24    1.69
   6   3   6   -0.26    1.55
  -6   3  -6    2.73    2.47
  -6  -3  -6    3.21    1.27
  -6   3  -7   25.44    2.39
   6   3   7   22.24    1.55
   6   3   7   19.20    2.09
  -6  -3  -7   27.55    1.92
  -6   3  -8    3.06    2.20
  -6   4  10   86.19    4.05
  -6   4  10   77.13    3.26
  -6  -4  10   75.86    3.77
  -6   4   9   22.17    1.87
   6   4  -9   16.29    1.93
  -6   4   9   20.08    2.22
  -6  -4   9   22.05    2.05
   6  -4  -9   22.53    2.85
   6   4  -8   71.77    2.86
  -6   4   8   82.32    3.02
  -6   4   8   84.42    2.78
  -6  -4   8   71.71    1.89
   6  -4  -8   79.59    2.72
  -6  -4   8   80.61    3.83
   6   4  -7   24.89    1.81
  -6   4   7   30.88    2.50
  -6   4   7   26.62    1.73
   6  -4  -7   28.36    1.68
  -6  -4   7   27.24    1.51
  -6  -4   7   25.36    1.69
  -6   4   6  110.31    2.85
   6   4  -6  100.90    3.01
  -6  -4   6  107.63    2.38
   6  -4  -6  110.44    2.93
  -6  -4   6  105.16    2.27
  -6   4   5   77.58    2.18
   6   4  -5   74.52    1.74
  -6  -4   5   75.78    1.61
   6  -4  -5   80.95    2.22
  -6  -4   5   77.03    2.32
   6   4  -4  340.63    7.09
  -6   4   4  378.40    8.05
  -6  -4   4  358.50    6.79
  -6  -4   4  359.01    7.17
   6  -4  -4  372.57    7.99
   6   4  -3   15.78    1.39
  -6   4   3   16.83    1.13
   6  -4  -3   16.13    1.16
  -6  -4   3   15.02    0.46
  -6  -4   3   16.06    0.92
   6   4  -2  635.82   14.89
  -6   4   2  660.65   15.54
  -6  -4   2  651.89   10.73
   6  -4  -2  680.51   16.03
  -6   4   1   58.85    1.91
   6   4  -1   61.78    2.02
   6  -4  -1   55.69    1.41
  -6   4   0  207.91    3.56
   6   4   0  212.19    3.88
   6  -4   0  209.09    4.35
   6   4   1  109.39    2.24
  -6   4  -1  110.47    2.39
   6  -4   1  112.23    1.99
  -6   4  -2  269.78    4.94
   6   4   2  276.75    5.52
   6   4   2  265.90    5.35
  -6  -4  -2  260.72    3.86
   6  -4   2  261.00    5.05
  -6   4  -3   16.23    1.98
   6   4   3   17.31    1.10
   6   4   3   15.57    1.75
  -6   4  -3   17.77    0.62
   6  -4   3   18.26    1.02
  -6  -4  -3   19.00    0.77
   6   4   4  205.58    4.10
   6   4   4  193.68    4.48
   6   4   4  201.22    4.43
  -6   4  -4  214.42    5.10
  -6  -4  -4  206.70    4.75
   6  -4   4  201.42    3.31
   6   4   5    1.87    1.12
  -6   4  -5   -1.00    2.24
   6   4   5    0.23    1.01
   6   4   5    1.06    1.04
  -6  -4  -5   -1.13    0.98
   6   4   6   58.93    3.01
   6   4   6   63.29    2.42
  -6   4  -6   64.63    4.13
   6   4   6   57.25    2.04
   6   4   7    6.18    1.24
   6   4   7    3.15    2.13
  -6   4  -7    3.27    3.15
  -6   4  -8   18.40    2.63
  -6   5  10    2.16    1.83
  -6   5  10    0.83    2.31
   6  -5 -10    1.45    1.82
  -6  -5  10    2.87    3.18
  -6   5   9   52.43    2.52
  -6   5   9   47.77    2.97
   6  -5  -9   55.08    3.70
  -6  -5   9   48.63    2.62
   6   5  -8    6.51    1.04
   6   5  -8    7.60    1.48
  -6   5   8    6.88    1.78
  -6   5   8    7.98    1.64
  -6  -5   8    8.13    1.52
   6  -5  -8    9.11    1.66
  -6   5   7   86.61    2.76
   6   5  -7   80.60    2.26
   6   5  -7   78.61    2.05
  -6  -5   7   80.68    2.39
   6  -5  -7   82.21    2.78
  -6  -5   7   74.34    1.86
  -6   5   6   96.36    2.82
   6   5  -6   93.45    2.82
   6   5  -6   85.22    2.82
  -6  -5   6   95.56    2.92
  -6  -5   6   89.28    2.04
   6  -5  -6  101.50    3.87
   6   5  -5  169.41    4.22
   6   5  -5  175.68    3.64
  -6   5   5  180.12    5.21
  -6  -5   5  170.58    3.76
   6  -5  -5  178.53    4.10
  -6  -5   5  167.80    3.27
  -6   5   4   60.97    2.57
   6   5  -4   54.24    2.09
  -6  -5   4   56.54    1.46
   6  -5  -4   57.37    1.88
  -6   5   3  248.66    4.98
   6   5  -3  239.54    4.57
   6  -5  -3  245.84    5.04
  -6  -5   3  236.04    3.47
  -6   5   2  451.10   10.92
   6   5  -2  431.04    9.24
   6  -5  -2  451.35    9.74
   6   5  -1   18.71    1.07
  -6   5   1   19.70    1.04
   6  -5  -1   20.80    1.53
  -6   5   0   34.50    1.61
   6   5   0   35.97    1.83
   6  -5   0   36.90    1.14
   6   5   1  113.58    2.59
   6   5   1  104.71    3.10
  -6   5  -1  115.71    2.55
   6  -5   1  114.20    2.04
   6   5   2   30.01    1.35
   6   5   2   31.15    1.28
  -6   5  -2   29.53    0.85
   6  -5   2   26.88    0.90
  -6   5  -3   94.68    2.57
   6   5   3   94.40    1.72
   6   5   3   92.01    3.33
   6   5   3   86.86    3.11
   6  -5   3   92.05    1.94
   6   5   4   23.62    2.04
  -6   5  -4   24.23    2.59
   6   5   4   24.08    1.49
   6   5   4   27.12    1.66
   6  -5   4   23.97    0.86
   6   5   5  104.92    4.11
  -6   5  -5  115.85    3.62
   6   5   5  115.33    2.81
   6   5   5  106.51    2.90
   6   5   6    2.15    1.84
   6   5   6   -0.78    1.31
  -6   5  -6   -3.85    1.80
   6   5   6    1.69    1.32
   6   5   7   74.00    4.17
   6   5   7   92.19    3.29
   6   5   7   80.02    3.96
  -6   5  -7   94.75    5.75
  -6   6  10   66.39    5.39
  -6   6  10   64.30    3.31
  -6  -6  10   57.91    3.42
   6  -6 -10   63.81    3.32
  -6   6   9   10.08    3.25
  -6   6   9    3.55    1.84
   6   6  -9    2.87    1.71
   6   6  -9    3.52    1.63
  -6  -6   9    4.41    1.82
   6  -6  -9    3.92    1.80
   6   6  -8   24.94    2.49
  -6   6   8   23.17    3.12
  -6   6   8   19.42    2.01
   6   6  -8   13.48    1.82
  -6  -6   8   17.92    1.78
   6  -6  -8   21.70    1.96
  -6   6   7    2.18    2.22
  -6   6   7    0.02    1.47
   6   6  -7    0.76    1.11
   6   6  -7    1.31    1.45
  -6  -6   7    2.80    1.82
   6  -6  -7    1.40    1.50
   6   6  -6    1.22    0.91
  -6   6   6   -0.88    1.32
   6   6  -6   -0.79    1.37
   6  -6  -6   -2.43    1.38
  -6  -6   6    0.40    0.96
  -6   6   5   40.18    2.63
   6   6  -5   32.49    1.30
   6   6  -5   34.29    1.06
  -6  -6   5   33.53    1.62
   6  -6  -5   38.10    1.79
   6   6  -4  259.84    5.30
  -6   6   4  276.96    7.53
   6   6  -4  255.78    4.63
   6  -6  -4  267.98    6.00
   6   6  -3   22.74    1.70
   6   6  -3   25.15    0.71
  -6   6   3   28.91    2.04
   6  -6  -3   27.43    1.43
  -6   6   2  859.74   24.33
   6  -6  -2  883.44   24.99
  -6   6   1    1.54    1.37
   6   6  -1    0.34    0.92
   6  -6  -1    0.99    0.88
   6   6   0  212.55    4.44
  -6   6   0  211.24    3.91
   6   6   0  205.04    5.20
   6  -6   0  203.32    4.75
  -6   6  -1    5.31    1.17
   6   6   1    3.23    1.76
   6   6   1    8.35    1.64
   6  -6   1    5.79    0.79
  -6   6  -2    6.71    0.68
   6   6   2    6.27    0.69
   6   6   2    7.69    1.83
   6   6   2    4.91    1.08
   6  -6   2    6.22    0.73
  -6   6  -3  121.09    3.22
   6   6   3  117.04    2.46
   6   6   3  108.77    4.02
  -6   6  -3  112.14    1.80
   6  -6   3  110.12    2.35
   6   6   4   47.99    1.99
  -6   6  -4   47.85    2.22
   6   6   4   44.62    1.83
   6   6   4   50.24    2.97
   6  -6   4   43.57    1.07
   6   6   5    1.91    1.37
   6   6   5    2.32    1.23
   6   6   5   -0.19    1.10
  -6   6  -5   -1.34    1.61
   6   6   6   44.63    3.00
  -6   6  -6   47.83    2.81
   6   6   6   38.56    2.06
   6   6   6   45.69    2.29
   6   6   7   -0.10    2.51
   6   6   7    0.24    1.64
  -6   6  -7    3.84    2.12
   6   6   7    4.76    2.24
  -6   7  10    8.90    2.27
   6   7 -10    8.40    2.14
  -6   7  10   12.45    2.54
   6  -7 -10    4.78    3.34
  -6   7   9   33.67    2.75
  -6   7   9   35.68    2.60
   6   7  -9   30.10    3.46
   6  -7  -9   35.04    2.62
   6   7  -8    3.19    1.01
  -6   7   8    0.81    1.75
   6   7  -8    1.95    1.40
  -6   7   8   -1.55    1.75
   6  -7  -8    0.95    2.66
  -6   7   7   36.03    3.33
   6   7  -7   33.40    1.62
   6   7  -7   29.72    1.38
  -6   7   7   36.97    2.16
   6  -7  -7   35.49    3.24
   6   7  -6   59.89    2.38
  -6   7   6   64.69    2.54
   6  -7  -6   66.56    2.54
  -6   7   5  424.47   12.60
   6   7  -5  391.28    7.90
   6   7  -5  371.69   10.15
   6  -7  -5  411.90   10.45
  -6   7   4    2.80    2.00
   6   7  -4    2.85    0.94
   6   7  -4    2.68    0.84
   6  -7  -4    3.85    1.32
   6   7  -3   76.22    1.28
   6   7  -3   70.78    2.61
  -6   7   3   78.57    2.23
   6  -7  -3   73.94    3.20
   6   7  -2  117.01    3.63
   6   7  -2  122.05    2.88
  -6   7   2  130.80    2.91
   6  -7  -2  128.75    2.93
  -6   7   1  311.48    6.45
   6   7  -1  312.66    6.77
   6   7  -1  291.41    6.40
   6  -7  -1  300.72    6.32
   6   7   0  145.57    3.32
  -6   7   0  161.54    3.99
   6   7   0  150.03    4.66
   6  -7   0  154.07    3.11
   6   7   1  154.55    3.70
   6   7   1  147.70    3.38
  -6   7  -1  151.74    2.91
   6   7   1  152.82    1.56
   6  -7   1  144.52    3.59
  -6   7  -2   63.62    1.43
   6   7   2   64.54    1.26
   6   7   2   71.86    3.19
   6  -7   2   63.98    1.97
   6   7   3  257.57    8.21
   6   7   3  258.23    5.11
  -6   7  -3  263.65    5.13
   6  -7   3  240.71    4.29
  -6   7  -4    5.98    1.70
  -6   7  -4    6.01    0.66
   6   7   4    4.79    2.31
   6   7   4    5.02    1.34
   6  -7   4    6.91    0.74
  -6   7  -5   68.46    4.46
   6   7   5   60.80    3.81
   6   7   5   63.28    1.97
   6   7   6    8.89    1.59
   6   7   6    9.36    1.50
  -6   7  -6    9.43    3.32
   6   7   6    8.06    2.72
  -6   7  -7   24.35    4.21
   6   7   7   18.75    2.91
   6   7   7   16.21    1.89
   6   7   7   19.14    2.11
  -6   8   9   22.33    3.81
  -6   8   9   23.67    3.88
   6   8  -9   18.70    2.13
   6  -8  -9   23.07    2.47
   6   8  -8   14.75    1.89
  -6   8   8   19.17    3.42
   6   8  -8   13.90    1.97
  -6   8   8   22.87    3.29
   6   8  -8   16.69    1.70
   6  -8  -8   20.00    3.39
   6   8  -7    0.71    1.60
   6   8  -7    0.62    1.59
   6   8  -7   -0.05    1.16
  -6   8   7    0.54    1.72
   6  -8  -7    0.27    2.66
   6   8  -6   97.64    3.20
  -6   8   6  112.89    3.64
   6   8  -6  108.96    2.64
   6   8  -6   97.43    3.46
   6  -8  -6  118.45    5.12
  -6   8   5   70.30    2.63
   6   8  -5   62.66    1.52
   6   8  -5   65.75    1.94
   6   8  -5   59.73    1.91
   6  -8  -5   71.62    3.69
   6   8  -4  111.52    2.34
   6   8  -4  104.26    3.49
  -6   8   4  120.17    3.37
   6   8  -4  114.40    2.80
   6  -8  -4  117.69    3.29
   6   8  -3    0.56    1.57
   6   8  -3    1.13    1.06
   6   8  -3   -0.05    0.41
  -6   8   3    0.44    1.25
   6  -8  -3    1.75    1.27
  -6   8   2  106.98    3.65
   6   8  -2   96.89    3.51
   6   8  -2   90.31    3.34
   6  -8  -2  104.06    2.67
   6   8  -1   31.47    2.31
   6   8  -1   24.81    1.49
  -6   8   1   26.95    1.41
   6  -8  -1   25.05    1.40
   6   8   0  135.74    3.39
   6   8   0  144.50    3.58
  -6   8   0  142.20    3.96
   6  -8   0  138.62    3.04
   6   8   1   18.42    0.40
  -6   8  -1   18.68    1.66
   6   8   1   17.11    1.59
   6  -8   1   17.63    1.06
  -6   8  -2    2.97    1.21
   6   8   2    0.60    0.41
   6   8   2   -1.91    2.11
   6  -8   2   -0.11    0.79
  -6   8  -3   63.12    1.86
   6   8   3   59.65    2.49
   6   8   3   57.88    1.71
   6  -8   3   56.62    1.88
   6   8   4   36.95    1.87
   6   8   4   38.16    2.26
  -6   8  -4   41.84    2.42
   6  -8   4   32.70    0.84
  -6   8  -5   16.04    2.21
   6   8   5   16.38    1.97
   6   8   5   16.66    1.97
   6   8   6  104.69    3.26
  -6   8  -6  115.05    4.59
   6   8   6  107.73    4.12
   6   8   7    7.15    1.82
   6   8   7   15.17    2.84
  -6   8  -7   11.59    2.64
   6   8   7    6.09    2.07
  -6   9   9   28.47    2.87
   6   9  -9   23.22    3.44
  -6   9   9   28.45    2.87
   6  -9  -9   30.36    4.16
   6   9  -8    0.41    1.74
  -6   9   8    1.79    2.05
   6   9  -8   -0.20    2.30
  -6   9   8    1.17    1.98
   6   9  -8    3.86    1.75
   6  -9  -8    6.88    3.12
   6   9  -7   36.36    2.48
   6   9  -7   39.18    2.47
   6   9  -7   43.93    2.75
  -6   9   7   50.97    2.76
   6  -9  -7   49.94    4.08
   6   9  -6    0.46    1.53
  -6   9   6    4.27    1.79
   6   9  -6    1.65    1.11
   6   9  -6    0.61    1.09
   6  -9  -6   -1.09    2.78
  -6   9   5   55.54    3.76
   6   9  -5   44.61    1.75
   6   9  -5   45.32    1.81
   6  -9  -5   48.86    2.55
   6   9  -4   25.15    0.90
  -6   9   4   29.82    2.04
   6   9  -4   27.89    1.53
   6   9  -4   25.78    1.44
   6  -9  -4   27.96    2.00
  -6   9   3   96.23    2.95
   6   9  -3   86.70    1.69
   6   9  -3   86.87    2.44
   6   9  -3   95.07    3.53
   6  -9  -3   88.52    2.80
   6   9  -2   18.33    1.39
   6   9  -2   21.46    1.55
  -6   9   2   21.87    1.54
   6  -9  -2   21.33    2.24
   6   9  -1  273.53    6.67
   6   9  -1  291.79    7.19
  -6   9   1  299.62    8.09
   6  -9  -1  289.12    8.04
  -6   9   0   -0.39    1.63
   6   9   0    0.13    1.41
   6  -9   0    1.43    1.05
  -6   9  -1    1.86    1.52
   6   9   1    1.14    0.35
   6   9   1    1.91    1.43
   6  -9   1    0.86    0.95
   6   9   2   -1.06    2.34
  -6   9  -2    1.23    0.90
   6   9   2    1.20    0.68
   6  -9   2    0.68    0.87
   6   9   3  299.72    5.50
  -6   9  -3  308.85    7.06
   6   9   3  310.03    9.01
   6  -9   3  297.48    7.00
   6   9   4   18.11    2.04
   6   9   4   18.27    1.08
  -6   9  -4   15.67    1.00
  -6   9  -4   22.68    3.33
   6  -9   4   16.54    0.75
   6   9   5   39.85    2.40
  -6   9  -5   43.59    4.28
   6   9   5   39.10    3.89
   6   9   6    3.62    2.13
  -6   9  -6    4.32    2.28
   6   9   6   -0.69    3.04
  -6  10   9    9.86    3.95
   6  10  -9    6.93    1.92
   6 -10  -9    4.97    3.87
  -6  10   8   35.04    4.57
  -6  10   8   37.72    4.30
   6  10  -8   34.53    2.13
   6 -10  -8   42.03    4.50
   6  10  -7    0.97    1.25
  -6  10   7   -0.43    2.06
   6  10  -7   -0.16    1.83
   6  10  -7   -0.59    1.88
   6 -10  -7   -0.25    3.18
   6  10  -6  237.16    5.46
   6  10  -6  214.24    6.96
   6  10  -6  235.21    6.18
  -6  10   6  275.71   10.30
   6 -10  -6  264.11   10.18
  -6  10   5   36.31    2.42
   6  10  -5   30.02    1.24
   6  10  -5   29.40    2.45
   6  10  -5   27.97    2.32
   6 -10  -5   28.49    2.43
   6  10  -4  176.01    4.50
   6  10  -4  184.75    4.86
  -6  10   4  207.47    5.71
   6 -10  -4  206.65    7.55
   6  10  -3    1.94    1.31
   6  10  -3    1.17    0.51
  -6  10   3    0.23    1.51
   6  10  -3    1.82    1.21
   6 -10  -3    0.18    1.52
   6  10  -2   21.45    2.62
  -6  10   2   22.70    1.81
   6  10  -2   22.57    2.34
   6 -10  -2   24.36    1.72
   6  10  -1    2.37    1.31
  -6  10   1   -0.92    1.28
   6  10  -1    1.16    0.32
   6  10  -1    0.16    2.24
   6 -10  -1    3.77    1.29
  -6  10   0   72.97    2.26
   6  10   0   75.36    2.89
   6 -10   0   75.40    3.14
   6  10   1   27.43    2.97
   6  10   1   25.59    0.63
  -6  10  -1   27.03    2.14
   6 -10   1   26.43    2.10
  -6  10  -2   73.72    2.00
   6  10   2   72.92    4.47
   6  10   2   72.95    1.55
   6 -10   2   71.45    2.01
   6  10   3   -1.00    0.69
   6  10   3   -0.22    1.79
  -6  10  -3    0.82    1.33
   6 -10   3    0.44    1.36
  -6  10  -4   74.92    3.57
   6  10   4   71.23    1.91
   6  10   4   72.25    4.88
  -6  10  -4   68.74    1.97
   6 -10   4   63.57    1.96
  -6  10  -5    3.14    3.39
   6  10   5    2.55    1.16
   6  10   5    2.64    2.10
   6  10   6   56.20    3.45
  -6  10  -6   55.45    5.53
   6  10   6   57.37    3.41
  -6  11   8    6.41    3.50
   6  11  -8    3.30    2.50
  -6  11   8    1.50    2.43
   6 -11  -8    0.40    2.37
   6  11  -7    3.82    2.17
   6  11  -7    3.97    2.06
  -6  11   7   -0.02    3.44
   6  11  -7    4.29    2.06
   6 -11  -7    0.24    3.54
  -6  11   6   -0.13    2.14
   6  11  -6   -0.44    1.94
   6  11  -6   -0.98    2.07
   6  11  -6   -0.59    1.72
   6 -11  -6    2.74    3.27
   6  11  -5   18.71    1.75
   6  11  -5   19.37    1.56
  -6  11   5   22.67    2.36
   6  11  -5   17.99    2.47
   6 -11  -5   20.50    2.38
   6  11  -4   40.40    2.92
   6  11  -4   47.53    2.21
  -6  11   4   51.92    4.10
   6 -11  -4   54.81    4.15
   6  11  -3   50.92    2.23
  -6  11   3   67.66    3.99
   6  11  -3   54.56    3.46
   6 -11  -3   58.73    2.71
  -6  11   2   25.77    1.98
   6  11  -2   28.39    1.99
   6  11  -2   22.59    1.78
   6 -11  -2   25.78    1.97
   6  11  -1   67.42    3.86
   6  11  -1   56.20    2.42
  -6  11   1   65.69    3.57
   6 -11  -1   64.76    3.46
  -6  11   0   29.25    2.57
   6  11   0   34.21    3.39
   6 -11   0   29.72    1.79
   6  11   1    3.93    0.56
  -6  11  -1    5.37    1.24
   6  11   1    6.51    2.75
   6 -11   1    3.29    1.26
   6  11   2   81.61    5.01
  -6  11  -2   78.14    2.26
   6 -11   2   69.75    3.13
  -6  11  -3   50.14    1.68
   6  11   3   56.19    3.08
   6  11   3   51.31    1.84
   6 -11   3   48.92    1.67
   6  11   4    0.84    1.40
  -6  11  -4    3.64    2.16
   6  11   4   -1.65    2.08
  -6  11  -5   53.54    3.57
   6  11   5   47.86    2.75
   6  11   5   53.73    5.06
   6  12  -7    5.64    1.42
  -6  12   7    8.18    4.04
   6  12  -7    5.27    1.58
   6  12  -7    4.86    1.52
   6 -12  -7   10.21    2.57
  -6  12   6   13.57    2.55
   6  12  -6    4.56    1.51
   6  12  -6    8.55    1.34
   6  12  -6   10.88    2.39
   6 -12  -6    2.85    3.79
   6  12  -5   40.41    2.20
  -6  12   5   47.43    4.57
   6  12  -5   39.83    1.61
   6  12  -5   37.83    3.06
   6 -12  -5   51.44    2.92
   6  12  -4  254.49    7.25
  -6  12   4  285.43   11.07
   6 -12  -4  264.00    8.08
   6  12  -3   18.67    2.66
  -6  12   3   21.89    3.29
   6  12  -3   16.08    1.90
   6  12  -3   17.41    1.27
   6 -12  -3   26.05    3.29
  -6  12   2   91.95    4.87
   6  12  -2   86.09    3.02
   6  12  -2   86.40    3.26
   6 -12  -2   87.20    4.60
   6  12  -1   17.29    2.02
  -6  12   1   21.07    1.86
   6 -12  -1   18.51    1.75
  -6  12   0   20.63    1.76
   6  12   0   15.69    3.32
   6 -12   0   16.40    2.54
  -6  12  -1   22.15    2.50
   6  12   1   21.77    3.54
   6 -12   1   19.79    2.45
   6  12   2  142.90    7.63
  -6  12  -2  150.77    5.19
   6 -12   2  144.92    3.88
   6  12   3   -0.68    3.38
   6  12   3    0.80    1.16
  -6  12  -3    1.64    1.72
   6 -12   3    0.55    1.68
   6  12   4   30.06    3.01
  -6  12  -4   29.72    2.90
  -6  12  -5   18.25    2.73
   6  12   5   10.49    2.69
   6  13  -7   30.02    3.24
   6  13  -7   22.07    3.08
   6  13  -7   33.79    2.12
   6 -13  -7   41.61    3.59
   6  13  -6   -1.46    2.29
   6  13  -6   -0.76    1.56
   6  13  -6   -0.73    1.29
  -6  13   6    0.43    2.44
   6 -13  -6    1.40    3.75
  -6  13   5    6.03    3.83
   6  13  -5    3.31    1.78
   6  13  -5    4.57    1.66
   6  13  -5    3.76    1.60
   6 -13  -5    7.62    2.39
   6  13  -4    6.37    1.58
   6  13  -4    6.71    1.66
  -6  13   4   13.12    2.32
   6  13  -4    7.73    1.83
   6 -13  -4    8.99    2.28
   6  13  -3  153.62    5.05
   6  13  -3  173.66    5.54
  -6  13   3  184.01    6.00
   6 -13  -3  175.39    7.88
   6  13  -2    1.68    0.96
  -6  13   2    7.34    2.95
   6  13  -2    0.80    1.65
   6  13  -2    1.63    2.82
   6 -13  -2    3.91    1.80
   6  13  -1    4.85    1.79
   6  13  -1    5.59    0.83
   6  13  -1    3.77    2.04
  -6  13   1    6.84    1.83
   6 -13  -1    6.75    1.77
   6  13   0    8.72    0.77
  -6  13   0   13.05    1.72
   6  13   0    9.14    0.74
   6  13   0   13.99    3.39
   6 -13   0    7.68    1.73
   6  13   1   33.99    2.94
  -6  13  -1   37.58    2.09
   6 -13   1   30.55    2.03
  -6  13  -2   18.32    1.70
   6  13   2   19.77    2.73
   6 -13   2   18.72    2.52
  -6  13  -3   26.70    2.49
   6  13   3   27.57    3.03
   6 -13   3   26.16    2.43
  -6  13  -4   -1.78    2.44
   6  13   4   -3.43    3.95
  -6  14   6    2.48    2.80
   6  14  -6    0.42    1.76
   6  14  -6    1.27    1.63
   6  14  -6    4.27    2.18
   6 -14  -6    3.63    4.20
   6  14  -5    0.78    1.67
   6  14  -5    1.61    2.76
  -6  14   5    0.03    4.00
   6  14  -5    1.66    1.84
   6 -14  -5   -0.80    2.58
   6  14  -4   55.23    4.39
  -6  14   4   61.00    3.79
   6  14  -4   48.33    2.79
   6 -14  -4   65.47    3.68
   6  14  -3   11.18    1.94
  -6  14   3   10.41    2.40
   6  14  -3   13.20    3.24
   6  14  -3    7.29    1.42
   6 -14  -3    9.14    2.31
   6  14  -2   33.87    4.09
   6  14  -2   32.86    2.46
  -6  14   2   36.55    4.10
   6 -14  -2   33.82    2.74
   6  14  -1    2.60    2.11
  -6  14   1    0.85    1.88
   6  14  -1    1.16    1.82
   6 -14  -1    1.82    2.83
   6  14   0   12.84    3.93
  -6  14   0   16.98    2.01
   6 -14   0   15.72    2.01
   6  14   1   -0.22    2.26
  -6  14  -1   -0.96    1.60
   6 -14   1    1.14    1.56
   6  14   2   65.91    4.22
  -6  14  -2   61.49    2.69
   6 -14   2   65.52    3.80
   6  14   3   10.45    2.81
  -6  14  -3    8.51    2.31
   6 -14   3    8.23    1.55
   6  15  -5    8.81    3.02
  -6  15   5   11.93    4.69
   6  15  -5   11.17    2.15
   6  15  -4   18.67    2.27
  -6  15   4   30.51    3.20
   6  15  -4   17.39    3.74
   6 -15  -4   25.45    3.07
   6  15  -3   84.22    4.05
   6  15  -3   96.69    6.13
  -6  15   3  107.97    6.71
   6 -15  -3  106.87    4.77
   6  15  -2    8.96    2.09
   6  15  -2    6.78    3.52
  -6  15   2    6.46    3.68
   6 -15  -2    8.96    2.37
   6  15  -1   22.96    2.52
   6  15  -1   23.13    2.84
  -6  15   1   25.28    2.57
   6 -15  -1   20.75    3.80
   6  15   0    3.40    3.61
  -6  15   0    0.84    1.89
   6 -15   0   -0.76    1.86
   6  15   1   22.55    3.02
  -6  15  -1   21.56    2.23
   6 -15   1   21.03    3.27
   6  15   2    1.06    2.75
  -6  15  -2    0.02    2.64
   6 -15   2    2.08    1.67
   6  16  -2    3.73    2.24
   6  16  -2    4.57    3.63
  -6  16   2    1.88    2.54
   6 -16  -2    3.21    2.39
   6  16  -1    0.69    2.51
  -6  16   1    3.61    2.25
   6  16  -1   -2.40    2.18
   6 -16  -1    1.00    3.32
   6  16   0   27.22    5.01
  -6  16   0   28.38    2.77
   6 -16   0   28.04    3.98
  -7   0  11    1.96    2.35
   7   0 -11    2.74    2.43
  -7   0  11   -0.82    2.21
  -7   0  10   22.23    2.55
  -7   0  10   26.02    2.52
   7   0 -10   27.41    2.82
   7   0  -9    0.71    1.34
  -7   0   9   -0.28    1.90
  -7   0   9   -0.61    1.67
   7   0  -8   15.83    2.20
  -7   0   8   15.05    2.08
  -7   0   8   18.62    1.64
  -7   0   7    2.43    1.18
  -7   0   7   -0.89    1.05
   7   0  -7    1.42    1.14
  -7   0   6   86.63    2.11
   7   0  -6   89.14    3.24
  -7   0   6   90.71    2.30
   7   0  -5    0.45    0.98
  -7   0   5   -0.24    0.77
  -7   0   5    2.83    0.93
  -7   0   4  273.62    5.34
   7   0  -4  267.21    5.45
  -7   0   3    0.23    0.84
   7   0  -3    0.78    0.91
   7   0  -2  499.44   11.95
  -7   0   2  497.57   10.51
   7   0  -1    0.09    0.79
  -7   0   1    2.27    0.74
  -7   0   0   91.82    2.36
   7   0   0   84.82    2.42
   7   0   1   -0.06    1.15
  -7   0  -1   -0.44    1.06
  -7   0  -1   -1.23    0.87
   7   0   2  110.19    2.19
  -7   0  -2  115.79    2.14
  -7   0  -3   -0.54    0.85
   7   0   3    1.20    1.15
  -7   0  -4    6.98    1.72
   7   0   4    6.12    0.85
   7   0   4    8.35    1.26
   7   0   5   -0.37    1.22
   7   0   5    0.72    0.79
  -7   0  -5    2.79    1.24
   7   0   6   48.31    2.00
   7   0   6   47.60    1.46
  -7   0  -7    3.28    2.63
  -7   1  11  109.57    4.91
  -7   1  11   84.01    4.84
   7  -1 -11   87.59    3.72
  -7  -1  11   99.16    4.87
  -7   1  10    0.03    1.92
   7   1 -10    0.14    2.11
  -7   1  10    0.47    2.19
   7  -1 -10    0.28    2.34
  -7  -1  10   -1.58    1.94
  -7  -1  10   -0.64    1.98
  -7   1   9   93.25    4.12
   7   1  -9   86.82    3.94
  -7   1   9  100.51    3.64
  -7  -1   9   96.25    4.94
   7  -1  -9   97.27    3.12
  -7  -1   9   94.85    3.75
  -7   1   8   29.66    1.64
   7   1  -8   26.00    1.63
  -7   1   8   28.93    2.81
   7  -1  -8   29.66    2.53
  -7  -1   8   28.89    1.80
  -7  -1   8   29.98    2.24
  -7   1   7  119.79    4.14
   7   1  -7  115.28    3.89
  -7   1   7  115.71    3.00
  -7  -1   7  111.71    3.89
  -7  -1   7  118.69    2.83
   7  -1  -7  119.79    4.15
  -7   1   6   14.75    1.67
  -7   1   6   14.62    1.22
   7   1  -6   13.77    1.17
   7  -1  -6   13.33    1.25
  -7  -1   6   12.78    1.11
  -7  -1   6   13.55    1.06
  -7   1   5  187.80    3.93
  -7   1   5  180.67    3.35
   7   1  -5  169.98    4.64
  -7  -1   5  178.90    4.68
  -7  -1   5  184.63    3.20
   7  -1  -5  175.81    3.77
   7   1  -4    4.83    0.97
  -7   1   4    4.54    1.00
  -7  -1   4    4.72    0.96
   7  -1  -4    5.65    1.00
  -7  -1   4    6.28    0.92
  -7   1   3  566.87   12.85
   7   1  -3  586.08   13.43
  -7  -1   3  588.73   13.14
   7  -1  -3  568.12   14.85
  -7   1   2   89.25    1.93
   7   1  -2   87.24    1.93
   7  -1  -2   84.65    1.96
  -7  -1   2   89.90    2.53
  -7   1   1  243.63    4.36
   7   1  -1  237.40    5.23
   7  -1  -1  235.90    4.37
   7   1   0   23.42    1.03
  -7   1   0   24.76    1.41
   7  -1   0   24.91    1.03
  -7  -1   0   24.71    0.99
   7   1   1    5.88    0.82
  -7   1  -1    5.19    0.72
   7  -1   1    3.87    0.76
  -7  -1  -1    4.53    0.54
  -7   1  -2    2.32    0.81
   7   1   2    3.23    1.19
   7  -1   2    1.53    0.73
  -7  -1  -2    2.73    1.00
   7   1   3  211.99    4.15
   7   1   3  216.93    4.17
  -7   1  -3  211.14    4.41
  -7  -1  -3  213.44    4.04
   7  -1   3  205.34    4.47
  -7   1  -4    5.63    1.17
   7   1   4    3.53    1.33
   7   1   4    3.39    0.87
   7  -1   4    2.82    0.76
  -7  -1  -4    5.19    1.03
   7  -1   4    2.84    1.09
   7   1   5  292.15    6.49
  -7   1  -5  329.43    8.07
   7   1   5  294.26    7.64
  -7  -1  -5  320.94    7.55
   7  -1   5  265.59    6.58
   7   1   6   11.87    1.09
  -7   1  -6   14.62    2.65
   7   1   6   12.74    1.66
   7  -1   6   10.71    1.15
  -7  -1  -6   20.09    2.43
  -7   1  -7   25.93    3.34
  -7  -1  -7   18.92    2.09
   7   2 -10   68.05    3.72
  -7   2  10   77.26    3.79
  -7   2  10   76.34    2.95
  -7  -2  10   79.29    3.60
  -7  -2  10   62.34    3.38
   7  -2 -10   75.31    4.22
   7   2  -9    8.91    2.14
  -7   2   9    9.25    1.62
  -7   2   9   10.48    1.92
  -7  -2   9   11.74    1.92
   7  -2  -9   11.05    1.65
  -7  -2   9   11.93    1.82
  -7   2   8   48.65    2.04
  -7   2   8   48.82    3.24
   7   2  -8   46.29    2.67
  -7  -2   8   42.47    1.70
   7  -2  -8   44.48    2.07
  -7  -2   8   49.90    3.16
   7   2  -7   25.33    1.42
  -7   2   7   30.13    2.40
  -7   2   7   26.21    2.34
  -7  -2   7   29.72    1.92
  -7  -2   7   27.09    2.21
   7  -2  -7   28.65    1.65
  -7   2   6    4.91    1.84
  -7   2   6    6.10    1.12
   7   2  -6    6.28    1.08
   7  -2  -6    8.73    1.24
  -7  -2   6    7.02    1.54
  -7  -2   6    6.88    0.97
   7   2  -5   17.69    1.70
  -7   2   5   19.42    1.84
   7  -2  -5   16.92    1.28
  -7  -2   5   16.60    1.32
  -7  -2   5   16.11    1.09
  -7   2   4  634.05   15.51
   7   2  -4  623.38   15.37
   7  -2  -4  606.96   15.23
  -7  -2   4  617.38   13.86
  -7  -2   4  639.22   16.66
   7   2  -3  163.15    3.34
  -7   2   3  175.69    4.24
  -7  -2   3  166.95    3.99
   7  -2  -3  167.41    4.27
  -7  -2   3  171.08    2.63
  -7   2   2  596.53   13.51
   7   2  -2  584.83   13.27
   7  -2  -2  571.23   13.28
  -7  -2   2  581.59   13.03
   7   2  -1   55.16    1.46
  -7   2   1   54.43    1.36
   7  -2  -1   54.96    1.46
  -7  -2   1   52.82    1.42
  -7   2   0   31.04    1.04
   7   2   0   30.52    1.14
   7  -2   0   30.95    1.08
  -7  -2   0   30.62    1.07
  -7  -2   0   30.38    0.72
   7   2   1  173.47    3.36
  -7   2  -1  183.76    3.14
  -7  -2  -1  177.91    2.84
   7  -2   1  175.92    3.19
  -7   2  -2  394.91    8.49
  -7   2  -2  408.16    8.49
   7   2   2  390.00    8.35
  -7  -2  -2  392.06    7.93
   7  -2   2  395.26    7.91
   7   2   3   12.94    1.00
  -7   2  -3   13.05    1.16
   7   2   3   14.88    1.05
  -7  -2  -3   15.98    1.31
   7  -2   3   13.91    0.85
  -7   2  -4   51.45    2.73
   7   2   4   46.09    2.22
   7   2   4   47.99    1.52
   7  -2   4   45.76    1.14
  -7  -2  -4   47.52    1.51
   7  -2   4   44.15    1.62
   7   2   5   63.20    2.56
   7   2   5   59.54    1.92
  -7   2  -5   70.05    3.57
  -7  -2  -5   67.32    2.95
   7   2   6   25.75    2.04
  -7   2  -6   36.48    3.18
   7   2   6   30.51    2.15
  -7  -2  -6   30.28    1.83
  -7   2  -7   -0.05    1.87
  -7  -2  -7    2.44    1.64
   7   3 -10   14.08    2.33
  -7   3  10   18.42    2.92
  -7   3  10   21.97    2.50
  -7  -3  10   16.69    2.31
  -7  -3  10   13.84    1.43
   7  -3 -10   18.20    2.01
   7   3  -9   37.20    2.77
  -7   3   9   45.89    2.70
  -7   3   9   51.32    3.37
  -7  -3   9   42.60    1.75
  -7  -3   9   45.53    2.47
   7  -3  -9   47.43    2.42
  -7   3   8   -0.03    1.52
  -7   3   8    2.68    2.13
   7   3  -8   -0.01    1.75
  -7  -3   8   -0.60    1.32
   7  -3  -8    1.62    1.39
  -7  -3   8   -0.11    0.99
  -7   3   7   50.25    2.00
  -7   3   7   45.65    1.97
   7   3  -7   41.64    1.62
  -7  -3   7   43.37    1.77
  -7  -3   7   42.23    1.56
   7  -3  -7   45.57    2.04
  -7   3   6   33.40    1.56
   7   3  -6   24.75    1.99
  -7   3   6   30.22    1.47
   7  -3  -6   35.70    2.39
  -7  -3   6   26.23    1.23
  -7  -3   6   30.85    1.32
  -7   3   5   38.98    1.55
   7   3  -5   37.00    1.42
  -7  -3   5   37.79    1.06
  -7  -3   5   37.14    1.33
   7  -3  -5   38.10    1.66
  -7   3   4   29.66    1.40
   7   3  -4   27.68    1.23
  -7  -3   4   25.75    1.18
   7  -3  -4   27.70    1.40
  -7  -3   4   28.29    1.10
   7   3  -3  271.35    5.38
  -7   3   3  275.83    5.63
  -7  -3   3  281.90    5.34
  -7  -3   3  266.63    3.69
   7  -3  -3  276.28    5.63
   7   3  -2   79.04    1.94
  -7   3   2   83.69    1.93
   7  -3  -2   79.91    2.66
  -7  -3   2   80.52    0.95
  -7  -3   2   82.46    1.90
  -7   3   1  490.91   11.40
   7   3  -1  462.98   11.29
  -7  -3   1  480.84   10.18
   7  -3  -1  466.31   11.30
   7   3   0    1.19    0.84
  -7   3   0    0.51    0.75
   7  -3   0   -0.59    1.20
  -7  -3   0    1.33    0.32
  -7   3  -1   90.67    1.71
   7   3   1   83.73    1.95
  -7  -3  -1   82.91    1.35
   7  -3   1   87.90    1.77
   7   3   2    5.19    0.96
  -7   3  -2    4.34    1.01
   7   3   2    4.60    1.43
   7  -3   2    4.90    0.73
  -7  -3  -2    4.46    0.54
  -7   3  -3    3.48    1.68
   7   3   3    2.75    1.48
  -7   3  -3    0.41    0.58
   7   3   3    1.11    0.93
  -7  -3  -3    0.52    1.06
   7  -3   3    2.29    1.01
  -7   3  -4   13.31    1.48
   7   3   4   13.31    1.15
   7   3   4   12.08    1.81
  -7  -3  -4   16.36    1.56
   7  -3   4   12.45    1.09
   7   3   5   91.99    3.41
  -7   3  -5  106.59    4.59
   7   3   5   91.16    3.56
  -7  -3  -5  105.50    3.52
   7   3   6    2.20    1.83
   7   3   6   -0.32    1.73
  -7  -3  -6   -0.43    2.00
   7   3   7   20.20    1.67
   7   3   7   24.20    2.39
  -7  -3  -7   34.95    3.08
  -7   4  10  119.07    4.35
  -7   4  10  121.95    5.06
   7  -4 -10  123.04    4.52
  -7  -4  10  119.81    6.42
  -7   4   9   10.87    2.10
   7   4  -9   10.85    2.00
  -7   4   9    9.62    1.78
  -7  -4   9    9.98    1.20
   7  -4  -9   12.81    1.82
  -7  -4   9    9.62    2.79
   7   4  -8   33.44    1.58
  -7   4   8   38.19    2.08
  -7   4   8   32.45    3.19
  -7  -4   8   32.57    2.12
   7  -4  -8   36.64    2.09
  -7  -4   8   32.04    1.90
   7   4  -7   -0.29    1.58
  -7   4   7    0.26    1.37
  -7   4   7    1.32    1.36
  -7  -4   7    0.24    0.97
   7  -4  -7    2.37    2.11
  -7  -4   7   -0.67    1.08
   7   4  -6   54.06    1.76
  -7   4   6   61.45    3.10
  -7  -4   6   58.39    2.24
   7  -4  -6   60.62    2.21
  -7  -4   6   61.84    1.75
   7   4  -5   17.48    1.16
  -7   4   5   18.70    1.44
   7  -4  -5   17.79    2.18
  -7  -4   5   18.16    1.61
  -7  -4   5   16.70    0.88
  -7   4   4  269.56    6.99
   7   4  -4  250.03    6.32
  -7  -4   4  262.35    5.33
   7  -4  -4  262.15    5.79
  -7  -4   4  256.23    4.57
  -7   4   3   13.46    1.22
   7   4  -3   15.75    1.64
   7  -4  -3   14.48    1.19
  -7  -4   3   14.82    1.04
  -7  -4   3   15.65    0.62
  -7   4   2  598.36   13.89
   7   4  -2  577.15   14.82
  -7  -4   2  556.08    8.24
   7  -4  -2  571.35   13.66
  -7   4   1    6.88    0.90
   7   4  -1    5.17    0.99
   7  -4  -1    7.02    0.94
   7   4   0  136.27    3.82
  -7   4   0  149.30    2.80
   7  -4   0  146.38    3.48
  -7   4  -1  165.05    3.50
   7   4   1  151.78    4.13
   7  -4   1  145.34    2.81
  -7  -4  -1  150.32    1.93
   7   4   2  156.95    3.47
  -7   4  -2  162.71    3.34
   7   4   2  158.20    3.34
  -7  -4  -2  150.56    2.55
   7  -4   2  149.62    3.37
   7   4   3  108.40    2.72
   7   4   3  114.99    3.81
  -7   4  -3  116.62    4.03
  -7   4  -3  117.65    1.96
  -7  -4  -3  113.40    2.54
   7  -4   3  110.54    2.58
  -7   4  -4  479.40   12.63
   7   4   4  450.53   11.77
   7   4   4  447.69   11.40
  -7  -4  -4  451.56   10.31
   7  -4   4  409.75    8.61
   7   4   5    0.15    1.11
  -7   4  -5    0.63    2.41
   7   4   5    0.73    1.22
   7  -4   5    0.72    0.57
  -7  -4  -5    1.59    1.61
   7  -4   5    0.84    0.56
   7   4   6   18.94    1.48
   7   4   6   15.83    1.62
  -7   4  -6   19.73    3.26
   7   4   7   14.78    1.61
  -7   4  -7   20.24    3.70
   7   4   7   14.74    1.68
  -7   5  10   -1.95    1.87
  -7   5  10    1.99    3.39
   7  -5 -10    2.71    2.91
  -7  -5  10   -2.62    1.99
  -7   5   9    5.17    1.87
  -7   5   9    6.81    3.17
   7   5  -9    4.28    1.28
  -7  -5   9    6.12    1.74
   7  -5  -9    4.46    1.87
  -7   5   8   21.87    1.93
   7   5  -8   18.78    2.08
  -7   5   8   20.75    3.00
   7  -5  -8   15.76    3.01
  -7  -5   8   23.46    2.53
  -7   5   7   23.15    2.71
   7   5  -7   20.89    1.98
  -7   5   7   24.05    2.58
  -7  -5   7   24.67    1.82
  -7  -5   7   19.21    1.42
   7  -5  -7   23.27    1.87
  -7   5   6   -0.99    1.35
   7   5  -6   -1.62    1.02
   7  -5  -6    1.55    1.34
  -7  -5   6    1.01    0.88
  -7  -5   6    2.24    1.44
  -7   5   5  381.52    9.12
   7   5  -5  338.77    9.12
  -7  -5   5  348.44    6.86
   7  -5  -5  372.04    8.97
  -7  -5   5  354.76    8.87
   7   5  -4    5.53    1.03
  -7   5   4    5.88    1.31
   7  -5  -4    8.52    1.31
  -7  -5   4    6.71    0.97
  -7  -5   4    7.37    0.83
   7   5  -3  216.41    4.53
  -7   5   3  224.72    4.80
  -7  -5   3  218.33    2.97
   7  -5  -3  227.81    4.90
   7   5  -2   39.99    1.48
  -7   5   2   41.23    2.15
   7  -5  -2   40.75    1.53
   7   5  -1   77.34    2.76
  -7   5   1   78.19    1.92
   7  -5  -1   79.33    2.64
  -7   5   0   -0.64    0.82
   7   5   0   -1.06    0.98
   7  -5   0    0.79    0.87
   7   5   1  182.11    4.98
  -7   5  -1  193.85    4.18
   7   5   1  198.17    5.33
   7  -5   1  184.31    3.56
   7   5   2    1.58    1.05
   7   5   2    0.35    1.69
  -7   5  -2    1.04    0.69
   7  -5   2    1.66    1.13
  -7   5  -3   12.92    1.47
   7   5   3   16.62    1.45
   7   5   3   16.49    1.97
  -7   5  -3   17.03    1.09
   7  -5   3   14.69    0.80
   7   5   4  121.83    3.33
   7   5   4  117.05    4.24
  -7   5  -4  119.69    5.00
   7  -5   4  113.43    2.43
  -7   5  -5   26.13    2.14
   7   5   5   26.65    2.57
   7   5   5   24.14    1.68
   7   5   6   25.82    1.97
  -7   5  -6   35.22    2.56
   7   5   6   30.04    2.73
  -7   5  -7   73.76    3.74
   7   5   7   58.00    2.82
   7   5   7   56.73    3.64
  -7   6  10   52.36    3.48
  -7   6  10   49.52    3.09
   7  -6 -10   50.63    4.60
  -7  -6  10   43.46    3.02
  -7   6   9   45.26    2.71
  -7   6   9   39.91    2.94
   7  -6  -9   49.35    2.66
  -7  -6   9   40.24    2.47
  -7   6   8   44.74    2.54
   7   6  -8   36.20    1.72
  -7   6   8   49.16    2.56
   7  -6  -8   42.91    3.74
  -7  -6   8   41.43    3.11
  -7   6   7    5.65    2.63
   7   6  -7    7.00    1.22
   7  -6  -7    7.23    1.73
  -7  -6   7    7.80    1.27
   7   6  -6   89.10    2.46
  -7   6   6   98.14    3.06
  -7  -6   6   92.50    2.97
   7  -6  -6  104.29    4.31
  -7   6   5   32.29    1.84
   7   6  -5   28.31    1.35
   7  -6  -5   31.49    2.81
  -7   6   4   78.09    2.40
   7   6  -4   70.88    2.81
   7  -6  -4   70.97    3.34
  -7   6   3   51.59    2.67
   7   6  -3   42.45    2.31
   7  -6  -3   46.62    2.66
   7   6  -2  166.70    3.72
  -7   6   2  183.94    4.92
   7  -6  -2  173.61    3.82
  -7   6   1    0.77    1.49
   7   6  -1   -0.25    1.07
   7  -6  -1    1.49    1.51
   7   6   0  279.89    6.35
  -7   6   0  287.40    6.98
   7   6   0  297.02    6.53
   7  -6   0  278.58    6.99
   7   6   1    6.73    1.25
   7   6   1    4.85    1.77
  -7   6  -1    4.06    0.86
   7  -6   1    4.55    1.37
   7   6   2   29.63    1.61
   7   6   2   24.72    1.49
  -7   6  -2   26.78    1.02
   7  -6   2   27.38    1.56
  -7   6  -3   16.27    1.59
   7   6   3   16.55    1.55
   7   6   3   16.46    2.11
  -7   6  -3   14.90    1.16
   7  -6   3   14.26    0.87
   7   6   4  152.15    3.98
   7   6   4  150.19    4.23
  -7   6  -4  156.86    4.58
   7  -6   4  137.18    2.90
   7   6   5   32.97    2.03
  -7   6  -5   32.30    2.35
   7   6   5   28.38    1.85
   7   6   6  123.23    5.55
   7   6   6  133.89    5.95
  -7   6  -6  150.01    5.34
   7   6   7    6.85    1.83
  -7   6  -7    7.72    2.46
   7   6   7    7.05    2.60
  -7   7  10   -1.19    2.49
  -7   7  10    3.98    2.16
   7  -7 -10    1.86    2.18
  -7   7   9   38.64    2.87
   7  -7  -9   41.07    2.89
  -7   7   8    0.66    2.85
  -7   7   8   -3.07    1.83
   7   7  -8    0.94    1.20
  -7  -7   8    4.18    1.43
   7  -7  -8    4.12    2.87
   7   7  -7   39.08    1.67
   7   7  -7   35.39    2.42
  -7   7   7   39.70    2.44
   7  -7  -7   38.23    2.41
  -7   7   6   81.81    4.18
   7   7  -6   70.40    1.83
   7   7  -6   73.96    3.10
   7  -7  -6   79.39    2.95
  -7   7   5  306.87    7.95
   7   7  -5  295.70    5.46
   7   7  -5  294.02    6.95
   7  -7  -5  305.15    7.96
  -7   7   4   47.88    2.12
   7   7  -4   41.42    2.38
   7  -7  -4   50.26    2.12
  -7   7   3  248.58    7.09
   7   7  -3  231.59    6.55
   7  -7  -3  240.92    5.62
   7   7  -2    5.56    1.16
  -7   7   2    6.96    1.22
   7  -7  -2    4.79    1.24
  -7   7   1  189.78    5.19
   7   7  -1  188.02    4.39
   7   7  -1  172.42    5.31
   7  -7  -1  185.70    5.21
   7   7   0    2.16    1.93
   7   7   0    4.03    1.91
  -7   7   0    4.85    1.04
   7  -7   0    1.98    1.60
   7   7   1  110.93    3.98
   7   7   1  112.31    3.13
  -7   7  -1  112.51    2.39
   7  -7   1  108.13    2.42
  -7   7  -2    0.28    1.23
   7   7   2   -0.41    1.34
   7   7   2    1.57    1.24
   7  -7   2    0.32    0.82
   7   7   3  189.83    4.99
  -7   7  -3  195.00    5.36
   7   7   3  198.25    6.87
  -7   7  -3  188.46    4.09
   7  -7   3  176.40    3.47
   7   7   4    2.78    1.42
  -7   7  -4    2.55    1.71
   7   7   4    4.84    2.42
  -7   7  -4    3.69    0.81
   7   7   4    5.41    1.34
   7  -7   4    1.94    0.89
   7   7   5   57.09    3.84
   7   7   5   55.15    1.92
   7   7   5   50.10    3.49
  -7   7  -5   57.76    4.41
   7   7   6    2.00    1.79
  -7   7  -6    4.39    3.41
   7   7   6    1.63    1.64
   7   7   6    2.89    1.40
   7   8  -9    3.11    1.96
   7   8  -9    8.49    1.74
  -7   8   9    9.53    3.44
   7   8  -9    4.39    1.27
  -7   8   9    3.68    2.31
   7  -8  -9    1.89    3.52
  -7   8   8   98.56    3.95
   7   8  -8   93.47    4.23
  -7   8   8  100.99    4.14
   7   8  -8   86.82    2.79
   7  -8  -8  104.37    5.72
   7   8  -7    2.26    1.80
  -7   8   7    0.28    1.81
   7   8  -7   -0.25    1.11
   7  -8  -7    1.59    1.83
  -7   8   6   22.31    2.10
   7   8  -6   19.94    2.11
   7   8  -6   20.48    1.17
   7  -8  -6   22.46    2.05
  -7   8   5    6.71    2.59
   7   8  -5    5.94    1.23
   7   8  -5    5.76    0.76
   7  -8  -5    4.60    1.75
   7   8  -4  116.66    4.08
  -7   8   4  129.17    5.11
   7   8  -4  122.42    2.29
   7  -8  -4  124.61    5.09
   7   8  -3   44.57    2.65
   7   8  -3   45.81    1.92
  -7   8   3   51.05    2.09
   7  -8  -3   48.86    2.09
  -7   8   2  188.93    5.80
   7   8  -2  176.90    4.38
   7   8  -2  191.62    4.63
   7  -8  -2  185.68    5.82
   7   8  -1   24.67    1.69
  -7   8   1   20.41    2.23
   7   8  -1   24.04    1.64
   7  -8  -1   23.45    2.25
   7   8   0   22.25    1.66
  -7   8   0   21.17    1.33
   7   8   0   22.08    1.60
   7  -8   0   22.85    1.37
  -7   8  -1   59.77    1.77
   7   8   1   56.41    2.23
   7   8   1   66.66    3.41
   7  -8   1   57.12    2.48
   7   8   2    1.50    2.08
  -7   8  -2    1.23    0.90
   7   8   2    0.26    1.46
   7  -8   2    4.20    1.38
   7   8   3   58.64    3.43
   7   8   3   57.44    3.85
   7   8   3   57.28    1.68
  -7   8  -3   60.04    1.45
   7  -8   3   55.13    2.03
  -7   8  -4   41.52    2.69
   7   8   4   38.45    3.20
   7   8   4   47.11    3.71
   7  -8   4   36.65    1.40
   7   8   5    1.43    1.68
   7   8   5    4.74    1.79
   7   8   5    2.56    1.11
  -7   8  -5    2.36    2.05
   7   8   6   57.44    3.44
  -7   8  -6   67.25    3.80
   7   8   6   57.58    3.23
   7   8   6   62.28    4.26
   7   9  -9   62.79    3.01
  -7   9   9   67.96    5.62
  -7   9   9   67.77    3.83
   7  -9  -9   76.54    5.62
  -7   9   8    5.14    2.09
  -7   9   8    3.08    2.19
   7   9  -8    0.74    1.35
   7   9  -8    2.98    1.47
   7   9  -8    1.36    1.29
   7  -9  -8    4.64    2.21
   7   9  -7   35.95    2.81
   7   9  -7   46.51    2.58
  -7   9   7   53.25    4.36
   7   9  -7   42.68    1.93
   7  -9  -7   49.56    2.84
   7   9  -6    3.19    1.26
   7   9  -6    3.16    0.97
   7   9  -6    1.73    1.90
  -7   9   6    2.23    1.83
   7  -9  -6    0.34    2.88
   7   9  -5    8.47    1.38
   7   9  -5    6.54    1.28
  -7   9   5   10.25    1.87
   7   9  -5    6.27    1.20
   7  -9  -5    3.12    2.89
   7   9  -4    7.25    2.02
   7   9  -4    8.21    0.60
  -7   9   4    8.69    1.72
   7   9  -4    6.74    1.39
   7  -9  -4    9.31    1.66
   7   9  -3   71.91    2.42
   7   9  -3   73.29    3.59
   7   9  -3   74.34    1.20
  -7   9   3   83.02    2.81
   7  -9  -3   80.91    3.89
  -7   9   2   47.73    2.05
   7   9  -2   43.98    1.97
   7   9  -2   42.61    2.10
   7  -9  -2   43.50    2.07
  -7   9   1  770.50   25.92
   7   9  -1  758.53   23.59
   7   9  -1  744.79   23.08
   7  -9  -1  741.03   25.26
   7   9   0    1.40    1.36
   7   9   0    2.54    1.55
  -7   9   0    1.71    1.17
   7  -9   0   -0.69    1.76
   7   9   1    0.51    2.21
  -7   9  -1    1.61    1.07
   7   9   1   -0.59    2.38
   7  -9   1    3.30    1.62
  -7   9  -2   10.04    1.59
   7   9   2    8.65    1.62
   7   9   2    6.50    1.84
   7  -9   2    9.72    1.06
   7   9   3  180.89    3.68
   7   9   3  177.77    7.47
   7   9   3  182.00    5.40
   7  -9   3  176.83    3.65
   7   9   4   -1.47    1.61
   7   9   4   -0.51    1.85
  -7   9  -4    1.09    0.90
   7   9   4    0.76    1.33
  -7   9  -4   -0.50    3.00
   7  -9   4   -0.10    0.64
   7   9   5   32.88    2.38
   7   9   5   37.31    2.72
   7   9   5   39.12    3.58
  -7   9  -5   36.57    3.01
   7   9   6    8.71    2.02
   7   9   6    5.71    1.48
   7   9   6    6.11    2.21
  -7   9  -6    7.18    2.49
  -7  10   8   47.62    3.15
   7  10  -8   37.72    3.27
  -7  10   8   47.54    3.31
   7 -10  -8   49.07    3.42
   7  10  -7   24.81    2.61
   7  10  -7   30.01    1.65
  -7  10   7   34.33    2.84
   7  10  -7   29.59    1.83
   7 -10  -7   33.98    2.82
   7  10  -6   45.11    2.34
  -7  10   6   54.77    3.11
   7  10  -6   46.01    3.04
   7  10  -6   46.79    3.07
   7 -10  -6   61.07    4.45
  -7  10   5   26.31    3.41
   7  10  -5   20.82    2.49
   7  10  -5   17.47    1.60
   7 -10  -5   22.76    2.34
   7  10  -4  201.44    6.85
   7  10  -4  182.14    5.01
  -7  10   4  208.50    8.04
   7 -10  -4  210.56    6.01
  -7  10   3    1.25    1.60
   7  10  -3    3.95    1.43
   7  10  -3    1.85    0.57
   7  10  -3    1.34    1.33
   7 -10  -3    1.56    1.59
   7  10  -2  108.13    3.38
  -7  10   2  118.78    3.46
   7  10  -2  118.36    3.69
   7 -10  -2  116.80    3.49
   7  10  -1   13.63    2.85
  -7  10   1   13.94    1.60
   7  10  -1   14.04    1.69
   7 -10  -1   15.40    1.56
  -7  10   0   22.07    1.57
   7  10   0   22.90    3.10
   7  10   0   18.24    1.92
   7 -10   0   23.29    2.35
  -7  10  -1    0.61    1.12
   7  10   1    0.20    2.69
   7  10   1   -0.19    1.55
   7 -10   1    0.62    1.76
  -7  10  -2   82.66    3.04
   7  10   2   75.72    3.08
   7  10   2   80.08    3.49
   7 -10   2   79.53    3.11
   7  10   3   18.10    2.27
  -7  10  -3   13.56    1.12
   7  10   3   14.13    1.11
   7 -10   3   15.20    1.15
   7  10   4   46.51    2.67
  -7  10  -4   46.34    4.57
   7  10   4   43.21    2.01
   7  10   4   47.40    2.84
  -7  10  -5    4.32    3.50
   7  10   5    0.35    1.86
   7  10   5    3.49    3.25
   7  11  -8    6.50    1.55
  -7  11   8   10.20    2.42
   7  11  -8    5.57    1.60
  -7  11   8    2.02    4.01
   7  11  -8    3.73    1.55
   7 -11  -8    5.67    2.60
  -7  11   7    7.77    2.36
   7  11  -7    1.23    2.23
   7  11  -7    1.89    1.49
   7  11  -7    0.66    2.01
   7 -11  -7    1.34    2.37
  -7  11   6   42.18    4.55
   7  11  -6   35.57    3.07
   7  11  -6   31.79    1.97
   7  11  -6   34.31    2.22
   7 -11  -6   44.90    4.63
  -7  11   5    2.92    2.07
   7  11  -5    3.10    0.88
   7  11  -5    6.74    2.22
   7  11  -5    4.44    1.54
   7 -11  -5    3.68    2.16
   7  11  -4   34.55    2.96
   7  11  -4   37.09    2.19
  -7  11   4   40.81    2.62
   7 -11  -4   41.95    3.87
  -7  11   3  142.25    5.91
   7  11  -3  136.04    5.62
   7  11  -3  118.92    3.74
   7 -11  -3  129.66    4.28
  -7  11   2   10.42    1.74
   7  11  -2    8.20    1.78
   7  11  -2    8.27    2.51
   7 -11  -2    5.15    1.73
   7  11  -1   47.37    2.57
   7  11  -1   42.67    3.45
  -7  11   1   50.97    3.28
   7 -11  -1   40.05    3.20
   7  11   0   35.34    3.65
   7  11   0   31.94    3.31
  -7  11   0   26.89    2.76
   7 -11   0   31.15    1.90
  -7  11  -1   40.24    2.77
   7  11   1   35.04    2.40
   7  11   1   36.77    3.98
   7 -11   1   36.96    1.84
  -7  11  -2    2.71    1.85
   7  11   2    0.62    1.98
   7 -11   2    3.24    1.88
   7  11   3   26.39    2.63
  -7  11  -3   22.38    1.35
   7 -11   3   23.20    2.09
  -7  11  -4    2.55    2.30
   7  11   4    1.39    3.41
   7  11   5    9.75    2.46
  -7  11  -5    7.32    3.93
   7  11   5    7.00    2.20
   7  12  -7   14.43    1.61
   7  12  -7   13.20    2.83
   7  12  -7   17.16    1.83
  -7  12   7   19.75    4.58
   7 -12  -7   22.02    2.96
   7  12  -6   95.95    3.60
  -7  12   6  110.40    4.93
   7  12  -6   88.43    4.72
   7 -12  -6  113.34    6.67
   7  12  -5    4.57    1.47
   7  12  -5    3.04    1.60
  -7  12   5    4.04    2.21
   7  12  -5    6.54    2.61
   7 -12  -5    4.53    2.30
   7  12  -4   48.91    3.77
  -7  12   4   52.06    3.05
   7  12  -4   41.90    2.42
   7 -12  -4   53.18    3.04
   7  12  -3   -1.42    1.69
  -7  12   3   -2.61    1.79
   7  12  -3   -0.84    2.41
   7  12  -3    1.54    0.74
   7 -12  -3    2.35    2.93
   7  12  -2   22.38    3.41
  -7  12   2   26.18    3.23
   7  12  -2   21.63    2.04
   7 -12  -2   25.84    3.23
  -7  12   1    6.58    1.77
   7  12  -1    9.64    2.01
   7  12  -1    9.40    1.80
   7 -12  -1    7.94    1.71
  -7  12   0  111.29    3.69
   7  12   0  116.85    4.57
   7  12   0  112.70    5.73
   7 -12   0  114.94    5.03
   7  12   1    7.66    2.02
   7  12   1    3.48    3.58
  -7  12  -1    9.76    1.58
   7 -12   1   10.80    2.31
   7  12   2   32.24    2.90
  -7  12  -2   33.98    1.83
   7 -12   2   28.14    1.86
  -7  12  -3   11.48    1.30
   7  12   3   13.06    2.52
   7 -12   3   12.60    2.01
   7  12   4   28.06    2.98
  -7  12  -4   28.79    3.12
   7  13  -6    3.98    1.28
  -7  13   6    4.88    2.65
   7  13  -6    7.07    1.73
   7  13  -6    6.69    2.79
   7 -13  -6    8.26    4.00
  -7  13   5  115.69    5.03
   7  13  -5  103.39    3.93
   7  13  -5  106.89    4.06
   7 -13  -5  125.04    5.09
   7  13  -4   20.55    2.28
  -7  13   4   29.23    2.80
   7  13  -4   24.49    2.13
   7 -13  -4   26.03    2.72
   7  13  -3  186.16    6.15
  -7  13   3  201.65    6.55
   7  13  -3  174.07    7.64
   7 -13  -3  192.70    6.43
   7  13  -2    2.04    3.04
   7  13  -2    1.57    1.82
  -7  13   2    0.26    1.88
   7 -13  -2    1.26    1.84
   7  13  -1    7.09    1.91
   7  13  -1    4.89    2.12
  -7  13   1    9.33    1.88
   7 -13  -1    5.59    1.80
   7  13   0   27.42    2.82
   7  13   0   27.14    2.53
  -7  13   0   35.42    2.18
   7 -13   0   29.81    2.17
   7  13   1   58.19    5.19
  -7  13  -1   52.11    3.54
   7  13   1   49.43    3.11
   7 -13   1   49.75    2.44
   7  13   2   19.62    4.23
  -7  13  -2   21.21    2.65
   7 -13   2   18.08    2.62
   7  13   3   25.45    4.67
  -7  13  -3   19.69    2.46
   7  14  -5   -2.38    2.99
  -7  14   5    1.68    2.57
   7  14  -5    1.52    2.72
   7 -14  -5   -4.58    2.54
   7  14  -4    2.62    2.81
  -7  14   4    2.13    2.42
   7  14  -4    6.06    3.13
   7 -14  -4    0.76    2.31
  -7  14   3   16.39    2.56
   7  14  -3   14.37    2.16
   7  14  -3   17.07    3.67
   7 -14  -3   18.55    2.52
   7  14  -2   25.58    4.19
  -7  14   2   27.93    2.66
   7  14  -2   28.98    2.55
   7 -14  -2   27.54    2.58
   7  14  -1    1.43    2.00
   7  14  -1   -2.52    2.32
  -7  14   1   -2.68    1.94
   7 -14  -1    1.24    2.86
  -7  14   0   31.46    2.44
   7  14   0   30.33    2.75
   7  14   0   36.26    3.17
   7 -14   0   30.39    2.38
  -7  14  -1    1.35    1.68
   7  14   1   -2.01    2.24
   7  14   1    2.24    3.86
   7 -14   1   -0.48    1.64
  -7  14  -2   11.17    1.76
   7  14   2   17.16    4.36
   7 -14   2    9.46    1.77
  -7  15   4   36.47    3.39
   7  15  -4   21.38    3.93
   7  15  -4   40.35    4.36
   7 -15  -4   33.13    3.39
  -7  15   3   88.75    4.50
   7  15  -3   72.28    3.90
   7  15  -3   87.83    6.27
   7 -15  -3   98.28    4.56
   7  15  -2    4.63    2.14
   7  15  -2    6.93    2.40
  -7  15   2    3.86    2.29
   7 -15  -2    1.29    2.27
   7  15  -1    3.60    2.33
   7  15  -1   10.41    2.59
  -7  15   1    4.25    2.20
   7 -15  -1    4.17    3.40
   7  15   0    0.99    3.50
   7  15   0    1.97    2.55
  -7  15   0    2.05    1.97
   7 -15   0   -2.29    3.04
  -7  15  -1   43.04    2.73
   7  15   1   46.93    5.69
   7  15   1   40.26    3.43
   7 -15   1   39.68    3.89
   8   0 -10   79.78    3.16
  -8   0  10   77.96    4.30
  -8   0  10   85.95    3.84
  -8   0   9    0.21    1.36
   8   0  -9   -2.53    2.25
  -8   0   9    0.44    2.55
   8   0  -8   21.19    1.74
  -8   0   8   21.94    2.42
  -8   0   8   25.06    1.79
  -8   0   7    0.44    1.81
   8   0  -7    1.93    1.26
  -8   0   7    0.26    1.19
   8   0  -6   40.36    2.56
  -8   0   6   43.09    2.09
  -8   0   6   41.67    1.72
  -8   0   5    0.74    1.05
   8   0  -5    2.71    1.69
  -8   0   5    0.54    0.80
   8   0  -4  280.28    6.25
  -8   0   4  287.31    6.14
  -8   0   3   -1.79    0.96
   8   0  -3    1.65    0.97
   8   0  -2   76.21    2.67
  -8   0   2   79.20    1.88
  -8   0   1    1.47    0.90
   8   0  -1    1.11    0.93
   8   0   0  179.70    3.62
  -8   0   0  185.49    3.52
  -8   0  -1   -0.19    0.98
   8   0   1   -0.41    1.33
  -8   0  -1    0.29    0.79
   8   0   2  455.56   10.41
  -8   0  -2  454.18   11.07
  -8   0  -3    2.44    0.92
   8   0   3   -0.24    0.87
  -8   0  -4   65.06    2.83
   8   0   4   57.32    1.67
   8   0   4   58.02    2.35
  -8   0  -5    1.81    1.33
   8   0   5    0.55    0.96
   8   0   5    0.24    0.94
   8   0   6   13.23    1.62
  -8   0  -6   19.58    1.85
   8   0   6   11.42    1.65
  -8   0  -7    0.25    2.74
  -8   1  10    4.20    1.61
   8   1 -10    4.68    1.64
  -8   1  10    6.07    2.09
  -8  -1  10    8.90    2.28
  -8  -1  10    1.78    2.06
   8  -1 -10    4.44    1.77
  -8   1   9   82.54    2.91
  -8   1   9   85.45    4.69
   8   1  -9   73.44    4.11
   8  -1  -9   86.74    4.35
  -8  -1   9   84.06    3.23
  -8  -1   9   80.49    3.77
  -8   1   8   36.77    1.99
  -8   1   8   32.40    2.79
   8   1  -8   31.55    1.90
  -8  -1   8   38.28    2.86
  -8  -1   8   36.87    1.79
   8  -1  -8   37.16    2.92
  -8   1   7   50.28    1.92
   8   1  -7   45.33    2.81
  -8   1   7   53.72    2.04
  -8  -1   7   47.69    1.86
  -8  -1   7   47.71    1.83
   8  -1  -7   44.61    2.07
   8   1  -6    7.75    1.23
  -8   1   6    8.65    1.27
  -8   1   6    8.60    1.12
   8  -1  -6    8.71    1.32
  -8  -1   6    6.22    1.17
  -8  -1   6    7.48    1.03
   8   1  -5  108.01    2.83
  -8   1   5  118.17    3.78
  -8  -1   5  108.87    2.68
  -8  -1   5  115.10    2.17
   8  -1  -5  110.57    3.81
   8   1  -4  105.31    2.65
  -8   1   4  113.83    2.67
  -8  -1   4  111.26    2.58
  -8  -1   4  107.57    2.31
   8  -1  -4  115.47    3.66
   8   1  -3  297.81    6.39
  -8   1   3  311.97    6.49
   8  -1  -3  303.15    6.63
  -8  -1   3  317.40    6.54
  -8   1   2   44.49    1.49
   8   1  -2   46.50    2.21
  -8  -1   2   45.46    2.06
   8  -1  -2   42.57    1.54
  -8   1   1  273.69    5.37
   8   1  -1  274.30    5.57
  -8  -1   1  291.02    5.64
   8  -1  -1  269.60    6.52
   8   1   0   27.96    1.22
  -8  -1   0   29.07    1.16
   8  -1   0   26.16    1.75
  -8   1  -1   51.09    1.40
   8   1   1   51.57    1.49
   8  -1   1   48.54    1.46
  -8  -1  -1   48.15    1.08
  -8   1  -2    6.70    0.82
   8   1   2    6.02    0.99
  -8   1  -2    7.37    1.46
   8  -1   2    7.24    1.36
  -8  -1  -2    7.59    1.15
  -8   1  -3  148.64    4.17
   8   1   3  143.76    4.04
   8  -1   3  139.37    3.66
  -8  -1  -3  146.61    2.99
   8   1   4   20.43    1.25
  -8   1  -4   22.41    1.52
   8   1   4   20.05    1.26
   8  -1   4   21.60    1.07
  -8  -1  -4   24.40    1.31
   8  -1   4   20.49    1.13
  -8   1  -5  311.67    8.16
   8   1   5  281.36    7.92
   8   1   5  273.15    7.79
  -8  -1  -5  303.45    7.58
   8  -1   5  256.60    7.03
   8   1   6    0.75    1.66
  -8   1  -6    2.64    1.64
   8   1   6    1.37    1.61
  -8  -1  -6    1.18    2.31
  -8   1  -7   10.35    3.24
  -8  -1  -7   14.24    1.98
   8   2 -10   53.07    2.67
  -8   2  10   59.44    4.04
  -8   2  10   62.15    3.44
   8  -2 -10   62.75    2.99
  -8  -2  10   56.95    3.38
  -8  -2  10   62.20    4.69
  -8   2   9    2.90    2.38
   8   2  -9    4.29    1.40
  -8   2   9    2.84    2.81
  -8  -2   9    1.32    1.98
  -8  -2   9   -1.01    1.67
   8  -2  -9    3.62    2.51
  -8   2   8   55.16    3.47
   8   2  -8   43.83    3.00
  -8   2   8   48.11    2.22
   8  -2  -8   45.21    3.35
  -8  -2   8   45.47    2.08
  -8  -2   8   47.09    1.92
  -8   2   7   50.31    2.08
  -8   2   7   52.98    2.89
   8   2  -7   50.75    2.00
   8  -2  -7   53.59    3.16
  -8  -2   7   47.90    2.64
  -8  -2   7   47.88    1.86
   8   2  -6   43.37    2.60
  -8   2   6   43.75    2.66
  -8   2   6   40.14    1.61
  -8  -2   6   43.12    1.44
   8  -2  -6   43.53    1.93
  -8  -2   6   40.97    1.66
   8   2  -5    1.65    1.08
  -8   2   5    2.55    1.14
   8  -2  -5    2.80    1.20
  -8  -2   5    2.64    1.14
  -8  -2   5    1.37    1.04
   8   2  -4  413.88    9.69
  -8   2   4  430.24    9.81
  -8  -2   4  404.17    7.39
   8  -2  -4  415.83   11.37
  -8  -2   4  430.11    9.53
   8   2  -3  126.29    2.91
  -8   2   3  131.63    2.99
  -8  -2   3  131.70    2.87
   8  -2  -3  128.58    2.96
  -8  -2   3  126.45    1.74
   8   2  -2  542.37   14.25
  -8   2   2  523.26   13.75
   8  -2  -2  525.15   12.49
  -8  -2   2  548.18   13.96
  -8   2   1    6.83    0.91
   8   2  -1    2.73    1.01
   8  -2  -1    5.30    1.01
  -8  -2   1    5.13    0.97
  -8   2   0   47.29    1.93
   8   2   0   48.04    1.54
   8  -2   0   44.58    1.43
  -8  -2   0   45.36    1.41
  -8  -2   0   45.30    1.01
  -8   2  -1   57.45    1.46
   8   2   1   54.93    1.67
  -8  -2  -1   54.34    1.33
   8  -2   1   57.40    2.16
   8   2   2  184.96    3.98
  -8   2  -2  197.41    4.34
  -8   2  -2  181.46    3.85
  -8  -2  -2  182.16    3.11
   8  -2   2  180.27    3.67
  -8   2  -3  106.34    2.73
   8   2   3  104.67    3.41
   8   2   3  111.18    2.63
  -8  -2  -3  105.95    2.83
   8  -2   3   99.68    2.88
  -8   2  -4    3.67    2.08
   8   2   4    5.47    1.11
   8   2   4    4.99    1.13
  -8  -2  -4    5.65    1.03
   8  -2   4    5.35    1.28
   8   2   5  135.53    3.61
  -8   2  -5  154.31    4.37
   8   2   5  142.49    4.63
  -8  -2  -5  151.72    5.02
   8   2   6   54.99    3.11
  -8   2  -6   74.22    4.29
   8   2   6   58.71    3.01
  -8  -2  -6   66.32    2.63
  -8   2  -7    0.61    3.05
  -8  -2  -7    0.06    1.68
  -8   3  10    2.63    1.74
  -8   3  10    3.77    2.15
   8   3 -10    1.84    1.48
   8  -3 -10   -1.45    2.75
  -8  -3  10   -1.76    1.91
  -8  -3  10    0.63    2.07
   8   3  -9   57.87    2.54
  -8   3   9   63.95    2.87
  -8   3   9   68.39    4.41
  -8  -3   9   56.49    3.05
  -8  -3   9   59.01    3.98
   8  -3  -9   62.48    4.09
  -8   3   8   69.02    3.83
  -8   3   8   69.26    3.92
   8   3  -8   61.11    2.35
   8  -3  -8   74.22    2.89
  -8  -3   8   67.09    3.50
  -8  -3   8   66.28    2.25
  -8   3   7   29.76    1.92
  -8   3   7   31.53    2.66
   8   3  -7   24.85    2.39
  -8  -3   7   32.76    2.25
  -8  -3   7   28.42    1.53
   8  -3  -7   31.33    1.89
  -8   3   6    3.00    1.33
   8   3  -6    0.99    1.12
  -8  -3   6    1.38    1.07
   8  -3  -6    2.60    2.07
  -8  -3   6    1.23    1.39
   8   3  -5   36.31    2.33
  -8   3   5   40.23    1.77
   8  -3  -5   38.08    1.83
  -8  -3   5   37.22    1.08
  -8  -3   5   36.86    2.15
   8   3  -4   42.74    2.35
  -8   3   4   47.30    1.79
   8  -3  -4   50.65    2.70
  -8  -3   4   40.21    1.28
  -8  -3   4   45.77    1.55
  -8   3   3  376.91    9.64
   8   3  -3  360.00    9.43
  -8  -3   3  373.34    8.03
   8  -3  -3  360.67    8.21
  -8  -3   3  361.46    5.93
  -8   3   2    1.82    1.56
   8   3  -2    1.92    1.03
  -8  -3   2    0.13    1.49
   8  -3  -2    1.24    1.05
  -8  -3   2    1.29    0.39
   8   3  -1  123.32    3.63
  -8   3   1  123.16    2.66
   8  -3  -1  125.59    2.73
  -8  -3   1  127.27    2.71
  -8   3   0    2.80    1.31
   8   3   0    2.47    1.52
   8  -3   0    1.42    1.37
  -8  -3   0    1.56    0.42
   8   3   1  196.48    5.17
  -8   3  -1  200.50    3.88
   8  -3   1  195.38    3.95
  -8  -3  -1  197.36    3.01
  -8   3  -2    0.32    1.16
  -8   3  -2   -0.31    1.04
   8   3   2    0.56    1.03
  -8  -3  -2    1.04    0.85
   8  -3   2    1.40    0.82
  -8   3  -3   27.67    1.51
   8   3   3   22.94    1.42
   8   3   3   20.63    1.38
  -8  -3  -3   21.97    1.01
   8  -3   3   26.80    1.55
  -8   3  -4    3.01    2.07
   8   3   4    1.31    1.11
   8   3   4    0.64    1.19
   8  -3   4    0.16    1.17
  -8  -3  -4    1.06    1.47
   8   3   5    1.00    1.27
  -8   3  -5    8.03    2.51
   8   3   5    5.63    1.86
   8  -3   5    2.17    1.04
   8  -3   5    4.19    1.04
  -8  -3  -5    4.05    1.83
   8   3   6    5.72    2.04
  -8   3  -6    5.85    2.98
   8   3   6    8.44    1.38
  -8  -3  -6    5.69    2.30
  -8   3  -7   40.27    4.45
  -8  -3  -7   42.71    2.43
  -8   4  10  103.04    6.37
  -8   4  10  100.62    3.89
   8  -4 -10   97.27    5.66
  -8  -4  10   93.93    4.09
  -8   4   9    4.19    2.95
   8   4  -9   -0.27    1.39
  -8   4   9   -0.20    1.76
  -8  -4   9    1.99    1.22
  -8  -4   9    1.05    1.56
   8  -4  -9    0.09    2.71
  -8   4   8   30.17    3.00
   8   4  -8   25.72    1.62
  -8   4   8   27.14    2.08
  -8  -4   8   24.24    2.21
   8  -4  -8   23.61    2.09
  -8  -4   8   22.77    2.59
   8   4  -7    1.42    1.19
  -8   4   7    1.40    2.17
  -8   4   7    1.38    1.50
  -8  -4   7   -0.60    1.12
   8  -4  -7   -2.73    1.53
  -8  -4   7    3.35    1.70
  -8   4   6  209.77    5.33
   8   4  -6  201.16    6.10
   8  -4  -6  207.59    5.43
  -8  -4   6  195.66    4.12
  -8  -4   6  204.17    4.66
   8   4  -5   49.88    1.86
  -8   4   5   51.43    2.08
   8  -4  -5   56.48    3.17
  -8  -4   5   52.93    1.27
  -8  -4   5   53.09    2.50
   8   4  -4  199.28    4.60
  -8   4   4  215.39    4.91
  -8  -4   4  199.65    4.38
   8  -4  -4  212.87    4.98
  -8  -4   4  201.62    3.52
  -8   4   3    6.38    1.20
   8   4  -3    6.25    1.10
  -8  -4   3    4.96    0.53
   8  -4  -3    4.07    1.22
  -8  -4   3    5.98    1.06
   8   4  -2  356.25    9.47
  -8   4   2  378.86    8.16
   8  -4  -2  367.20    8.33
  -8  -4   2  378.98    8.07
   8   4  -1    2.39    1.07
  -8   4   1    2.74    1.54
   8  -4  -1    3.93    1.52
  -8   4   0  414.46    9.93
   8   4   0  385.29    9.01
   8  -4   0  387.03    8.59
   8   4   1    5.05    1.09
  -8   4  -1    3.34    0.85
  -8  -4  -1    2.93    0.50
   8  -4   1    3.86    1.38
   8   4   2   26.53    1.54
  -8   4  -2   26.99    1.57
   8   4   2   29.56    2.20
  -8  -4  -2   26.91    1.03
   8  -4   2   27.39    1.12
   8   4   3   18.04    2.11
  -8   4  -3   17.99    0.89
  -8   4  -3   21.05    1.58
   8   4   3   21.89    1.52
  -8  -4  -3   19.51    0.89
   8  -4   3   19.58    1.50
   8   4   4  238.97    7.37
   8   4   4  226.49    7.12
  -8   4  -4  243.91    8.11
   8  -4   4  203.21    4.95
  -8  -4  -4  231.05    4.88
   8   4   5   24.78    2.57
  -8   4  -5   24.03    2.07
  -8  -4  -5   25.89    2.15
   8   4   6  128.32    3.98
   8   4   6  136.42    4.18
  -8   5  10   18.67    2.37
   8   5 -10   15.58    1.73
  -8   5  10   24.31    2.77
  -8  -5  10   17.08    3.58
   8  -5 -10   22.27    3.65
  -8   5   9   48.29    2.84
   8   5  -9   39.93    3.02
  -8  -5   9   41.27    2.47
  -8  -5   9   38.02    1.88
   8  -5  -9   45.63    4.00
  -8   5   8    1.94    1.71
   8   5  -8    4.09    1.98
  -8   5   8    1.49    2.64
  -8  -5   8    0.03    1.41
   8  -5  -8    1.24    1.75
  -8  -5   8    0.45    1.81
   8   5  -7  117.32    3.31
  -8   5   7  128.21    3.96
  -8   5   7  131.63    3.73
   8  -5  -7  130.83    5.59
  -8  -5   7  120.13    3.15
  -8  -5   7  121.37    4.07
   8   5  -6    1.69    1.18
  -8   5   6   -0.69    2.31
   8  -5  -6    0.31    1.51
  -8  -5   6   -0.32    1.09
  -8  -5   6    1.03    1.34
  -8   5   5    4.12    1.40
   8   5  -5    1.57    1.14
   8  -5  -5   -0.19    1.37
  -8  -5   5   -0.52    1.05
  -8  -5   5    0.87    1.60
   8   5  -4    2.85    1.73
  -8   5   4    2.96    1.25
  -8  -5   4    2.61    0.50
   8  -5  -4    4.45    1.34
  -8  -5   4    1.61    1.07
  -8   5   3  233.54    6.38
   8   5  -3  214.30    4.85
  -8  -5   3  213.10    2.69
   8  -5  -3  220.66    5.06
   8   5  -2    5.69    1.19
  -8   5   2    7.94    1.77
   8  -5  -2    4.23    1.16
   8   5  -1  577.63   15.13
  -8   5   1  605.21   14.99
   8  -5  -1  583.24   16.83
   8   5   0   51.55    1.87
  -8   5   0   53.58    1.63
   8  -5   0   50.39    2.33
   8   5   1   29.26    1.63
  -8   5  -1   28.59    1.73
   8   5   1   27.58    1.52
   8  -5   1   23.71    1.79
  -8   5  -2    0.73    0.81
   8   5   2    0.22    1.19
   8  -5   2    0.96    0.85
   8   5   3   24.63    2.42
  -8   5  -3   26.87    1.85
  -8   5  -3   25.47    1.04
   8   5   3   29.13    1.71
   8  -5   3   26.97    1.11
   8   5   4    6.29    2.09
  -8   5  -4    6.36    1.65
   8   5   4    5.91    2.22
   8  -5   4    5.45    0.77
  -8   5  -5   38.19    2.41
   8   5   5   34.00    2.01
   8   5   5   36.75    2.09
  -8   5  -6    9.34    2.30
   8   5   6    8.08    2.44
   8   5   6   10.73    2.63
  -8   6  10   66.23    3.83
  -8   6  10   63.00    3.46
  -8  -6  10   52.99    3.16
   8  -6 -10   52.73    3.44
  -8   6   9   31.97    2.70
  -8   6   9   31.16    2.58
   8  -6  -9   36.90    3.93
  -8  -6   9   31.31    3.28
  -8   6   8  103.54    3.73
  -8   6   8   92.96    5.27
   8   6  -8   78.26    3.91
  -8  -6   8   87.47    3.01
   8  -6  -8   95.33    3.77
   8   6  -7    3.40    1.97
  -8   6   7    2.50    1.73
  -8  -6   7    2.76    1.14
   8  -6  -7   -0.57    1.74
  -8   6   6   55.63    2.40
   8   6  -6   45.45    1.93
  -8  -6   6   50.75    1.55
   8  -6  -6   55.22    3.61
  -8   6   5    4.90    2.37
   8   6  -5    4.70    1.87
   8  -6  -5    8.65    2.39
  -8  -6   5    4.50    1.11
   8   6  -4    6.85    1.95
  -8   6   4   10.20    1.42
   8  -6  -4    7.30    2.28
  -8   6   3    1.61    1.98
   8   6  -3    0.31    1.71
   8  -6  -3    5.51    2.00
  -8   6   2  116.67    3.90
   8   6  -2  106.61    2.85
   8  -6  -2  110.75    2.93
   8   6  -1   25.89    2.38
  -8   6   1   26.29    2.11
   8  -6  -1   26.38    1.44
  -8   6   0  358.83    9.07
   8   6   0  335.60    9.75
   8   6   0  355.06    8.65
   8  -6   0  342.14    9.22
   8   6   1    7.25    1.29
  -8   6  -1    4.86    0.96
   8   6   1    5.25    2.08
   8  -6   1    4.96    1.00
   8   6   2   -0.76    1.95
  -8   6  -2    1.90    0.82
   8   6   2    3.12    1.31
   8   6   3    6.09    1.54
  -8   6  -3    5.99    1.20
  -8   6  -3    5.80    2.41
   8   6   3    6.38    2.19
   8  -6   3    4.51    0.88
   8   6   4  116.26    3.68
   8   6   4  112.79    4.75
  -8   6  -4  115.87    3.95
  -8   6  -5   -1.40    1.88
   8   6   5    5.70    2.47
   8   6   5   -0.52    1.49
  -8   6  -6   36.47    4.27
   8   6   6   32.24    2.35
  -8   7   9   70.54    5.26
  -8   7   9   66.96    3.53
   8  -7  -9   72.07    5.14
  -8  -7   9   58.87    2.90
  -8   7   8   22.24    3.30
   8   7  -8   15.81    2.37
  -8   7   8   23.36    3.41
  -8  -7   8   13.51    1.63
   8  -7  -8   17.16    2.28
  -8   7   7  112.06    4.08
   8   7  -7   91.93    4.15
   8  -7  -7  119.62    4.06
  -8  -7   7  100.75    2.79
  -8   7   6   26.92    2.18
   8   7  -6   20.51    2.38
   8  -7  -6   23.38    2.15
   8   7  -5   35.74    2.61
  -8   7   5   41.38    2.36
   8  -7  -5   40.05    2.34
  -8   7   4    1.33    1.45
   8   7  -4    0.51    1.21
   8  -7  -4    1.31    1.47
  -8   7   3  201.70    6.55
   8   7  -3  187.87    5.93
   8  -7  -3  207.27    6.48
   8   7  -2    6.25    1.32
  -8   7   2    6.02    1.30
   8  -7  -2    3.71    1.31
   8   7  -1  439.41   11.59
  -8   7   1  466.81   13.48
   8   7  -1  471.67   12.17
   8  -7  -1  450.62   13.30
   8   7   0    1.14    1.32
  -8   7   0    4.60    1.11
   8   7   0    3.86    1.39
   8  -7   0    1.74    1.72
   8   7   1    9.83    2.39
  -8   7  -1    7.09    1.65
   8   7   1   10.78    1.47
   8  -7   1    8.17    1.13
   8   7   2    5.79    1.62
   8   7   2    6.71    1.50
  -8   7  -2    6.40    1.44
   8  -7   2    7.07    1.02
  -8   7  -3   66.94    2.84
   8   7   3   63.96    3.76
  -8   7  -3   65.12    2.18
   8   7   3   69.70    2.77
   8  -7   3   61.92    2.36
   8   7   4    9.91    1.71
   8   7   4    8.19    1.85
  -8   7  -4    9.66    1.06
  -8   7  -4   14.34    2.99
   8  -7   4    9.85    0.79
  -8   7  -5   88.00    3.78
   8   7   5   80.14    3.52
   8   7   5   84.35    3.30
   8   7   6    3.27    2.71
   8   7   6   -0.19    2.92
  -8   7  -6    2.94    2.32
  -8   8   9   52.44    4.89
  -8   8   9   43.32    3.21
   8  -8  -9   50.24    4.84
   8   8  -8   90.76    4.49
  -8   8   8  107.57    4.25
   8  -8  -8  115.36    4.57
  -8   8   7   36.33    3.99
   8   8  -7   31.28    2.68
   8  -8  -7   38.89    2.65
  -8   8   6   20.30    2.16
   8   8  -6   17.42    2.36
   8  -8  -6   18.94    2.25
   8   8  -5   79.99    3.84
  -8   8   5   96.97    3.48
   8  -8  -5   92.07    3.50
  -8   8   4   80.67    2.97
   8   8  -4   77.64    3.50
   8  -8  -4   78.06    4.23
  -8   8   3   26.31    2.87
   8   8  -3   24.60    2.60
   8  -8  -3   29.73    1.85
  -8   8   2  221.78    7.09
   8   8  -2  230.01    5.83
   8   8  -2  210.72    5.50
   8  -8  -2  222.43    6.96
  -8   8   1   -0.99    1.92
   8   8  -1    2.18    1.45
   8   8  -1    1.55    1.34
   8  -8  -1   -2.24    2.01
   8   8   0   28.04    2.91
  -8   8   0   24.40    1.50
   8   8   0   24.99    1.74
   8  -8   0   22.71    1.56
   8   8   1   12.35    1.76
  -8   8  -1   11.88    1.19
   8   8   1   13.36    2.46
   8  -8   1   12.11    1.90
   8   8   2   66.33    2.64
   8   8   2   67.04    4.13
  -8   8  -2   66.59    1.84
   8  -8   2   61.06    2.67
   8   8   3   11.24    1.71
  -8   8  -3   12.43    1.91
  -8   8  -3   10.50    0.97
   8   8   3   10.63    1.85
   8  -8   3   10.71    1.55
   8   8   4   69.73    3.38
   8   8   4   71.97    3.04
  -8   8  -4   78.65    3.63
  -8   8  -5   -3.05    3.35
   8   8   5   -2.09    2.72
   8   8   5   -1.04    1.91
  -8   9   9   61.02    3.74
  -8   9   9   58.33    3.88
   8  -9  -9   59.66    5.73
   8   9  -8   -2.50    2.23
  -8   9   8    0.62    2.16
   8   9  -8    3.12    2.15
  -8   9   8    3.36    3.47
   8  -9  -8   -1.97    2.25
   8   9  -7    4.99    2.22
   8   9  -7    4.01    1.44
  -8   9   7    4.81    2.20
   8  -9  -7    0.93    2.23
   8   9  -6   33.24    1.98
   8   9  -6   32.83    1.98
  -8   9   6   41.68    3.87
   8  -9  -6   34.38    2.60
   8   9  -5  331.58   11.60
   8   9  -5  360.06   10.02
  -8   9   5  401.22   14.41
   8  -9  -5  388.83   13.95
   8   9  -4   -0.73    2.25
  -8   9   4    3.81    2.62
   8   9  -4    3.02    2.16
   8  -9  -4    4.05    1.75
   8   9  -3   46.27    2.15
  -8   9   3   48.63    2.32
   8   9  -3   42.03    2.11
   8  -9  -3   48.15    3.52
  -8   9   2   -0.93    2.26
   8   9  -2   -1.43    2.39
   8  -9  -2    1.95    1.48
  -8   9   1   61.54    3.25
   8   9  -1   62.97    3.88
   8   9  -1   56.07    3.50
   8  -9  -1   60.24    2.31
   8   9   0   66.20    2.82
   8   9   0   59.34    3.63
  -8   9   0   62.54    2.22
   8  -9   0   58.52    3.18
  -8   9  -1   83.59    2.38
   8   9   1   80.63    3.25
   8   9   1   75.53    2.94
   8  -9   1   75.21    3.30
  -8   9  -2    5.78    1.09
   8   9   2    3.02    2.83
   8   9   2    3.15    1.68
   8  -9   2    3.80    1.71
   8   9   3    7.98    2.76
  -8   9  -3    6.76    1.48
   8   9   3    4.97    1.94
   8  -9   3    3.78    1.57
  -8   9  -4    2.41    2.14
   8   9   4    3.68    2.83
   8   9   4   -2.97    3.11
   8   9   5   21.57    3.77
  -8   9  -5   24.86    2.71
   8  10  -8   38.92    3.50
   8  10  -8   46.05    3.43
   8 -10  -8   55.36    3.65
  -8  10   7   13.85    3.97
   8  10  -7   14.53    2.63
   8  10  -7   14.36    1.40
   8  10  -7   15.67    1.72
   8 -10  -7   16.71    2.58
   8  10  -6    0.76    0.95
   8  10  -6    3.78    2.26
   8  10  -6   -0.46    1.43
  -8  10   6    3.59    2.17
   8 -10  -6   -0.12    3.23
   8  10  -5    2.17    1.46
  -8  10   5    1.10    1.94
   8  10  -5   -2.11    2.33
   8 -10  -5   -2.21    1.93
   8  10  -4  147.78    4.40
  -8  10   4  156.70    4.92
   8  10  -4  134.22    4.16
   8 -10  -4  151.39    4.83
   8  10  -3   21.84    2.99
  -8  10   3   31.12    3.16
   8  10  -3   25.11    1.91
   8 -10  -3   26.15    2.13
   8  10  -2  239.24    6.90
  -8  10   2  269.12    7.03
   8  10  -2  251.35    7.41
   8 -10  -2  246.15    6.68
  -8  10   1    2.48    1.54
   8  10  -1    7.87    1.81
   8  10  -1   -0.36    1.61
   8 -10  -1    5.80    1.48
   8  10   0    9.87    1.87
   8  10   0   15.73    2.08
  -8  10   0   15.09    2.33
   8 -10   0    9.76    2.28
  -8  10  -1    0.84    1.23
   8  10   1    1.71    2.62
   8  10   1    1.00    1.90
   8 -10   1   -0.34    1.25
   8  10   2   83.12    5.15
   8  10   2   75.71    3.28
  -8  10  -2   77.38    2.36
   8 -10   2   76.85    3.34
  -8  10  -3   20.11    1.91
   8  10   3   21.32    2.51
   8  10   3   24.58    2.27
   8 -10   3   17.53    1.99
   8  10   4   63.73    4.68
   8  10   4   63.36    3.57
  -8  10  -4   62.56    5.37
   8  10   5    3.00    3.20
   8  10   5    2.52    2.22
  -8  10  -5   -2.89    2.39
   8  11  -8   11.07    1.62
   8  11  -8    6.52    2.66
  -8  11   8    8.31    4.28
   8  11  -8    6.69    1.80
   8 -11  -8   11.06    2.87
   8  11  -7    7.29    1.72
   8  11  -7    9.32    2.03
   8  11  -7    9.24    2.68
  -8  11   7    9.81    2.60
   8 -11  -7    8.13    2.56
   8  11  -6    0.56    2.40
   8  11  -6    0.46    1.52
   8  11  -6    0.42    2.48
  -8  11   6    3.17    2.31
   8 -11  -6    6.60    3.54
  -8  11   5   73.73    5.16
   8  11  -5   57.05    2.61
   8  11  -5   60.81    2.85
   8 -11  -5   68.19    3.38
   8  11  -4    4.22    2.62
  -8  11   4    8.32    2.10
   8  11  -4    9.22    2.74
   8 -11  -4    6.92    3.14
   8  11  -3   86.62    3.34
   8  11  -3   88.50    3.47
  -8  11   3   95.20    3.67
   8 -11  -3   89.73    3.59
   8  11  -2    6.02    2.92
   8  11  -2    8.29    2.62
  -8  11   2    4.62    2.73
   8 -11  -2    3.86    1.74
   8  11  -1   13.40    2.15
  -8  11   1   15.46    2.72
   8  11  -1   11.92    2.99
   8 -11  -1   12.69    2.72
   8  11   0   28.11    2.53
  -8  11   0   25.70    1.88
   8  11   0   25.85    2.20
   8 -11   0   26.95    1.86
   8  11   1   19.12    2.52
  -8  11  -1   23.57    2.51
   8  11   1   20.18    3.41
   8 -11   1   19.96    1.71
   8  11   2   -0.99    2.11
   8  11   2   -0.31    1.93
  -8  11  -2    1.94    1.20
   8 -11   2   -1.02    1.90
  -8  11  -3   10.10    1.89
   8  11   3   11.36    2.29
   8  11   3   12.80    3.78
   8 -11   3   10.44    1.98
  -8  11  -4    1.63    3.62
   8  11   4   -0.38    2.10
   8  11   4   -0.68    2.37
   8  12  -7   43.31    3.95
   8  12  -7   46.79    3.02
  -8  12   7   63.83    4.04
   8  12  -7   53.52    4.11
   8 -12  -7   64.50    4.04
  -8  12   6   95.17    6.45
   8  12  -6   69.74    3.27
   8  12  -6   77.85    3.40
   8 -12  -6   88.18    6.47
   8  12  -5    5.94    1.87
   8  12  -5    3.71    1.74
  -8  12   5    7.70    3.79
   8 -12  -5    6.57    2.36
  -8  12   4    5.73    3.47
   8  12  -4    6.72    1.84
   8  12  -4   10.51    1.94
   8 -12  -4    5.30    2.24
   8  12  -3    7.91    2.77
  -8  12   3    0.35    2.00
   8  12  -3    3.14    1.97
   8 -12  -3    5.55    3.11
   8  12  -2   26.37    3.66
   8  12  -2   24.17    3.43
  -8  12   2   25.37    2.38
   8 -12  -2   27.30    3.44
   8  12  -1    1.52    2.07
   8  12  -1    5.46    2.95
  -8  12   1    2.19    1.77
   8 -12  -1    1.38    1.75
   8  12   0  129.86    4.95
   8  12   0  112.88    4.49
  -8  12   0  128.09    5.62
   8 -12   0  120.87    5.49
   8  12   1    1.94    2.00
  -8  12  -1    2.70    1.47
   8  12   1   -3.04    2.26
   8 -12   1   -0.65    2.29
  -8  12  -2   37.64    1.97
   8  12   2   32.23    2.80
   8  12   2   36.55    3.13
   8 -12   2   32.52    1.92
   8  12   3    6.19    3.89
   8  12   3    3.41    2.21
   8  13  -6   14.61    3.18
  -8  13   6   16.16    4.66
   8  13  -6   17.50    3.33
   8 -13  -6   17.13    4.66
   8  13  -5    8.03    3.07
  -8  13   5   15.16    2.74
   8  13  -5   11.65    2.15
   8 -13  -5   13.43    2.72
   8  13  -4    4.99    2.01
  -8  13   4    3.75    2.39
   8  13  -4   -1.53    1.87
   8 -13  -4    5.04    2.30
  -8  13   3  113.18    6.50
   8  13  -3  110.46    6.26
   8  13  -3   97.71    5.71
   8 -13  -3  108.16    4.52
   8  13  -2    0.46    2.14
  -8  13   2    2.27    2.01
   8  13  -2    1.98    1.94
   8 -13  -2    2.52    2.00
   8  13  -1   39.60    4.53
  -8  13   1   40.37    2.64
   8  13  -1   42.52    2.86
   8 -13  -1   33.97    3.82
  -8  13   0    2.80    1.87
   8  13   0   14.94    3.28
   8  13   0    9.36    2.40
   8 -13   0    3.49    1.83
  -8  13  -1   29.27    3.06
   8  13   1   22.30    2.82
   8  13   1   24.07    3.07
   8 -13   1   22.62    2.01
   8  13   2    3.71    2.61
   8  13   2    2.28    2.30
  -8  13  -2    2.96    2.37
   8 -13   2   -1.32    2.37
   8  14  -5    9.57    2.05
  -8  14   5    8.21    2.83
   8  14  -5    9.10    3.36
   8 -14  -5    4.15    2.82
   8  14  -4    3.00    3.18
  -8  14   4    2.69    2.43
   8  14  -4   -0.83    3.04
   8 -14  -4    1.07    2.46
   8  14  -3    2.58    3.59
   8  14  -3    2.96    2.05
  -8  14   3    6.89    3.71
   8 -14  -3    3.55    2.29
   8  14  -2    9.79    2.22
   8  14  -2    5.13    2.43
  -8  14   2   -0.04    2.26
   8 -14  -2    4.83    2.15
   8  14  -1   -3.58    2.10
  -8  14   1   -1.80    3.07
   8  14  -1    4.74    3.57
   8 -14  -1    5.76    2.96
  -8  14   0   50.31    4.45
   8  14   0   51.90    3.85
   8  14   0   51.84    5.01
   8 -14   0   52.07    4.27
   8  14   1    0.58    2.63
   8  14   1    2.05    2.34
  -8  14  -1   -1.35    1.79
   8 -14   1    3.72    2.69
   8  15  -3   53.07    3.39
   8  15  -3   56.84    3.82
  -8  15   3   59.03    5.70
   8 -15  -3   54.92    3.80
   8  15  -2    7.89    2.65
  -8  15   2    7.36    2.53
   8  15  -2    6.11    2.47
   8 -15  -2   10.01    3.75
   8  15  -1    8.61    2.63
  -8  15   1   11.75    3.75
   8  15  -1   15.23    4.50
   8 -15  -1   13.20    2.40
  -9   0  10   62.82    4.87
  -9   0  10   65.65    2.91
   9   0 -10   59.53    4.38
  -9   0   9   -0.11    1.71
   9   0  -9    3.34    1.60
  -9   0   9   -0.70    2.31
  -9   0   8  200.76    5.51
  -9   0   8  206.89    7.00
   9   0  -8  207.27    5.87
  -9   0   7   -0.10    1.28
  -9   0   7    0.42    1.18
   9   0  -7   -1.80    1.40
   9   0  -6   59.18    2.26
  -9   0   6   60.47    2.20
  -9   0   6   61.20    2.52
   9   0  -5    0.73    1.28
  -9   0   5    1.39    0.84
  -9   0   5    0.92    1.19
  -9   0   4    4.06    1.17
   9   0  -4    6.81    1.90
  -9   0   3   -0.04    1.11
   9   0  -3    1.63    1.18
   9   0  -2  299.78    6.66
  -9   0   2  304.13    6.51
   9   0  -1    1.65    1.07
  -9   0   1   -0.31    0.98
   9   0   0  144.75    3.39
  -9   0   0  170.22    3.49
  -9   0  -1   -1.41    1.15
  -9   0  -1    0.27    1.45
   9   0   1   -0.35    1.03
  -9   0  -2  146.56    3.77
   9   0   2  148.97    3.42
  -9   0  -3    2.64    1.57
   9   0   3   -0.10    1.00
   9   0   4    1.36    1.60
   9   0   4    2.31    1.62
   9   0   5    2.38    1.68
  -9   0  -5    0.18    2.14
   9   0   5    1.93    1.65
  -9   0  -6   78.66    3.21
  -9   1  10   20.70    3.09
  -9   1  10   19.48    3.59
   9   1 -10   18.65    3.17
  -9  -1  10   17.87    1.90
  -9  -1  10   17.80    2.38
   9  -1 -10   20.18    3.25
  -9   1   9   63.64    2.80
  -9   1   9   72.05    3.00
   9   1  -9   58.10    2.82
  -9  -1   9   65.40    4.25
   9  -1  -9   64.26    4.28
  -9  -1   9   65.14    2.63
  -9   1   8    1.38    1.47
  -9   1   8    1.43    2.29
   9   1  -8    0.97    1.50
  -9  -1   8    4.37    1.37
  -9  -1   8    4.04    1.40
   9  -1  -8    1.47    2.49
  -9   1   7    4.45    1.24
   9   1  -7    1.68    2.12
  -9   1   7    2.29    1.39
  -9  -1   7   -1.96    2.02
   9  -1  -7    2.59    2.30
  -9  -1   7    1.48    1.15
   9   1  -6    0.61    1.98
  -9   1   6   -0.11    1.28
  -9   1   6    0.49    1.04
  -9  -1   6    0.62    1.47
  -9  -1   6   -0.35    1.83
   9  -1  -6    2.80    2.09
   9   1  -5  248.50    7.51
  -9   1   5  253.11    7.52
  -9  -1   5  260.36    5.89
  -9  -1   5  243.87    4.58
   9  -1  -5  250.78    6.12
   9   1  -4  181.99    4.47
  -9   1   4  194.53    4.40
   9  -1  -4  185.60    4.43
  -9  -1   4  191.57    4.30
  -9   1   3  431.30    9.96
   9   1  -3  411.03   11.58
  -9  -1   3  430.76    9.76
   9  -1  -3  408.39    9.97
   9   1  -2   59.83    1.98
  -9   1   2   70.76    2.73
   9  -1  -2   61.41    2.01
  -9  -1   2   68.58    1.97
  -9   1   1  245.08    5.03
   9   1  -1  238.31    5.24
   9  -1  -1  222.67    5.02
  -9  -1   1  247.80    6.14
  -9   1   0   11.14    1.09
   9   1   0    9.84    1.18
  -9  -1   0   10.75    1.70
   9  -1   0   10.47    1.18
  -9   1  -1  306.21    7.55
   9   1   1  287.69    6.62
  -9  -1  -1  296.67    6.15
   9  -1   1  314.51    7.95
  -9   1  -2   27.88    1.33
   9   1   2   31.59    1.44
   9  -1   2   27.63    1.38
  -9  -1  -2   27.29    1.61
  -9   1  -3    7.82    1.76
   9   1   3    2.61    1.12
   9  -1   3    3.17    1.57
  -9  -1  -3    3.61    0.98
  -9   1  -4    1.98    1.28
   9   1   4   -0.30    1.69
   9   1   4   -1.32    1.70
   9  -1   4    0.65    1.49
   9  -1   4    0.36    1.00
  -9  -1  -4    1.05    1.11
   9   1   5   20.11    1.46
  -9   1  -5   24.31    1.86
   9   1   5   18.67    1.46
  -9  -1  -5   19.36    1.67
   9  -1   5   20.37    1.31
   9  -1   5   17.84    1.29
  -9   1  -6   11.49    1.90
   9   1   6    5.02    1.30
   9   1   6    6.50    2.00
  -9  -1  -6    9.60    2.63
  -9   2  10   89.34    5.68
   9   2 -10   74.75    4.68
  -9   2  10   78.98    3.40
   9  -2 -10   77.05    5.30
  -9  -2  10   90.64    3.77
  -9  -2  10   83.52    4.32
  -9   2   9    6.14    1.97
   9   2  -9   11.29    1.70
  -9   2   9   12.49    2.78
  -9  -2   9   12.32    1.84
  -9  -2   9   10.33    1.55
   9  -2  -9    9.68    2.93
   9   2  -8   52.30    3.49
  -9   2   8   60.95    2.49
  -9   2   8   55.04    2.54
  -9  -2   8   55.15    3.24
  -9  -2   8   52.40    3.16
  -9   2   7    9.80    1.47
   9   2  -7    9.74    1.51
  -9   2   7   11.67    1.60
  -9  -2   7   10.34    1.26
  -9  -2   7    7.35    2.15
   9  -2  -7   10.53    1.65
   9   2  -6  228.51    5.94
  -9   2   6  238.78    6.10
  -9  -2   6  236.02    5.82
  -9  -2   6  236.17    7.03
   9  -2  -6  239.33    6.25
   9   2  -5   43.88    1.90
  -9   2   5   46.95    1.98
   9  -2  -5   44.84    2.93
  -9  -2   5   44.88    1.75
  -9  -2   5   43.70    1.79
  -9   2   4   -0.36    1.86
   9   2  -4    0.73    1.24
  -9  -2   4    2.42    1.76
   9  -2  -4    1.78    1.23
  -9  -2   4    2.10    0.90
  -9   2   3   23.40    2.12
   9   2  -3   22.38    1.46
   9  -2  -3   21.99    1.49
  -9  -2   3   23.51    2.10
  -9   2   2  165.44    3.77
   9   2  -2  165.88    3.78
  -9  -2   2  171.27    3.78
   9  -2  -2  164.59    4.91
   9   2  -1    6.37    1.17
  -9   2   1    4.60    1.64
  -9  -2   1    7.07    1.71
   9  -2  -1    6.61    1.14
  -9   2   0  342.69    8.36
   9   2   0  325.58    7.38
  -9  -2   0  331.61    7.09
   9  -2   0  310.59    7.02
  -9  -2   0  317.32    5.62
  -9   2  -1   94.21    2.15
   9   2   1   87.36    3.32
   9  -2   1   85.87    2.19
  -9  -2  -1   87.34    1.95
  -9   2  -2   32.42    2.14
   9   2   2   32.14    1.58
  -9   2  -2   30.83    1.27
   9  -2   2   29.36    2.04
  -9  -2  -2   33.59    1.49
  -9   2  -3   12.05    2.04
   9   2   3   12.29    1.97
   9   2   3   11.96    1.32
   9  -2   3   10.62    1.09
  -9  -2  -3   13.43    1.50
   9   2   4   12.89    2.13
  -9   2  -4   14.69    1.55
   9   2   4   13.30    2.08
   9  -2   4    9.99    1.68
  -9  -2  -4   12.94    1.26
   9   2   5   61.68    2.27
   9   2   5   55.09    3.24
   9  -2   5   50.56    2.41
  -9  -2  -5   68.15    3.29
  -9   2  -6  133.26    4.63
  -9  -2  -6  128.78    4.22
   9   3 -10   11.36    2.87
  -9   3  10   12.99    2.39
  -9   3  10   12.22    2.07
  -9  -3  10   12.67    2.20
  -9  -3  10   10.99    2.53
   9  -3 -10   11.90    3.38
  -9   3   9   87.38    3.61
  -9   3   9   84.07    3.56
   9   3  -9   80.46    3.21
  -9  -3   9   86.15    3.32
   9  -3  -9   86.65    5.06
  -9  -3   9   80.31    2.86
   9   3  -8   23.68    2.67
  -9   3   8   21.03    1.93
  -9   3   8   25.87    2.03
  -9  -3   8   20.38    2.41
   9  -3  -8   16.99    3.09
  -9  -3   8   20.39    1.67
   9   3  -7  130.52    3.83
  -9   3   7  135.82    5.37
  -9   3   7  145.80    3.76
  -9  -3   7  132.68    3.57
  -9  -3   7  132.43    3.24
   9  -3  -7  137.74    4.28
   9   3  -6   25.92    1.76
  -9   3   6   29.34    2.84
  -9  -3   6   30.22    1.26
  -9  -3   6   31.80    2.44
   9  -3  -6   29.32    2.87
   9   3  -5    4.34    1.29
  -9   3   5    6.76    2.11
   9  -3  -5    6.06    1.43
  -9  -3   5    4.69    1.21
  -9  -3   5    4.83    1.15
   9   3  -4   16.35    1.38
  -9   3   4   14.71    1.48
  -9  -3   4   14.00    0.98
   9  -3  -4   14.04    1.48
  -9  -3   4   16.41    1.99
  -9   3   3  138.94    3.26
   9   3  -3  128.73    3.34
  -9  -3   3  128.75    4.15
   9  -3  -3  120.35    4.27
  -9   3   2    1.62    1.12
   9   3  -2    1.68    1.14
  -9  -3   2    1.99    1.73
   9  -3  -2    2.41    1.72
  -9   3   1  175.62    3.77
   9   3  -1  164.70    4.95
   9  -3  -1  161.53    3.71
  -9  -3   1  164.82    2.08
  -9  -3   1  175.78    3.81
   9   3   0   39.01    2.48
  -9   3   0   40.50    1.51
   9  -3   0   34.80    2.25
  -9   3  -1   80.40    2.71
   9   3   1   74.14    2.31
   9  -3   1   76.89    2.12
  -9  -3  -1   77.36    1.56
   9   3   2   30.54    2.35
  -9   3  -2   29.52    1.84
  -9   3  -2   34.34    2.29
   9  -3   2   29.75    1.38
  -9  -3  -2   29.69    1.30
   9   3   3  113.99    3.07
   9   3   3  103.71    4.01
  -9   3  -3  113.92    3.19
   9  -3   3  107.21    3.35
  -9  -3  -3  107.71    2.30
   9   3   4    1.39    1.93
  -9   3  -4    2.36    1.44
   9   3   4   -1.28    2.03
   9  -3   4    0.09    1.39
  -9  -3  -4    1.57    1.54
  -9   3  -5   15.02    1.96
   9   3   5   12.16    1.52
   9   3   5   11.99    2.35
  -9  -3  -5   13.17    2.15
  -9   3  -6   10.06    2.06
   9   3   6    5.20    1.54
   9   3   6    4.21    2.41
  -9  -3  -6    8.34    1.58
  -9   4  10   79.76    4.00
  -9   4  10   71.91    3.62
   9   4 -10   58.60    4.24
  -9  -4  10   67.20    3.80
  -9  -4  10   79.11    5.06
   9  -4 -10   77.26    5.30
   9   4  -9    4.62    1.57
  -9   4   9    4.54    1.87
  -9   4   9    3.09    1.88
  -9  -4   9    1.70    1.62
  -9  -4   9    4.54    2.14
   9  -4  -9    6.26    3.00
  -9   4   8   19.08    1.95
   9   4  -8   16.72    1.72
  -9   4   8   17.05    3.07
  -9  -4   8   18.94    1.60
   9  -4  -8   16.76    2.15
  -9  -4   8   20.85    1.60
  -9   4   7   14.48    1.84
  -9   4   7   12.49    1.65
   9   4  -7   12.64    2.40
  -9  -4   7   11.77    1.43
  -9  -4   7   13.50    1.29
   9  -4  -7   11.34    1.90
   9   4  -6   86.65    3.84
  -9   4   6   94.37    3.22
   9  -4  -6   91.09    3.27
  -9  -4   6   89.69    2.07
  -9  -4   6   90.33    2.69
   9   4  -5   37.92    1.82
  -9   4   5   42.92    2.10
  -9  -4   5   40.29    1.56
   9  -4  -5   44.55    3.15
  -9  -4   5   42.85    2.58
  -9   4   4  330.22    7.97
   9   4  -4  313.12    9.33
   9  -4  -4  323.07    9.85
  -9  -4   4  325.51    7.56
  -9  -4   4  307.00    5.02
  -9   4   3    6.14    1.99
   9   4  -3    2.10    1.23
  -9  -4   3    3.55    0.49
   9  -4  -3    2.80    2.05
  -9  -4   3    1.15    1.19
  -9   4   2  135.42    3.29
   9   4  -2  134.91    3.32
   9  -4  -2  132.39    4.49
   9   4  -1    8.05    1.30
  -9   4   1    7.91    1.17
   9  -4  -1    7.96    1.18
  -9   4   0  237.11    5.01
   9   4   0  220.25    5.30
   9  -4   0  218.12    6.13
   9   4   1    1.11    1.90
  -9   4  -1    2.38    1.50
  -9  -4  -1    2.69    0.54
   9  -4   1    2.71    1.59
   9   4   2   14.45    2.31
  -9   4  -2   15.41    1.06
   9   4   2   15.14    1.43
  -9  -4  -2   14.56    1.00
   9  -4   2   16.79    1.16
   9   4   3   20.65    1.60
  -9   4  -3   22.34    2.54
   9   4   3   19.88    1.60
  -9   4  -3   17.73    1.51
   9  -4   3   15.94    1.74
   9   4   4   53.91    2.35
   9   4   4   50.72    3.15
   9  -4   4   46.17    1.60
  -9  -4  -4   52.88    1.70
  -9   4  -5   54.82    2.81
   9   4   5   47.68    2.43
   9   4   5   44.87    2.30
  -9  -4  -5   48.84    2.82
   9   4   6   60.37    3.90
   9   4   6   61.66    2.89
  -9   5  10    2.28    2.25
  -9   5  10    0.29    2.04
   9   5 -10   -0.49    1.63
   9  -5 -10   -2.42    2.08
  -9  -5  10    1.28    1.86
  -9   5   9   69.23    3.39
   9   5  -9   55.15    2.68
  -9   5   9   73.58    3.38
  -9  -5   9   56.52    3.51
   9  -5  -9   64.44    5.02
  -9  -5   9   70.23    4.13
  -9   5   8    8.00    2.98
   9   5  -8    4.54    1.54
  -9   5   8    4.44    1.84
  -9  -5   8    6.37    1.38
   9  -5  -8    8.98    1.95
  -9  -5   8    6.40    1.40
   9   5  -7  182.48    6.74
  -9   5   7  198.05    5.84
  -9  -5   7  180.21    4.78
  -9  -5   7  180.12    4.20
   9  -5  -7  196.86    7.83
   9   5  -6   23.16    1.78
  -9   5   6   29.07    2.08
  -9  -5   6   28.33    1.62
  -9  -5   6   26.48    1.20
   9  -5  -6   25.86    2.14
   9   5  -5   18.85    1.54
  -9   5   5   19.38    1.82
  -9  -5   5   22.19    2.22
  -9  -5   5   18.60    0.83
   9  -5  -5   17.14    1.88
   9   5  -4  263.72    6.59
  -9   5   4  288.43    8.66
  -9  -5   4  256.34    4.38
   9  -5  -4  273.14    7.02
  -9  -5   4  275.78    6.31
  -9   5   3  176.93    4.34
   9   5  -3  165.43    5.43
   9  -5  -3  171.50    4.43
  -9   5   2   56.83    2.80
   9   5  -2   54.67    2.06
   9  -5  -2   49.79    2.87
   9   5  -1  298.19    7.12
  -9   5   1  305.19    6.93
   9  -5  -1  300.41    7.04
   9   5   0    5.44    1.36
  -9   5   0    6.79    1.71
   9  -5   0    6.10    1.16
   9   5   1   15.28    2.24
  -9   5  -1   14.77    1.16
   9   5   1   14.80    1.56
   9  -5   1   14.69    1.23
   9   5   2   21.25    1.65
   9   5   2   21.51    2.56
  -9   5  -2   19.94    1.70
   9  -5   2   19.00    1.86
  -9   5  -3   75.22    3.87
   9   5   3   70.17    2.67
   9   5   3   69.52    2.65
   9  -5   3   61.77    2.63
   9   5   4    5.47    1.56
   9   5   4    7.21    1.59
  -9   5  -4    5.07    1.79
   9  -5   4    6.23    1.40
  -9   5  -5   53.25    2.93
   9   5   5   43.82    3.64
   9   5   6    6.00    1.81
  -9   5  -6    6.12    2.34
   9   5   6    5.77    2.65
   9   6  -9    0.19    2.37
  -9   6   9    1.90    2.10
  -9   6   9   -1.86    3.27
  -9  -6   9    1.50    1.65
   9  -6  -9    3.49    3.17
  -9   6   8   77.65    4.74
  -9   6   8   78.97    4.99
   9   6  -8   63.43    2.77
   9  -6  -8   81.11    3.51
  -9  -6   8   66.74    3.55
   9   6  -7    0.67    2.18
  -9   6   7    1.65    1.84
  -9  -6   7    1.68    1.75
   9  -6  -7    2.41    1.82
   9   6  -6    3.30    1.33
  -9   6   6    1.85    1.71
  -9  -6   6    0.17    1.38
   9  -6  -6    2.70    2.67
   9   6  -5  194.54    5.23
  -9   6   5  221.95    5.84
   9  -6  -5  209.82    7.80
  -9  -6   5  196.49    4.08
  -9   6   4  295.04    9.38
   9   6  -4  274.74    7.08
   9  -6  -4  281.25    9.50
  -9   6   3   37.06    1.89
   9   6  -3   26.58    2.68
   9  -6  -3   31.58    1.90
  -9   6   2  406.37   10.04
   9   6  -2  371.81    9.74
   9  -6  -2  389.23   11.72
  -9   6   1   15.92    2.08
   9   6  -1   12.68    1.60
   9  -6  -1   15.49    1.46
  -9   6   0   20.97    2.11
   9   6   0   19.64    1.68
   9  -6   0   21.88    1.44
   9   6   1   47.54    3.12
   9   6   1   45.76    2.30
  -9   6  -1   50.26    2.41
   9  -6   1   47.23    1.77
   9   6   2   22.51    1.80
  -9   6  -2   20.85    1.82
   9   6   2   22.17    1.91
   9  -6   2   23.54    1.34
   9   6   3    7.16    1.54
  -9   6  -3    5.82    1.42
  -9   6  -3    7.23    1.76
   9   6   3    8.36    1.69
   9  -6   3    5.00    1.03
   9   6   4  105.38    3.64
   9   6   4  111.92    3.83
  -9   6  -4  120.06    5.68
   9  -6   4   87.23    3.01
  -9   6  -5   -4.63    3.08
   9   6   5   -0.62    2.53
   9   6   5    0.61    1.77
  -9   7   9   70.37    5.33
  -9   7   9   59.39    3.58
  -9  -7   9   55.03    2.72
   9  -7  -9   62.09    5.39
  -9   7   8   11.56    2.16
  -9   7   8   13.44    2.34
   9   7  -8    8.82    1.67
  -9  -7   8    9.88    2.32
   9  -7  -8    8.49    2.34
  -9   7   7   73.15    4.80
   9   7  -7   58.28    3.61
  -9  -7   7   59.89    2.03
   9  -7  -7   70.38    3.33
   9   7  -6    9.92    1.59
  -9   7   6   12.83    2.03
   9  -7  -6   10.94    2.04
   9   7  -5   21.39    1.74
  -9   7   5   25.22    2.11
   9  -7  -5   24.09    2.21
   9   7  -4    8.99    1.57
  -9   7   4   14.44    2.83
   9  -7  -4   14.79    1.82
   9   7  -3  106.49    4.37
  -9   7   3  112.89    3.37
   9  -7  -3  105.07    4.68
  -9   7   2    3.15    1.37
   9   7  -2   -0.10    1.41
   9  -7  -2    0.88    1.42
   9   7  -1  324.06    8.59
  -9   7   1  338.22    9.93
   9  -7  -1  326.10    8.22
   9   7   0    2.61    1.47
   9   7   0    1.10    1.44
  -9   7   0   -1.49    1.17
   9  -7   0    0.96    1.20
   9   7   1   24.83    1.92
  -9   7  -1   22.60    2.07
   9   7   1   18.40    2.78
   9  -7   1   23.48    2.18
   9   7   2   11.81    1.82
  -9   7  -2    9.62    1.66
   9   7   2   10.21    2.51
   9  -7   2    7.69    1.82
   9   7   3   29.66    2.15
   9   7   3   29.23    2.26
  -9   7  -3   27.73    1.80
  -9   7  -3   29.02    3.45
   9  -7   3   27.34    1.37
  -9   7  -4   -0.51    1.92
   9   7   4    3.07    2.57
   9   7   4    3.97    2.73
   9   7   5   43.93    2.68
  -9   7  -5   48.29    3.24
   9   7   5   40.58    2.83
  -9   8   9    1.55    3.66
  -9   8   9    3.32    3.72
   9   8  -9    3.43    1.70
   9  -8  -9   10.14    3.80
  -9   8   8   92.13    4.28
   9  -8  -8   86.35    4.31
  -9   8   7   14.85    2.37
   9   8  -7   14.95    2.59
   9  -8  -7   13.33    2.37
   9   8  -6    2.16    1.53
  -9   8   6    6.54    2.93
   9  -8  -6    0.93    2.00
   9   8  -5    0.22    1.45
  -9   8   5    1.59    2.83
   9  -8  -5    1.95    1.85
  -9   8   4   42.52    2.39
   9   8  -4   34.25    2.12
   9  -8  -4   40.99    3.54
  -9   8   3   13.42    2.63
   9   8  -3    8.67    2.49
   9  -8  -3   11.79    1.79
  -9   8   2  140.67    3.99
   9   8  -2  147.76    4.27
   9   8  -2  135.40    4.05
   9  -8  -2  132.50    3.94
   9   8  -1    0.37    1.54
   9   8  -1    2.95    1.56
  -9   8   1   -1.85    2.07
   9  -8  -1   -0.57    1.37
  -9   8   0  127.69    3.29
   9   8   0  126.12    4.12
   9  -8   0  120.64    3.36
  -9   8  -1    1.72    1.15
   9   8   1   -2.59    2.62
   9   8   1    4.21    1.61
   9  -8   1   -1.83    1.86
  -9   8  -2   14.71    1.29
   9   8   2   15.52    2.09
   9   8   2   19.31    1.95
   9  -8   2   16.12    2.06
  -9   8  -3   41.38    1.53
   9   8   3   48.54    4.07
  -9   8  -3   46.47    2.77
   9   8   3   46.62    3.79
   9  -8   3   38.81    2.36
   9   8   4   24.77    2.30
   9   8   4   30.55    3.74
  -9   8  -4   34.79    3.96
   9   8   5    3.88    1.95
   9   8   5    1.56    3.25
  -9   8  -5    5.62    3.56
   9   9  -8    2.11    1.57
   9   9  -8   -0.48    1.60
  -9   9   8    1.09    3.61
   9  -9  -8   -3.38    2.31
  -9   9   7   12.10    2.50
   9  -9  -7   12.23    2.48
  -9   9   6   83.40    3.73
   9   9  -6   64.57    2.85
   9  -9  -6   78.60    5.49
   9   9  -5  153.72    4.95
  -9   9   5  186.83    5.99
   9  -9  -5  170.68    5.72
   9   9  -4    0.92    1.55
   9   9  -4   -1.54    2.32
  -9   9   4    1.37    1.79
   9  -9  -4   -1.65    1.80
   9   9  -3   28.08    3.17
   9   9  -3   28.56    2.09
  -9   9   3   32.61    3.19
   9  -9  -3   29.20    3.22
  -9   9   2    7.17    2.52
   9   9  -2    8.16    2.72
   9   9  -2    9.39    1.77
   9  -9  -2    5.08    2.64
  -9   9   1   18.04    2.70
   9   9  -1   26.26    2.11
   9   9  -1   26.04    2.04
   9  -9  -1   22.73    2.74
  -9   9   0   10.47    1.49
   9   9   0    8.24    2.03
   9   9   0   11.72    1.87
   9  -9   0    9.76    1.54
  -9   9  -1  110.83    3.09
   9   9   1  105.83    5.43
   9   9   1  112.08    5.77
   9  -9   1  102.37    4.24
   9   9   2    5.77    1.84
  -9   9  -2    2.50    1.15
   9   9   2    0.35    1.99
   9  -9   2    2.45    1.85
  -9   9  -3    7.81    1.69
   9   9   3    9.34    3.25
  -9   9  -3    6.30    2.14
   9   9   3    7.41    2.01
   9  -9   3    7.35    1.79
   9   9   4    0.88    2.13
  -9   9  -4    0.61    2.32
   9   9   4    2.36    1.96
   9  10  -8   50.86    4.20
   9  10  -8   55.27    4.21
  -9  10   8   73.83    4.36
   9 -10  -8   72.56    4.15
   9  10  -7    2.86    1.64
  -9  10   7    3.28    2.44
   9  10  -7    0.90    1.66
   9 -10  -7   -0.08    3.67
   9  10  -6    7.25    1.79
  -9  10   6    9.88    3.73
   9  10  -6   10.38    2.69
   9 -10  -6   13.04    3.77
   9  10  -5   34.39    2.37
  -9  10   5   46.66    4.25
   9  10  -5   34.88    3.44
   9 -10  -5   40.01    2.77
  -9  10   4   22.69    2.37
   9  10  -4   20.68    3.08
   9  10  -4   17.92    1.94
   9 -10  -4   18.98    3.57
   9  10  -3    6.04    2.58
   9  10  -3    2.06    1.82
  -9  10   3    5.27    1.84
   9 -10  -3    3.67    1.89
   9  10  -2   67.76    2.98
  -9  10   2   69.78    2.97
   9  10  -2   75.02    4.58
   9 -10  -2   73.60    3.01
   9  10  -1    8.61    1.96
   9  10  -1   11.02    3.06
  -9  10   1    9.53    1.71
   9 -10  -1    9.99    1.73
   9  10   0  184.02    8.12
  -9  10   0  171.47    6.23
   9  10   0  168.26    7.37
   9 -10   0  162.98    6.33
   9  10   1   -2.16    3.17
   9  10   1   -0.95    1.81
  -9  10  -1    1.84    2.02
   9 -10   1   -2.19    2.11
   9  10   2   41.90    2.83
  -9  10  -2   41.20    1.89
   9  10   2   45.56    3.05
   9 -10   2   43.31    2.85
   9  10   3   10.43    3.55
   9  10   3    7.71    2.11
  -9  10  -3    3.69    1.77
  -9  10  -3    5.38    2.31
   9 -10   3    3.57    1.87
   9  10   4    6.62    2.24
   9  10   4    7.38    2.39
  -9  10  -4    4.15    2.48
  -9  11   7   43.37    5.23
   9  11  -7   31.64    2.45
   9 -11  -7   40.44    5.15
   9  11  -6   -0.21    2.71
  -9  11   6    2.11    2.50
   9  11  -6    1.47    1.71
   9 -11  -6    5.11    2.44
   9  11  -5   55.31    2.86
  -9  11   5   66.36    3.65
   9  11  -5   54.24    4.41
   9 -11  -5   67.51    3.68
   9  11  -4   16.58    1.99
  -9  11   4   16.66    2.41
   9  11  -4   17.26    2.18
   9 -11  -4   17.16    2.35
  -9  11   3   11.72    2.10
   9  11  -3    6.33    2.04
   9  11  -3    8.34    1.97
   9 -11  -3   10.54    3.24
  -9  11   2    1.11    2.77
   9  11  -2    4.26    1.82
   9  11  -2    0.05    2.03
   9 -11  -2    1.57    2.71
   9  11  -1   45.32    2.74
   9  11  -1   50.97    4.45
  -9  11   1   48.20    3.66
   9 -11  -1   42.87    2.45
  -9  11   0   14.23    2.78
   9  11   0   11.52    2.28
   9  11   0   17.40    3.89
   9 -11   0   16.11    1.81
   9  11   1   15.18    2.39
  -9  11  -1   20.01    2.62
   9  11   1   22.24    3.83
   9 -11   1   17.61    1.75
   9  11   2   10.41    2.53
  -9  11  -2   13.01    1.54
   9  11   2   11.62    3.68
   9 -11   2   13.36    2.45
   9  11   3    8.23    2.51
  -9  11  -3    2.53    2.46
   9  11   3    4.32    3.45
   9  12  -6    9.03    3.00
   9  12  -6    6.48    2.05
  -9  12   6    5.48    2.79
   9 -12  -6    6.28    2.82
   9  12  -5   18.65    2.46
   9  12  -5   19.80    3.46
  -9  12   5   25.24    2.91
   9 -12  -5   27.46    4.36
   9  12  -4   43.53    2.78
   9  12  -4   48.15    3.04
  -9  12   4   53.12    3.31
   9 -12  -4   54.80    3.23
  -9  12   3   18.55    3.63
   9  12  -3   18.75    3.41
   9  12  -3   15.67    3.69
   9 -12  -3   17.06    2.44
   9  12  -2   82.13    5.37
   9  12  -2   87.70    4.17
  -9  12   2   94.56    3.85
   9 -12  -2   89.58    3.74
   9  12  -1    3.11    3.10
  -9  12   1   -1.78    1.78
   9  12  -1   -3.98    2.23
   9 -12  -1   -0.36    1.75
   9  12   0   26.56    2.80
  -9  12   0   28.97    2.22
   9  12   0   29.63    4.55
   9 -12   0   30.50    2.26
   9  12   1    9.90    3.92
   9  12   1    8.52    3.66
  -9  12  -1    7.64    1.70
   9 -12   1   11.30    2.60
  -9  12  -2   61.48    3.61
   9  12   2   64.29    3.74
   9  12   2   62.39    4.00
   9 -12   2   53.85    2.56
   9  13  -5   14.27    3.56
   9  13  -5   12.15    2.19
  -9  13   5    9.87    4.44
   9 -13  -5   14.66    4.22
  -9  13   4    7.56    2.51
   9  13  -4    6.22    3.30
   9  13  -4    6.51    3.52
   9 -13  -4    4.93    2.62
   9  13  -3   26.74    2.82
   9  13  -3   22.67    2.62
  -9  13   3   32.01    2.84
   9 -13  -3   30.48    2.82
   9  13  -2    1.28    2.19
  -9  13   2    6.04    3.32
   9  13  -2    2.44    2.36
   9 -13  -2    6.46    2.18
   9  13  -1   59.95    5.12
   9  13  -1   58.52    3.75
  -9  13   1   59.26    4.59
   9 -13  -1   57.04    4.69
   9  13   0    1.69    3.91
  -9  13   0    2.89    1.86
   9  13   0    1.13    2.38
   9 -13   0    2.96    1.89
   9  13   1   32.32    4.52
   9  13   1   28.71    5.16
  -9  13  -1   32.65    3.43
   9 -13   1   28.68    2.31
   9  14  -4   24.00    4.15
  -9  14   4   25.52    4.86
   9  14  -4   28.44    2.95
   9 -14  -4   31.77    4.84
   9  14  -3    0.21    2.42
   9  14  -3    3.61    2.25
  -9  14   3   -1.22    2.40
   9 -14  -3    2.97    2.43
   9  14  -2   25.44    4.35
   9  14  -2   17.33    2.68
  -9  14   2   19.53    4.01
   9 -14  -2   19.43    4.00
   9  14  -1    1.04    2.40
   9  14  -1    2.53    2.58
  -9  14   1    1.82    3.31
   9 -14  -1    2.17    2.10
   9  14   0   14.32    2.94
  -9  14   0   20.30    3.53
   9  14   0   22.17    4.90
   9 -14   0   15.96    3.50
 -10   0  10   46.91    2.92
  10   0 -10   35.33    4.08
 -10   0  10   40.56    2.60
  10   0  -9   -0.72    2.72
 -10   0   9    4.16    2.56
 -10   0   9   -1.22    1.62
 -10   0   8   72.71    2.91
 -10   0   8   74.57    2.73
  10   0  -8   73.94    4.37
 -10   0   7   -0.57    1.21
 -10   0   7   -0.52    2.27
  10   0  -7   -2.22    2.34
  10   0  -6  364.81   12.10
 -10   0   6  350.56    8.07
 -10   0   6  362.00    9.60
 -10   0   5    1.14    1.35
  10   0  -5    2.58    1.42
 -10   0   4    1.23    1.30
  10   0  -4    0.70    2.10
  10   0  -3   -2.06    1.28
 -10   0   3    2.35    1.22
  10   0  -2   97.05    2.85
 -10   0   2  100.19    2.74
 -10   0   1   -1.55    1.13
  10   0  -1    0.19    1.23
 -10   0   0  142.55    4.42
  10   0   0  134.05    4.57
 -10   0  -1   -0.48    0.85
  10   0   1   -0.30    1.16
 -10   0  -1   -0.14    1.08
 -10   0  -2  106.35    2.49
  10   0   2  105.44    2.85
 -10   0  -3   -0.51    1.71
  10   0   3    1.16    1.17
 -10   0  -4    3.07    1.30
  10   0   4    4.89    1.96
  10   0   4    2.38    1.87
  10   0   5    1.00    1.87
 -10   0  -5    1.52    2.32
  10   0   5   -0.30    1.88
 -10   0  -6   97.07    5.35
 -10   1  10   14.10    3.15
 -10   1  10   13.14    2.34
 -10  -1  10   14.23    2.97
  10  -1 -10   14.40    3.41
 -10  -1  10   14.59    3.38
  10   1  -9   56.68    3.01
 -10   1   9   65.14    4.22
 -10   1   9   68.15    4.24
  10  -1  -9   60.06    4.55
 -10  -1   9   63.08    2.92
 -10  -1   9   64.36    3.96
 -10   1   8   -0.76    1.52
 -10   1   8   -1.43    2.45
  10   1  -8   -0.16    1.67
 -10  -1   8   -1.80    2.31
 -10  -1   8   -0.45    2.15
  10  -1  -8    3.74    2.59
 -10   1   7    8.41    1.60
 -10   1   7    7.93    1.36
  10   1  -7    5.71    1.65
  10  -1  -7    4.95    1.72
 -10  -1   7    7.91    1.27
 -10  -1   7    6.57    1.50
 -10   1   6   48.16    2.51
  10   1  -6   41.78    2.25
 -10   1   6   48.98    2.20
 -10  -1   6   41.01    3.03
 -10  -1   6   46.01    1.55
  10  -1  -6   41.20    2.31
 -10   1   5  262.16    6.50
  10   1  -5  255.83    8.28
 -10  -1   5  254.18    5.73
  10  -1  -5  254.70    8.40
 -10  -1   5  246.13    6.26
 -10   1   4  224.05    5.46
  10   1  -4  219.38    5.61
  10  -1  -4  215.06    5.60
 -10  -1   4  226.51    6.78
 -10   1   3  162.20    3.90
  10   1  -3  145.38    3.92
  10  -1  -3  149.75    4.06
 -10  -1   3  156.51    5.19
 -10   1   2    2.42    1.84
  10   1  -2   -0.55    1.90
 -10  -1   2    2.15    1.19
  10  -1  -2   -1.54    1.28
 -10   1   1  117.26    2.93
  10   1  -1  121.12    4.12
  10  -1  -1  113.01    3.05
 -10  -1   1  122.13    3.01
  10   1   0    9.76    1.34
 -10   1   0    8.85    1.22
 -10  -1   0    8.22    1.26
 -10  -1   0   10.17    0.71
  10  -1   0   11.83    2.01
 -10   1  -1  176.92    4.55
  10   1   1  167.48    4.29
 -10   1  -1  187.98    5.26
 -10  -1  -1  172.88    3.20
  10  -1   1  170.75    4.16
  10   1   2   26.94    1.60
 -10   1  -2   28.92    2.06
 -10  -1  -2   25.91    1.21
  10  -1   2   25.28    1.51
  10   1   3    9.20    1.38
 -10   1  -3    8.55    1.30
  10  -1   3    9.22    1.26
 -10  -1  -3    8.48    1.71
  10   1   4    1.38    1.99
  10   1   4    2.29    1.96
 -10   1  -4    0.92    2.17
 -10  -1  -4    3.11    1.87
  10  -1   4    2.67    1.73
  10  -1   4    0.56    1.19
  10   1   5   19.88    2.48
  10   1   5   20.01    1.70
 -10   1  -5   27.11    2.97
  10  -1   5   13.62    2.15
 -10  -1  -5   22.15    1.77
  10  -1   5   15.72    1.43
  10   2 -10   59.41    4.53
 -10   2  10   67.27    3.54
 -10   2  10   60.24    3.27
 -10  -2  10   68.15    4.67
 -10  -2  10   52.64    2.81
  10  -2 -10   64.46    4.95
 -10   2   9    4.53    2.84
  10   2  -9    5.24    1.80
 -10   2   9    5.03    2.89
  10  -2  -9    2.29    3.01
 -10  -2   9    5.02    2.58
 -10  -2   9    5.79    2.48
  10   2  -8   40.44    2.31
 -10   2   8   42.49    2.40
 -10   2   8   45.82    3.29
 -10  -2   8   40.12    2.19
  10  -2  -8   40.49    2.66
 -10  -2   8   37.94    2.03
 -10   2   7   -1.42    1.56
  10   2  -7   -0.45    1.53
 -10   2   7    0.61    2.06
 -10  -2   7    0.81    1.75
  10  -2  -7    2.63    1.65
 -10  -2   7    0.05    1.39
  10   2  -6   96.84    3.32
 -10   2   6  102.37    3.25
  10  -2  -6  103.34    4.84
 -10  -2   6  103.60    3.17
  10   2  -5   40.71    2.07
 -10   2   5   41.01    2.06
  10  -2  -5   38.28    2.13
 -10  -2   5   37.96    1.19
 -10  -2   5   40.49    2.75
  10   2  -4    0.96    2.20
 -10   2   4    1.31    1.40
  10  -2  -4    0.90    1.47
 -10  -2   4    2.67    1.30
 -10  -2   4    0.91    0.96
  10   2  -3  642.60   18.64
 -10   2   3  673.89   18.91
 -10  -2   3  693.26   19.15
  10  -2  -3  665.80   21.75
  10   2  -2  232.14    5.66
 -10   2   2  238.41    5.54
  10  -2  -2  225.71    6.89
 -10  -2   2  241.12    6.81
  10   2  -1    5.88    1.29
 -10   2   1    4.33    1.82
  10  -2  -1    3.03    1.27
 -10  -2   1    3.58    1.23
 -10   2   0  299.05    8.19
  10   2   0  287.51    7.09
  10  -2   0  299.72    8.49
 -10   2  -1   69.60    2.04
  10   2   1   67.13    3.16
 -10  -2  -1   63.91    1.38
  10  -2   1   61.67    2.08
 -10   2  -2   44.28    2.23
 -10   2  -2   42.86    1.77
  10   2   2   39.63    2.74
  10  -2   2   37.99    1.69
 -10  -2  -2   40.68    1.75
  10   2   3    1.73    1.99
 -10   2  -3    0.84    1.29
  10   2   3    1.62    2.00
 -10  -2  -3    1.68    1.47
  10  -2   3    1.27    1.73
  10   2   4   18.52    2.40
  10   2   4   17.34    1.62
 -10   2  -4   19.78    1.79
 -10  -2  -4   19.79    2.10
  10  -2   4   17.38    2.07
 -10   2  -5   17.70    1.94
  10   2   5   14.15    2.54
  10   2   5   11.92    2.41
 -10  -2  -5   14.50    1.63
  10   3 -10    0.31    2.85
 -10   3  10   -1.10    2.15
 -10   3  10    3.17    1.97
 -10  -3  10    3.05    2.45
  10  -3 -10    4.86    2.10
 -10  -3  10    1.87    1.92
  10   3  -9   24.44    2.21
 -10   3   9   29.69    3.51
 -10   3   9   28.28    2.45
 -10  -3   9   27.22    2.12
 -10  -3   9   25.63    2.04
  10  -3  -9   31.01    3.78
 -10   3   8    1.48    2.50
 -10   3   8    0.29    1.76
  10   3  -8    0.85    1.57
 -10  -3   8    0.33    2.26
  10  -3  -8    3.18    1.84
 -10  -3   8    4.03    2.09
 -10   3   7  233.90    7.63
 -10   3   7  242.87    8.75
  10   3  -7  211.94    7.93
 -10  -3   7  220.93    6.45
  10  -3  -7  238.72    8.95
 -10  -3   7  215.70    7.64
 -10   3   6   29.03    2.96
  10   3  -6   25.80    2.76
  10  -3  -6   26.97    2.11
 -10  -3   6   24.63    1.78
 -10  -3   6   23.88    1.72
 -10   3   5   62.92    2.55
  10   3  -5   64.85    2.46
  10  -3  -5   57.87    3.67
 -10  -3   5   61.90    2.28
 -10  -3   5   63.32    1.44
 -10   3   4  254.49    8.12
  10   3  -4  247.29    6.33
 -10  -3   4  244.30    3.93
 -10  -3   4  249.78    6.21
  10  -3  -4  252.66    8.21
 -10   3   3   38.32    2.78
  10   3  -3   33.69    1.95
 -10  -3   3   36.76    1.77
  10  -3  -3   30.71    1.91
 -10  -3   3   34.94    0.99
 -10   3   2    5.34    1.93
  10   3  -2    2.77    2.10
  10  -3  -2    3.52    2.01
 -10  -3   2    3.63    1.26
 -10   3   1  251.63    5.68
  10   3  -1  237.54    7.39
  10  -3  -1  235.03    5.80
 -10   3   0   26.36    1.49
  10   3   0   26.94    1.66
  10  -3   0   25.24    2.25
 -10  -3   0   23.78    0.85
 -10   3  -1   96.49    3.32
  10   3   1   92.78    2.85
  10  -3   1   86.58    2.54
  10   3   2   34.79    1.89
 -10   3  -2   36.90    2.14
 -10   3  -2   32.96    1.77
 -10  -3  -2   30.63    1.44
  10  -3   2   29.70    2.33
  10   3   3   17.88    2.34
 -10   3  -3   13.06    1.60
  10   3   3   14.05    1.59
 -10  -3  -3   12.54    1.02
  10  -3   3   12.63    1.31
 -10   3  -4    8.65    1.67
  10   3   4    9.81    1.53
  10   3   4    5.59    1.58
  10  -3   4    6.55    1.16
 -10  -3  -4    6.33    1.82
 -10   3  -5   16.51    2.17
  10   3   5   17.32    1.84
  10   3   5   15.04    1.77
 -10  -3  -5   16.69    1.58
 -10   4  10   22.86    3.93
 -10   4  10   18.46    3.79
  10   4 -10   18.10    3.23
 -10  -4  10   14.06    2.83
 -10  -4  10   14.50    3.43
  10  -4 -10   13.50    2.58
  10   4  -9    5.16    1.75
 -10   4   9    3.81    2.12
 -10   4   9    7.82    3.16
 -10  -4   9    6.54    1.60
 -10  -4   9    4.81    2.57
  10  -4  -9    3.20    3.36
 -10   4   8  123.80    6.10
  10   4  -8  114.25    5.24
 -10   4   8  127.47    5.66
 -10  -4   8  115.34    4.66
  10  -4  -8  123.12    4.55
 -10  -4   8  111.09    5.02
 -10   4   7   -1.22    2.70
  10   4  -7   -0.27    2.35
 -10  -4   7   -0.74    1.71
  10  -4  -7    0.88    2.81
 -10  -4   7   -1.53    1.44
  10   4  -6    1.82    2.28
 -10   4   6   -1.31    2.53
  10  -4  -6    3.07    1.73
 -10  -4   6    1.35    0.90
 -10  -4   6    2.11    2.09
 -10   4   5   26.02    1.91
  10   4  -5   19.36    2.74
 -10  -4   5   23.35    0.92
 -10  -4   5   23.38    1.67
  10  -4  -5   19.64    1.98
 -10   4   4   33.71    2.09
  10   4  -4   33.02    1.97
 -10  -4   4   34.12    2.70
 -10  -4   4   34.68    1.08
  10  -4  -4   35.53    2.11
 -10   4   3   21.68    1.67
  10   4  -3   24.88    2.57
 -10  -4   3   18.78    2.35
  10  -4  -3   18.19    1.76
 -10   4   2  419.18   10.47
  10   4  -2  395.59   10.50
  10  -4  -2  410.43   10.56
  10   4  -1    0.94    1.39
 -10   4   1    0.56    1.20
  10  -4  -1    0.45    1.27
 -10   4   0  139.85    4.39
  10   4   0  136.68    5.11
  10  -4   0  135.32    4.59
  10   4   1    4.87    1.43
 -10   4  -1    3.53    1.13
  10  -4   1    4.34    1.83
 -10  -4  -1    2.75    0.63
  10   4   2   62.77    3.55
 -10   4  -2   65.79    1.91
  10   4   2   67.06    3.61
 -10   4  -2   62.80    2.39
  10  -4   2   59.70    2.06
 -10   4  -3   35.55    2.08
  10   4   3   37.49    3.03
  10   4   3   38.11    3.06
  10  -4   3   31.28    2.30
 -10  -4  -3   33.35    1.74
  10   4   4   42.61    2.42
  10   4   4   45.17    2.33
 -10   4  -4   48.64    2.60
 -10  -4  -4   47.55    1.73
  10  -4   4   38.19    1.68
 -10   4  -5    4.83    3.06
  10   4   5    5.37    2.65
  10   4   5    2.75    2.46
 -10  -4  -5    3.19    1.28
 -10   5   9  112.79    4.64
 -10   5   9  121.66    4.67
  10   5  -9  101.44    4.00
 -10  -5   9  112.02    3.90
  10  -5  -9  114.16    6.88
 -10  -5   9  105.29    5.10
 -10   5   8    5.11    3.08
 -10   5   8    4.81    1.88
  10   5  -8    4.08    2.56
 -10  -5   8    1.35    2.13
 -10  -5   8    6.20    1.53
  10  -5  -8    4.49    2.15
 -10   5   7  158.48    7.06
  10   5  -7  142.88    6.00
  10  -5  -7  153.57    5.22
 -10  -5   7  138.66    4.13
 -10  -5   7  144.67    3.55
  10   5  -6    0.11    1.50
 -10   5   6    0.57    2.68
  10  -5  -6    5.64    2.71
 -10  -5   6    1.04    1.36
 -10  -5   6    1.60    1.30
  10   5  -5    8.75    2.31
 -10   5   5    5.51    2.57
 -10  -5   5    3.07    2.13
  10  -5  -5    7.78    2.69
 -10  -5   5    5.31    1.02
 -10   5   4   -0.30    1.54
  10   5  -4   -1.71    1.46
 -10  -5   4    0.46    0.63
 -10  -5   4   -1.06    1.30
  10  -5  -4   -1.51    2.48
 -10   5   3  107.59    3.14
  10   5  -3   96.14    3.12
  10  -5  -3  100.68    3.24
  10   5  -2    4.16    1.51
 -10   5   2    4.39    1.43
  10  -5  -2    6.61    1.44
 -10   5   1   72.81    3.29
  10   5  -1   69.69    2.55
  10  -5  -1   67.30    2.36
  10   5   0    0.73    1.38
 -10   5   0   -0.96    1.15
  10  -5   0   -2.01    1.89
  10   5   1   98.99    3.28
 -10   5  -1  106.78    3.69
  10  -5   1  102.41    3.92
  10   5   2   -0.03    2.26
 -10   5  -2   -0.30    1.60
  10   5   2   -1.42    2.25
  10  -5   2    1.76    1.16
  10   5   3   40.60    3.49
 -10   5  -3   42.48    2.41
  10   5   3   42.70    3.29
 -10   5  -3   41.04    1.53
  10  -5   3   35.00    1.67
  10   5   4   14.31    2.03
  10   5   4   18.37    1.93
 -10   5  -4   14.59    3.24
  10  -5   4   13.93    1.24
 -10   5  -5   -0.05    3.18
  10   5   5    3.04    1.77
  10   5   5    2.78    1.70
 -10   6   9   12.78    2.44
 -10   6   9   10.66    2.34
  10   6  -9   11.67    1.93
  10  -6  -9   16.58    3.93
 -10  -6   9    8.31    1.83
  10   6  -8  117.83    5.96
 -10   6   8  139.73    4.75
 -10   6   8  135.67    5.12
 -10  -6   8  124.38    5.13
  10  -6  -8  144.78    5.34
  10   6  -7    0.58    2.43
 -10   6   7    8.91    2.98
  10  -6  -7    0.74    2.03
 -10  -6   7    0.06    1.62
 -10   6   6   60.05    4.23
  10   6  -6   49.99    2.40
 -10  -6   6   50.11    2.11
  10  -6  -6   53.91    2.93
  10   6  -5   17.94    2.74
 -10   6   5   25.21    3.19
 -10  -6   5   20.46    1.15
  10  -6  -5   18.73    2.17
 -10   6   4  135.27    4.23
  10   6  -4  126.09    3.91
  10  -6  -4  133.74    4.32
  10   6  -3   17.35    1.78
 -10   6   3   16.89    1.75
  10  -6  -3   19.09    2.70
  10   6  -2   47.45    2.31
 -10   6   2   50.75    2.23
  10  -6  -2   52.28    2.33
  10   6  -1   -0.09    1.46
 -10   6   1    1.55    1.31
  10  -6  -1    3.46    2.12
 -10   6   0   83.60    2.52
  10   6   0   74.28    2.97
  10  -6   0   83.68    3.65
  10   6   1    2.72    1.58
  10   6   1    1.47    1.54
 -10   6  -1    0.79    1.77
  10  -6   1    0.18    1.21
  10   6   2   37.98    3.30
  10   6   2   35.09    3.34
 -10   6  -2   38.08    1.62
  10  -6   2   31.40    2.50
  10   6   3    1.15    2.51
  10   6   3    4.61    2.73
 -10   6  -3    0.23    2.73
 -10   6  -3   -0.27    0.99
  10  -6   3    0.27    1.72
 -10   6  -4   57.61    3.14
  10   6   4   57.71    4.28
  10   6   4   54.02    2.79
 -10   6  -5    4.94    2.33
  10   6   5    5.13    1.92
  10   6   5    7.48    2.05
 -10   7   9  141.36    8.15
 -10   7   9  134.40    7.65
  10  -7  -9  134.86    7.91
  10   7  -8    1.82    2.60
 -10   7   8    0.62    2.22
 -10  -7   8    1.03    2.11
  10  -7  -8    4.91    2.28
 -10   7   7   20.11    2.43
  10   7  -7   17.88    2.93
  10  -7  -7   18.58    2.47
  10   7  -6    4.90    1.66
 -10   7   6    2.13    3.16
  10  -7  -6    3.02    2.14
  10   7  -5    1.57    2.45
 -10   7   5    5.76    1.85
  10  -7  -5    1.55    1.89
  10   7  -4  107.31    3.76
 -10   7   4  125.77    4.06
  10  -7  -4  112.60    5.62
  10   7  -3   96.25    4.81
 -10   7   3  108.31    3.52
  10  -7  -3  107.15    3.58
 -10   7   2    9.08    1.58
  10   7  -2    8.69    1.72
  10  -7  -2    9.63    2.49
 -10   7   1  159.95    4.31
  10   7  -1  147.43    4.56
  10  -7  -1  147.74    5.67
  10   7   0    1.61    2.57
 -10   7   0    4.71    1.34
  10   7   0    2.16    2.65
  10   7   1   55.96    2.70
 -10   7  -1   51.24    1.95
  10   7   1   46.19    2.59
  10  -7   1   51.83    2.11
 -10   7  -2    3.16    1.19
  10   7   2    5.71    1.78
  10   7   2    6.90    2.85
  10  -7   2    4.89    1.96
  10   7   3   45.71    4.05
  10   7   3   38.71    2.56
 -10   7  -3   36.52    2.29
 -10   7  -3   40.78    2.72
  10  -7   3   36.81    1.74
  10   7   4   15.53    2.12
  10   7   4   11.02    3.38
 -10   7  -4   17.26    3.62
 -10   8   8   71.49    4.01
  10  -8  -8   68.27    6.07
  10   8  -7   12.25    2.86
 -10   8   7   14.60    2.47
  10  -8  -7   13.28    2.58
  10   8  -6   81.99    4.75
 -10   8   6   98.26    4.14
  10  -8  -6   92.77    6.01
  10   8  -5    4.28    2.45
 -10   8   5   -0.06    1.93
  10  -8  -5   -0.23    3.06
 -10   8   4  143.13    6.47
  10   8  -4  125.37    4.31
  10  -8  -4  137.06    4.76
 -10   8   3   38.96    2.31
  10   8  -3   36.70    3.47
  10  -8  -3   35.51    3.50
  10   8  -2    8.26    2.77
 -10   8   2    9.79    1.68
  10  -8  -2    7.22    1.75
  10   8  -1    0.82    2.84
 -10   8   1    1.32    1.48
  10   8  -1    3.52    2.59
  10  -8  -1    1.22    1.50
 -10   8   0   56.34    2.31
  10   8   0   61.29    2.96
  10   8   0   56.62    2.85
  10  -8   0   57.11    3.38
  10   8   1    0.45    1.87
  10   8   1    3.53    2.75
 -10   8  -1    1.26    1.28
  10  -8   1    0.30    1.31
 -10   8  -2   27.11    1.57
  10   8   2   25.65    2.26
  10   8   2   24.68    3.67
  10  -8   2   23.14    1.68
  10   8   3   17.69    2.21
  10   8   3   20.67    3.66
 -10   8  -3   17.03    2.31
 -10   8  -3   14.42    1.90
  10  -8   3   13.47    2.13
  10   8   4    6.47    2.06
 -10   8  -4    2.44    2.34
  10   8   4    4.04    2.12
 -10   9   8   21.54    2.92
  10   9  -8   16.53    2.12
  10  -9  -8   19.47    4.50
 -10   9   7   27.31    4.61
  10   9  -7   27.82    2.28
  10  -9  -7   35.54    4.60
 -10   9   6    5.01    2.30
  10   9  -6    0.90    2.69
  10  -9  -6    0.44    2.35
  10   9  -5    2.35    1.77
 -10   9   5    0.87    3.07
  10  -9  -5    0.06    2.06
 -10   9   4   10.74    2.05
  10   9  -4    3.77    1.83
  10  -9  -4    6.26    3.16
  10   9  -3   45.96    2.60
  10   9  -3   41.85    2.59
 -10   9   3   48.38    2.69
  10  -9  -3   45.85    2.69
  10   9  -2   12.36    1.96
  10   9  -2    7.51    2.02
 -10   9   2    7.10    1.79
  10  -9  -2    9.95    1.84
 -10   9   1  252.21    8.90
  10   9  -1  239.79    7.56
  10   9  -1  252.02    7.92
  10  -9  -1  236.04    6.82
 -10   9   0    3.20    1.50
  10   9   0    3.87    1.93
  10   9   0    0.89    1.98
  10  -9   0    1.81    1.50
  10   9   1   32.00    2.73
  10   9   1   33.00    2.54
 -10   9  -1   35.13    1.89
  10  -9   1   29.47    2.01
  10   9   2   -0.17    3.24
 -10   9  -2    0.50    1.23
  10   9   2   -4.00    3.02
  10  -9   2    0.85    1.33
  10   9   3   30.40    2.92
 -10   9  -3   30.07    2.30
 -10   9  -3   41.56    4.35
  10   9   3   30.23    4.06
  10  -9   3   29.47    1.70
 -10  10   7    2.67    2.42
  10  10  -7    0.02    2.79
  10  10  -7    0.41    1.83
  10 -10  -7    2.40    3.90
  10  10  -6   20.12    3.38
  10  10  -6   19.06    2.20
 -10  10   6   30.76    2.93
  10 -10  -6   21.77    2.89
  10  10  -5   14.78    2.03
 -10  10   5   12.34    2.49
  10  10  -5   19.61    3.29
  10 -10  -5   17.90    2.57
  10  10  -4   65.38    3.18
  10  10  -4   54.99    4.43
 -10  10   4   69.33    3.37
  10 -10  -4   68.53    3.37
  10  10  -3   -0.57    2.83
 -10  10   3    2.69    1.94
  10  10  -3    4.46    2.92
  10 -10  -3    2.17    2.96
 -10  10   2   38.72    3.66
  10  10  -2   35.63    2.60
  10  10  -2   39.14    2.69
  10 -10  -2   37.59    2.42
  10  10  -1    5.06    3.01
 -10  10   1    0.47    2.60
  10  10  -1    0.77    2.14
  10 -10  -1    4.26    2.62
 -10  10   0   61.31    2.69
  10  10   0   58.88    3.34
  10  10   0   70.63    3.57
  10 -10   0   67.12    2.85
  10  10   1   -1.55    3.20
 -10  10  -1    3.49    1.51
  10  10   1    1.85    2.26
  10 -10   1    5.00    2.31
  10  10   2   10.63    3.83
  10  10   2   13.32    2.36
 -10  10  -2   12.26    1.55
  10 -10   2   10.65    1.60
 -10  10  -3    6.39    2.28
  10  10   3   -2.66    2.36
  10  10   3    4.22    2.21
  10  11  -7   19.32    2.29
  10  11  -7   17.49    3.54
 -10  11   7   20.19    4.74
  10 -11  -7   20.79    3.21
  10  11  -6   -0.38    1.92
  10  11  -6    7.56    2.91
 -10  11   6    3.66    3.96
  10 -11  -6   -0.49    2.45
  10  11  -5   58.80    4.88
  10  11  -5   73.81    3.57
  10 -11  -5   74.40    5.66
  10  11  -4    8.42    2.05
  10  11  -4    5.44    2.19
 -10  11   4    9.55    2.36
  10 -11  -4   12.50    2.34
  10  11  -3    6.46    1.98
  10  11  -3    4.80    2.12
 -10  11   3   -0.19    2.11
  10 -11  -3    3.14    2.04
  10  11  -2   12.95    3.80
  10  11  -2   16.63    2.40
 -10  11   2   22.33    2.27
  10 -11  -2   20.06    2.18
  10  11  -1   56.08    3.51
  10  11  -1   57.08    3.30
 -10  11   1   54.98    2.84
  10 -11  -1   56.30    2.86
  10  11   0    0.29    3.36
 -10  11   0    4.15    2.56
  10  11   0    1.26    2.28
  10 -11   0    0.97    2.63
  10  11   1   68.46    3.93
  10  11   1   81.55    4.12
 -10  11  -1   73.39    4.26
  10 -11   1   72.74    4.34
  10  11   2    6.77    2.42
  10  11   2    8.15    3.96
  10 -11   2    7.79    1.65
  10  12  -6   19.86    2.45
 -10  12   6   19.97    3.31
  10  12  -6   19.97    3.77
  10 -12  -6   23.16    3.15
 -10  12   5    2.64    2.54
  10  12  -5    1.11    3.31
  10  12  -5    3.79    2.07
  10 -12  -5   -4.02    3.84
  10  12  -4   15.38    3.93
  10  12  -4   15.85    2.37
 -10  12   4   23.05    4.21
  10 -12  -4   23.28    4.15
 -10  12   3    6.13    2.22
  10  12  -3    5.09    2.35
  10  12  -3    3.57    3.37
  10 -12  -3    4.57    2.29
 -10  12   2   48.52    4.51
  10  12  -2   42.46    4.75
  10  12  -2   46.48    5.10
  10 -12  -2   45.56    3.05
  10  12  -1    5.01    2.32
  10  12  -1    8.78    3.72
 -10  12   1    8.45    3.07
  10 -12  -1    2.53    3.03
 -10  12   0   49.47    2.78
  10  12   0   60.28    3.70
  10  12   0   44.24    3.57
  10 -12   0   47.39    2.77
  10  12   1    4.23    2.54
  10  12   1    0.64    2.35
 -10  12  -1    1.15    1.68
  10 -12   1   -0.58    1.73
  10  13  -4    2.92    3.28
 -10  13   4   -3.68    2.49
  10  13  -4    2.10    2.25
  10 -13  -4    0.80    3.79
 -10  13   3   25.47    4.26
  10  13  -3   21.68    2.97
  10  13  -3   22.20    2.75
  10 -13  -3   30.74    4.25
 -10  13   2   24.05    2.77
  10  13  -2   21.46    2.97
  10  13  -2   30.10    3.16
  10 -13  -2   30.74    4.13
  10  13  -1    4.76    3.88
  10  13  -1    5.14    4.17
 -10  13   1    7.55    2.15
  10 -13  -1    4.10    2.18
  10  13   0    5.06    2.56
 -10  13   0    5.31    3.07
  10  13   0    4.77    2.77
  10 -13   0    0.08    3.16
 -11   0  10   13.99    2.32
  11   0 -10   13.99    3.66
 -11   0  10   16.69    2.24
 -11   0   9   -1.73    1.76
  11   0  -9   -0.55    2.99
 -11   0   9    2.91    1.67
  11   0  -8   24.94    2.43
 -11   0   8   34.57    3.28
 -11   0   8   29.89    2.96
 -11   0   7   -1.09    2.52
 -11   0   7   -0.46    1.25
  11   0  -7   -0.07    1.72
 -11   0   6  301.98   10.18
  11   0  -6  285.21   10.82
 -11   0   6  301.31    8.14
  11   0  -5   -0.75    1.56
 -11   0   5    1.73    1.48
 -11   0   4   18.68    1.74
  11   0  -4   17.47    2.80
  11   0  -3    0.86    2.25
 -11   0   3    2.78    1.44
  11   0  -2  396.87   13.04
 -11   0   2  420.61   10.70
 -11   0   1    5.65    2.04
  11   0  -1    0.91    1.38
  11   0   0   87.99    2.90
 -11   0   0   96.19    2.80
 -11   0  -1    0.52    1.41
  11   0   1   -1.44    1.33
  11   0   2   49.27    2.14
 -11   0  -2   43.33    2.44
  11   0   3    1.19    1.35
 -11   0  -3    0.20    1.20
 -11   0  -4    5.58    1.49
  11   0   4    2.30    2.24
  11   0   4    7.05    2.15
  11   0   5    1.64    2.22
  11   0   5    1.81    2.17
 -11   0  -5    1.22    1.62
 -11   1  10    5.81    2.14
  11   1 -10    4.76    3.31
 -11   1  10    7.58    2.06
 -11  -1  10    5.19    2.98
 -11  -1  10    4.49    2.04
  11  -1 -10    8.26    3.47
 -11   1   9   24.59    3.56
  11   1  -9   30.45    3.72
 -11   1   9   27.86    2.31
 -11  -1   9   23.95    2.26
 -11  -1   9   25.25    3.20
  11  -1  -9   27.56    2.56
 -11   1   8    5.50    2.31
 -11   1   8   -0.41    1.77
  11   1  -8    0.67    2.84
  11  -1  -8   -0.40    1.91
 -11  -1   8   -0.09    1.68
 -11  -1   8    2.49    1.43
 -11   1   7  209.14    6.48
 -11   1   7  205.55    6.08
  11   1  -7  200.14    6.14
 -11  -1   7  203.25    5.97
  11  -1  -7  189.26    6.31
 -11  -1   7  194.07    6.19
  11   1  -6    3.35    1.74
 -11   1   6    1.82    1.70
 -11   1   6    4.48    1.17
 -11  -1   6    3.45    1.64
  11  -1  -6    3.32    1.76
 -11  -1   6    5.73    1.65
  11   1  -5   69.27    4.04
 -11   1   5   65.74    2.55
 -11  -1   5   66.02    3.64
 -11  -1   5   58.46    1.64
  11  -1  -5   65.32    3.88
 -11   1   4    3.19    2.34
  11   1  -4    2.52    1.58
  11  -1  -4    2.30    1.64
 -11  -1   4    3.78    1.50
  11   1  -3  152.39    4.44
 -11   1   3  157.94    4.22
 -11  -1   3  161.63    4.30
  11  -1  -3  159.03    4.48
 -11   1   2   75.60    3.59
  11   1  -2   68.62    2.66
  11  -1  -2   68.05    2.55
 -11  -1   2   79.20    3.60
 -11   1   1  300.82    7.53
  11   1  -1  292.42    7.69
 -11  -1   1  321.76    7.73
  11  -1  -1  298.07    9.53
  11   1   0    1.38    2.21
 -11   1   0    2.75    1.26
 -11  -1   0    4.54    1.11
 -11  -1   0    3.17    1.98
  11  -1   0    2.48    1.34
 -11   1  -1  237.81    5.42
 -11   1  -1  256.73    6.10
  11   1   1  232.36    6.19
  11  -1   1  247.52    7.87
  11   1   2    1.94    1.38
 -11   1  -2    3.08    1.17
 -11  -1  -2    1.51    1.49
  11  -1   2   -0.67    1.36
  11   1   3    4.69    2.26
 -11   1  -3    4.70    2.04
  11  -1   3    3.71    1.39
 -11  -1  -3    4.09    1.17
  11   1   4   -1.57    1.42
 -11   1  -4   -0.68    1.49
  11   1   4   -0.21    2.18
 -11  -1  -4    1.50    1.29
  11  -1   4   -1.87    1.29
  11  -1   4    0.29    1.31
 -11   1  -5   48.60    2.59
  11   1   5   36.79    3.35
  11   1   5   39.67    2.36
 -11  -1  -5   45.24    3.49
 -11   2  10   12.32    3.52
  11   2 -10    9.53    2.22
 -11   2  10   12.11    2.36
 -11  -2  10   14.94    2.20
 -11  -2  10   14.04    2.06
  11  -2 -10    8.97    3.72
 -11   2   9    1.36    1.90
  11   2  -9    2.08    2.89
 -11   2   9    0.76    1.85
 -11  -2   9   -1.08    1.72
  11  -2  -9    3.37    3.14
 -11  -2   9    0.84    1.64
 -11   2   8  108.16    3.60
 -11   2   8  106.67    4.10
  11   2  -8  101.05    5.49
 -11  -2   8  110.70    4.52
  11  -2  -8  107.35    4.44
 -11  -2   8  106.46    5.28
 -11   2   7   17.15    1.67
  11   2  -7   13.08    3.07
 -11   2   7   17.55    2.09
 -11  -2   7   15.45    2.79
  11  -2  -7   20.05    3.29
 -11  -2   7   15.38    1.39
  11   2  -6   54.84    2.73
 -11   2   6   60.55    2.72
  11  -2  -6   55.75    2.92
 -11  -2   6   66.15    3.62
 -11  -2   6   58.47    2.50
  11   2  -5   16.52    1.93
 -11   2   5   15.87    2.78
 -11  -2   5   23.08    1.79
 -11  -2   5   21.39    1.52
  11  -2  -5   19.47    1.93
  11   2  -4   35.49    2.08
 -11   2   4   34.40    1.96
 -11  -2   4   32.64    1.90
  11  -2  -4   29.24    3.18
 -11  -2   4   34.11    1.42
  11   2  -3  138.25    5.60
 -11   2   3  150.28    4.11
  11  -2  -3  136.16    5.55
 -11  -2   3  146.82    4.15
  11   2  -2  238.79    8.17
 -11   2   2  256.11    6.16
  11  -2  -2  236.66    6.32
 -11  -2   2  252.19    6.26
  11   2  -1    3.60    1.49
 -11   2   1    1.16    2.04
  11  -2  -1    2.35    1.43
 -11  -2   1    3.49    2.03
 -11   2   0   84.01    3.48
  11   2   0   80.81    2.84
  11  -2   0   79.68    2.72
 -11   2  -1    0.53    1.21
  11   2   1   -0.39    1.46
 -11   2  -1    0.84    1.13
 -11  -2  -1    1.01    1.11
  11  -2   1    0.64    2.02
 -11   2  -2   61.04    2.12
  11   2   2   59.02    3.50
  11  -2   2   56.55    3.23
 -11  -2  -2   57.60    1.67
  11   2   3    1.60    2.30
  11   2   3    2.47    2.25
 -11   2  -3    2.63    2.17
 -11  -2  -3    3.75    1.07
  11  -2   3    2.51    1.32
 -11   2  -4    3.13    2.53
  11   2   4    0.29    2.40
  11   2   4    5.79    1.60
 -11  -2  -4    4.49    2.01
  11  -2   4    4.64    1.27
  11  -2   4    1.67    1.34
 -11   2  -5    7.54    2.96
  11   2   5    6.28    1.77
  11   2   5    7.77    2.63
 -11  -2  -5    7.87    2.42
  11   3  -9   37.61    4.05
 -11   3   9   41.13    2.87
 -11   3   9   42.86    2.69
  11  -3  -9   43.42    3.04
 -11  -3   9   39.62    3.52
 -11  -3   9   39.36    2.47
  11   3  -8    7.93    2.79
 -11   3   8    3.18    1.76
 -11   3   8    5.59    2.01
  11  -3  -8    3.36    2.07
 -11  -3   8    2.86    2.17
 -11  -3   8    4.68    1.68
 -11   3   7   73.44    2.68
  11   3  -7   68.14    4.44
 -11   3   7   73.64    4.55
 -11  -3   7   64.99    2.16
 -11  -3   7   67.52    2.88
  11  -3  -7   69.99    3.36
  11   3  -6    2.26    1.66
 -11   3   6    0.29    1.69
  11  -3  -6    1.77    2.76
 -11  -3   6    2.03    1.53
 -11  -3   6    1.56    0.93
  11   3  -5  201.37    5.88
 -11   3   5  213.01    6.06
  11  -3  -5  206.67    6.21
 -11  -3   5  199.08    7.20
 -11  -3   5  198.10    4.38
  11   3  -4   73.75    3.86
 -11   3   4   73.75    2.68
 -11  -3   4   63.24    2.58
 -11  -3   4   66.10    1.70
  11  -3  -4   66.00    2.76
  11   3  -3  155.20    6.26
 -11   3   3  166.15    6.02
  11  -3  -3  159.57    4.55
 -11  -3   3  161.17    4.53
 -11  -3   3  156.62    2.62
  11   3  -2    4.83    1.58
 -11   3   2    4.34    1.39
  11  -3  -2    0.79    2.26
 -11  -3   2   -2.04    2.21
 -11   3   1   30.76    2.51
  11   3  -1   24.11    2.78
  11  -3  -1   26.94    1.80
  11   3   0    6.62    1.51
 -11   3   0    3.45    1.30
 -11  -3   0    4.20    0.73
  11  -3   0    3.16    2.13
 -11   3  -1   74.11    3.20
  11   3   1   67.10    3.84
  11  -3   1   71.70    3.55
 -11   3  -2    1.55    1.36
  11   3   2    2.04    1.51
 -11   3  -2    0.39    1.17
 -11  -3  -2    0.67    0.74
  11  -3   2    1.71    1.27
  11   3   3   44.68    2.41
 -11   3  -3   52.54    2.48
  11   3   3   55.75    3.47
 -11  -3  -3   45.88    2.27
  11  -3   3   49.41    3.01
 -11   3  -4    3.09    2.68
  11   3   4    3.78    1.69
  11   3   4    6.25    2.52
 -11  -3  -4    1.98    1.22
  11  -3   4    3.20    1.95
 -11   3  -5   11.65    3.22
  11   3   5    9.36    1.89
  11   3   5    7.36    2.74
 -11  -3  -5   11.92    2.41
 -11   4   9    5.63    2.24
 -11   4   9    5.83    2.03
  11   4  -9    8.17    2.93
  11  -4  -9    5.57    2.37
 -11  -4   9    4.23    1.65
 -11  -4   9    2.92    1.72
 -11   4   8  106.23    6.01
  11   4  -8   82.72    5.38
 -11   4   8  108.54    3.79
 -11  -4   8   94.61    4.95
 -11  -4   8   95.12    4.20
  11  -4  -8  100.94    4.35
 -11   4   7    2.27    2.95
  11   4  -7    0.46    2.55
 -11  -4   7    1.84    1.72
 -11  -4   7   -2.17    2.45
  11  -4  -7    1.37    2.03
 -11   4   6   19.88    3.15
  11   4  -6   14.27    2.93
 -11  -4   6   14.76    1.63
 -11  -4   6   17.89    1.78
  11  -4  -6   18.02    2.23
 -11   4   5    9.11    1.91
  11   4  -5    8.54    1.79
 -11  -4   5    9.11    1.17
 -11  -4   5   10.67    1.62
  11  -4  -5   10.34    3.04
  11   4  -4   20.09    2.88
 -11   4   4   20.59    2.90
 -11  -4   4   20.14    0.68
 -11  -4   4   22.41    1.77
  11  -4  -4   17.77    3.06
  11   4  -3   71.09    2.94
 -11   4   3   81.03    4.05
  11  -4  -3   76.97    2.98
 -11  -4   3   75.26    2.80
 -11  -4   3   71.57    1.08
 -11   4   2   43.01    3.10
  11   4  -2   42.06    2.27
  11  -4  -2   46.93    2.18
 -11   4   1   28.52    1.74
  11   4  -1   24.73    1.98
  11  -4  -1   21.81    1.77
 -11   4   0  163.00    4.17
  11   4   0  152.94    6.02
  11  -4   0  149.67    5.61
 -11   4  -1    4.72    1.26
  11   4   1    3.64    1.59
 -11  -4  -1    1.98    0.68
  11  -4   1    3.54    2.10
  11   4   2   55.44    3.85
 -11   4  -2   57.34    2.03
 -11   4  -2   56.20    2.44
  11   4   2   52.19    2.61
  11  -4   2   54.34    2.20
 -11   4  -3   -3.21    2.51
  11   4   3    3.50    2.50
  11   4   3   -1.96    1.63
  11  -4   3   -1.31    1.97
  11   4   4   18.08    2.11
 -11   4  -4   25.01    3.20
  11   4   4   16.95    3.01
 -11  -4  -4   13.40    2.01
  11  -4   4   14.70    1.46
  11   5  -9   61.47    4.86
 -11   5   9   80.58    5.19
 -11   5   9   77.51    4.03
 -11  -5   9   66.89    2.99
 -11  -5   9   74.00    4.54
  11  -5  -9   75.80    4.07
 -11   5   8    5.35    2.84
  11   5  -8   -1.46    2.85
 -11   5   8    1.15    2.18
 -11  -5   8    3.92    1.64
 -11  -5   8    2.70    2.06
  11  -5  -8    4.53    3.43
  11   5  -7   33.97    3.55
 -11   5   7   30.54    4.01
 -11  -5   7   32.98    2.14
  11  -5  -7   32.09    2.70
 -11  -5   7   30.32    1.53
 -11   5   6    4.64    2.91
  11   5  -6    2.76    2.66
 -11  -5   6    3.48    1.30
  11  -5  -6    1.82    1.93
 -11  -5   6    2.66    2.39
  11   5  -5   26.30    2.14
 -11   5   5   30.90    2.37
 -11  -5   5   27.43    1.29
 -11  -5   5   30.53    1.97
  11  -5  -5   30.27    2.41
  11   5  -4   50.37    3.75
 -11   5   4   57.58    3.88
  11  -5  -4   56.00    2.74
  11   5  -3  325.52    9.23
 -11   5   3  340.54    9.32
  11  -5  -3  330.94   11.65
 -11   5   2  144.17    5.49
  11   5  -2  141.07    4.39
  11  -5  -2  144.84    4.22
  11   5  -1   52.36    2.48
 -11   5   1   53.69    2.23
  11  -5  -1   40.59    3.35
  11   5   0   40.19    3.56
 -11   5   0   48.23    2.96
  11  -5   0   48.19    3.16
  11   5   1   21.64    2.04
 -11   5  -1   24.65    1.59
  11  -5   1   21.58    2.54
  11   5   2   20.56    2.07
 -11   5  -2   21.16    2.19
  11   5   2   18.92    3.16
 -11   5  -2   20.79    1.94
  11  -5   2   14.70    1.56
  11   5   3   59.08    2.85
 -11   5  -3   52.62    1.90
  11   5   3   52.06    4.09
 -11   5  -3   55.33    4.04
  11  -5   3   48.99    2.13
  11   5   4   10.03    2.05
 -11   5  -4    8.82    2.16
  11   5   4   12.30    2.01
  11   6  -9    1.99    1.96
 -11   6   9    5.25    2.23
 -11   6   9   -0.17    2.39
  11  -6  -9   -1.94    2.50
 -11  -6   9    1.79    1.63
 -11   6   8   27.35    2.53
 -11   6   8   27.73    2.86
  11   6  -8   27.32    3.58
  11  -6  -8   28.45    4.47
 -11  -6   8   28.80    2.60
 -11   6   7    7.67    2.21
  11   6  -7    9.94    2.91
 -11  -6   7    7.48    1.74
  11  -6  -7   10.13    3.52
  11   6  -6   46.29    3.86
 -11   6   6   51.08    2.87
  11  -6  -6   46.70    2.96
 -11   6   5   13.35    2.06
  11   6  -5   10.82    1.91
 -11  -6   5    9.83    0.94
  11  -6  -5    8.70    3.33
 -11   6   4  125.26    5.75
  11   6  -4  113.41    5.51
  11  -6  -4  115.21    6.02
 -11   6   3   12.58    1.84
  11   6  -3   10.17    1.87
  11  -6  -3   11.71    1.87
  11   6  -2    6.57    1.78
 -11   6   2    6.85    2.42
  11  -6  -2    5.15    2.62
  11   6  -1   16.09    1.97
 -11   6   1   16.70    1.66
  11  -6  -1   14.97    2.65
  11   6   0  150.96    6.82
 -11   6   0  166.62    5.72
  11  -6   0  156.56    6.17
  11   6   1    1.58    1.75
  11   6   1    3.67    1.77
 -11   6  -1    1.41    1.30
  11  -6   1    2.31    2.19
 -11   6  -2   86.05    3.70
  11   6   2   84.53    3.56
  11   6   2   89.70    5.08
  11  -6   2   88.33    3.94
 -11   6  -3   18.24    2.23
  11   6   3   18.77    2.12
  11   6   3   23.95    3.41
 -11   6  -3   15.39    1.35
 -11   6  -4   25.07    2.68
  11   6   4   27.87    3.81
  11   6   4   22.60    2.40
  11   7  -8   -0.53    2.86
 -11   7   8    0.20    2.31
  11  -7  -8    2.94    3.65
 -11  -7   8   -0.30    2.02
  11   7  -7   21.64    3.38
 -11  -7   7   20.56    1.37
  11  -7  -7   24.73    4.16
  11   7  -6   25.02    3.36
 -11   7   6   25.77    2.65
  11  -7  -6   22.95    3.94
  11   7  -5    0.45    1.79
 -11   7   5    0.91    2.02
  11  -7  -5    0.83    2.06
 -11   7   4    3.13    2.84
  11   7  -4   -1.77    2.73
  11  -7  -4    3.11    1.93
 -11   7   3   65.60    4.05
  11   7  -3   57.98    2.88
  11   7  -2    6.27    1.95
 -11   7   2    5.53    2.58
  11  -7  -2    6.98    1.77
 -11   7   1  133.47    3.90
  11   7  -1  121.05    6.06
  11  -7  -1  126.22    4.03
  11   7   0    6.09    2.95
 -11   7   0    3.45    2.23
  11   7   0    0.90    1.89
  11  -7   0    4.38    1.59
  11   7   1   90.50    3.74
 -11   7  -1   87.71    3.87
  11   7   1   85.35    5.08
  11  -7   1   82.10    4.12
  11   7   2    5.52    3.28
  11   7   2    5.94    2.01
 -11   7  -2    8.59    2.12
  11  -7   2    8.11    2.28
 -11   7  -3    2.50    1.16
  11   7   3    4.67    3.20
 -11   7  -3    2.21    3.27
  11   7   3    4.86    1.97
  11  -7   3    2.85    1.31
 -11   8   8   98.61    7.06
  11  -8  -8   90.83    4.90
 -11   8   7    1.05    2.32
  11   8  -7   -1.34    1.89
  11  -8  -7    2.83    3.61
 -11   8   6   49.33    3.16
  11   8  -6   37.39    2.66
  11  -8  -6   41.14    3.21
 -11   8   5    6.59    3.45
  11   8  -5    6.41    1.98
  11  -8  -5   11.47    2.31
  11   8  -4   73.78    3.42
 -11   8   4   85.99    3.60
  11  -8  -4   83.01    5.16
  11   8  -3    8.87    2.95
 -11   8   3    6.39    2.85
  11  -8  -3    2.79    1.90
  11   8  -2   33.06    3.72
 -11   8   2   37.31    3.40
  11  -8  -2   34.54    2.37
  11   8  -1    0.81    2.97
  11   8  -1    4.49    3.03
 -11   8   1    2.38    1.62
  11  -8  -1    2.94    1.66
  11   8   0   21.93    3.57
 -11   8   0   23.67    2.81
  11   8   0   18.11    2.37
  11  -8   0   20.97    1.91
  11   8   1    5.23    3.17
  11   8   1    6.52    2.17
 -11   8  -1    7.49    2.30
  11  -8   1    6.59    2.48
 -11   8  -2   54.10    3.19
  11   8   2   58.32    4.64
  11   8   2   55.92    4.97
  11  -8   2   52.07    3.45
  11   8   3    8.37    3.47
  11   8   3    9.87    2.40
 -11   8  -3    9.26    2.39
 -11   9   7   68.50    5.89
  11  -9  -7   62.42    4.21
  11   9  -6    0.68    1.95
 -11   9   6    2.55    3.52
  11  -9  -6    2.65    2.38
 -11   9   5   38.13    3.00
  11   9  -5   35.56    3.96
  11  -9  -5   41.46    3.06
 -11   9   4    3.28    2.05
  11   9  -4    1.05    1.92
  11  -9  -4    2.21    2.06
 -11   9   3   15.50    2.17
  11   9  -3   12.51    2.24
  11   9  -3   16.40    2.31
  11  -9  -3   13.57    3.34
  11   9  -2    9.59    2.19
 -11   9   2    5.68    1.93
  11   9  -2   10.20    2.16
  11  -9  -2   11.97    2.03
  11   9  -1   96.71    4.23
 -11   9   1  100.39    3.61
  11   9  -1   97.22    6.23
  11  -9  -1   99.09    5.29
  11   9   0    6.41    3.29
 -11   9   0    8.12    2.49
  11   9   0    3.55    2.25
  11  -9   0    3.35    2.67
  11   9   1   44.00    3.15
  11   9   1   50.43    3.38
 -11   9  -1   48.23    2.29
  11  -9   1   43.63    3.55
  11   9   2    0.72    3.56
 -11   9  -2    1.33    2.12
  11   9   2   -0.12    2.16
  11  -9   2    3.33    2.27
 -11   9  -3   16.90    2.71
  11  10  -7    4.70    3.24
  11  10  -7    1.32    2.03
 -11  10   7    4.85    2.73
  11 -10  -7    4.03    2.78
 -11  10   6   51.57    3.67
  11  10  -6   37.80    4.50
  11  10  -6   46.97    3.06
  11 -10  -6   47.22    3.82
 -11  10   5   -2.10    2.31
  11  10  -5   -0.63    2.06
  11  10  -5   -0.19    2.02
  11 -10  -5   -3.26    3.62
  11  10  -4    4.65    3.12
  11  10  -4   -1.55    3.05
 -11  10   4   -0.51    3.32
  11 -10  -4   -1.48    2.18
  11  10  -3    3.15    2.00
 -11  10   3   -1.82    1.97
  11  10  -3    2.52    2.01
  11 -10  -3   -1.54    2.00
  11  10  -2   52.22    3.27
  11  10  -2   57.41    3.47
 -11  10   2   60.80    3.07
  11 -10  -2   55.05    3.14
  11  10  -1   25.88    4.12
  11  10  -1   26.19    2.83
 -11  10   1   27.79    3.43
  11 -10  -1   23.83    2.37
  11  10   0   45.92    3.34
 -11  10   0   49.65    2.63
  11  10   0   54.30    3.52
  11 -10   0   55.47    4.03
 -11  10  -1    7.45    1.69
  11  10   1    5.51    3.64
  11  10   1    7.80    2.58
  11 -10   1    6.38    1.79
 -11  10  -2    2.98    2.27
  11  10   2    3.45    3.57
  11  10   2    4.27    3.78
  11 -10   2    0.90    2.41
  11  11  -6    4.03    2.19
 -11  11   6    5.01    2.68
  11  11  -6    7.84    3.39
  11 -11  -6    3.82    4.26
  11  11  -5   50.59    4.99
  11  11  -5   53.44    5.10
 -11  11   5   66.47    3.85
  11 -11  -5   58.13    3.88
  11  11  -4   -0.90    2.13
 -11  11   4   -0.41    2.32
  11  11  -4    0.21    2.12
  11 -11  -4    4.48    3.49
  11  11  -3   26.06    2.90
  11  11  -3   31.47    4.42
 -11  11   3   37.54    2.84
  11 -11  -3   37.73    4.35
  11  11  -2   -1.11    2.24
  11  11  -2    3.75    2.36
 -11  11   2   -0.68    3.15
  11 -11  -2    4.46    3.24
 -11  11   1   24.18    2.33
  11  11  -1   23.72    2.90
  11  11  -1   25.93    3.05
  11 -11  -1   21.79    3.58
  11  11   0    3.01    3.68
  11  11   0    1.96    2.46
  11 -11   0    1.07    1.82
  11  11   1   47.86    3.62
 -11  11  -1   51.05    3.86
  11  11   1   62.49    4.00
  11 -11   1   51.65    2.82
  11  12  -5   25.72    2.83
 -11  12   5   31.25    4.87
  11  12  -5   22.08    2.77
  11 -12  -5   25.38    3.35
  11  12  -4   -1.26    3.46
 -11  12   4    0.27    2.48
  11  12  -4    2.18    2.31
  11 -12  -4    0.75    2.46
 -11  12   3    7.46    3.67
  11  12  -3    7.45    3.66
  11  12  -3    4.16    2.45
  11 -12  -3    4.79    3.72
 -11  12   2    1.10    2.23
  11  12  -2    7.09    2.56
  11  12  -2    3.26    3.71
  11 -12  -2    3.41    2.15
  11  12  -1    5.36    2.74
 -11  12   1    2.93    3.27
  11  12  -1    6.64    2.56
  11 -12  -1    4.32    2.11
 -11  12   0  112.77    4.51
  11  12   0  124.04    6.12
  11  12   0  112.09    5.54
  11 -12   0  109.33    6.25
  12   0  -9   -3.27    2.15
 -12   0   9    0.43    1.74
 -12   0   9   -3.85    3.01
  12   0  -8   51.95    4.66
 -12   0   8   51.75    2.91
 -12   0   8   50.79    3.48
 -12   0   7   -1.55    1.80
  12   0  -7    0.53    1.89
 -12   0   7    1.84    1.97
  12   0  -6  116.94    4.42
 -12   0   6  118.56    3.99
 -12   0   6  122.58    5.75
 -12   0   5   -0.12    1.69
  12   0  -5    1.83    1.81
 -12   0   4   40.40    3.32
  12   0  -4   37.52    2.35
 -12   0   3    0.43    2.36
  12   0  -3   -0.03    1.64
 -12   0   2  559.78   16.65
  12   0  -2  566.78   17.19
 -12   0   1    2.47    1.46
  12   0  -1    4.15    2.42
 -12   0   0   20.40    1.77
  12   0   0   19.98    1.88
 -12   0   0   22.51    1.72
 -12   0  -1    1.64    1.60
  12   0   1    0.75    1.55
 -12   0  -2    7.19    1.88
  12   0   2    6.09    1.63
 -12   0  -3    2.65    2.04
  12   0   3   -0.65    1.55
  12   0   4   41.95    2.47
  12   0   4   39.51    2.31
 -12   0  -4   40.79    3.31
 -12   1   9   14.10    2.35
 -12   1   9   17.47    2.10
  12   1  -9   17.19    2.37
 -12  -1   9   16.27    2.18
  12  -1  -9   13.92    2.56
 -12  -1   9   14.56    3.00
 -12   1   8    3.30    1.57
  12   1  -8    0.29    1.98
  12  -1  -8   -3.54    3.24
 -12  -1   8    2.01    1.46
 -12  -1   8   -3.15    2.86
 -12   1   7  112.23    3.32
  12   1  -7   99.75    5.92
 -12   1   7  110.56    4.24
 -12  -1   7  115.49    5.53
  12  -1  -7  111.68    4.56
 -12  -1   7  106.61    3.11
 -12   1   6   10.71    1.97
 -12   1   6   10.52    1.35
  12   1  -6   11.88    2.02
 -12  -1   6   11.46    1.90
 -12  -1   6   11.31    1.18
  12  -1  -6    7.38    3.19
  12   1  -5   51.47    2.80
 -12   1   5   52.76    3.84
 -12  -1   5   50.17    1.53
  12  -1  -5   48.43    2.74
 -12  -1   5   46.52    2.53
  12   1  -4   -0.11    2.69
 -12   1   4   -0.95    2.49
  12  -1  -4    1.00    1.70
 -12  -1   4    2.38    1.57
  12   1  -3    5.81    2.56
 -12   1   3    0.88    1.58
  12  -1  -3    0.31    1.68
 -12  -1   3    0.97    1.54
  12   1  -2    3.36    2.71
 -12   1   2    7.79    2.42
 -12  -1   2    5.40    1.64
  12  -1  -2    5.24    2.59
  12   1  -1  119.50    3.77
 -12   1   1  117.14    3.54
  12  -1  -1  112.04    3.74
 -12  -1   1  122.02    4.93
  12   1   0    0.23    2.44
 -12   1   0    5.39    1.42
 -12  -1   0    2.74    1.31
 -12  -1   0    2.74    1.46
  12  -1   0    2.70    2.38
 -12   1  -1   76.72    2.45
 -12   1  -1   87.46    2.75
  12   1   1   83.77    3.10
  12  -1   1   78.81    4.21
 -12   1  -2    3.36    1.28
  12   1   2    1.57    1.64
  12  -1   2    1.11    2.41
 -12  -1  -2    4.68    1.70
  12   1   3   28.97    3.09
 -12   1  -3   27.76    1.89
  12   1   3   24.44    2.04
  12  -1   3   28.11    1.99
 -12  -1  -3   26.68    2.46
 -12   1  -4    2.46    2.53
  12   1   4    2.75    2.53
  12   1   4    0.37    1.67
  12  -1   4    2.13    2.44
 -12  -1  -4    2.40    2.22
  12  -1   4    1.76    1.44
 -12   2   9    4.36    2.13
 -12   2   9    4.61    1.88
  12   2  -9   -3.28    2.10
 -12  -2   9    3.23    1.68
  12  -2  -9    2.47    2.27
 -12  -2   9    1.39    1.90
  12   2  -8   72.70    3.50
 -12   2   8   76.50    3.06
 -12   2   8   78.82    3.58
 -12  -2   8   68.57    3.33
 -12  -2   8   71.72    3.81
  12  -2  -8   69.36    5.51
 -12   2   7    2.48    1.93
  12   2  -7    2.70    2.95
 -12   2   7   -0.23    1.48
 -12  -2   7   -2.85    1.76
 -12  -2   7    2.58    1.18
  12  -2  -7    1.43    1.99
  12   2  -6   98.34    3.86
 -12   2   6   93.77    3.80
 -12  -2   6   91.35    3.21
  12  -2  -6   96.86    3.98
 -12  -2   6   97.94    3.56
  12   2  -5   33.82    3.61
 -12   2   5   34.94    3.70
 -12  -2   5   35.90    2.22
 -12  -2   5   35.45    1.82
  12  -2  -5   36.84    3.79
 -12   2   4   32.28    2.21
  12   2  -4   32.03    2.24
 -12  -2   4   35.00    3.12
 -12  -2   4   30.54    1.07
  12  -2  -4   32.99    3.32
 -12   2   3    1.34    1.52
  12   2  -3   -0.90    1.71
 -12  -2   3   -1.98    1.55
  12  -2  -3    0.61    1.64
 -12   2   2   76.98    2.80
  12   2  -2   68.62    2.94
  12  -2  -2   69.44    2.86
 -12  -2   2   73.99    4.08
 -12   2   1    1.56    1.42
  12   2  -1    2.46    2.51
 -12  -2   1    1.31    0.61
 -12  -2   1    3.51    1.48
  12  -2  -1    0.33    2.41
 -12   2   0   28.44    2.78
  12   2   0   30.41    2.12
  12  -2   0   29.43    2.04
 -12   2  -1   62.38    3.27
  12   2   1   52.33    2.61
 -12   2  -1   53.87    3.04
  12  -2   1   53.78    2.49
  12   2   2   74.62    3.03
 -12   2  -2   79.84    3.72
 -12  -2  -2   72.70    2.75
  12  -2   2   80.15    4.11
  12   2   3   -2.15    1.66
 -12   2  -3    2.17    1.51
  12   2   3   -0.08    1.66
 -12  -2  -3   -0.52    1.71
  12  -2   3    0.52    1.50
  12   2   4    6.82    2.84
 -12   2  -4    9.50    1.90
  12   2   4    6.43    2.76
  12  -2   4    5.46    2.29
 -12  -2  -4    6.08    2.22
  12  -2   4    4.19    1.57
 -12   3   9   49.10    3.22
  12   3  -9   42.81    2.98
 -12   3   9   49.30    2.91
 -12  -3   9   42.86    4.20
  12  -3  -9   47.86    3.40
 -12  -3   9   42.29    3.75
 -12   3   8   12.79    1.89
 -12   3   8   10.60    2.24
  12   3  -8    8.56    2.18
  12  -3  -8    8.92    2.45
 -12  -3   8   12.95    3.01
 -12  -3   8    9.78    1.57
 -12   3   7   71.07    5.09
 -12   3   7   72.62    2.82
  12   3  -7   65.74    4.90
 -12  -3   7   69.90    4.46
 -12  -3   7   71.73    2.27
  12  -3  -7   73.02    5.44
  12   3  -6   13.18    2.04
 -12   3   6   12.61    2.13
 -12  -3   6   11.75    1.67
 -12  -3   6    7.78    2.88
  12  -3  -6   12.40    2.25
 -12   3   5   55.62    2.93
  12   3  -5   48.68    4.14
 -12  -3   5   52.42    1.91
  12  -3  -5   56.55    3.06
 -12  -3   5   51.65    2.65
  12   3  -4    4.53    1.81
 -12   3   4    5.54    1.77
 -12  -3   4    3.87    0.94
 -12  -3   4    7.70    1.68
  12  -3  -4    1.44    1.82
 -12   3   3   54.02    2.56
  12   3  -3   51.62    2.68
  12  -3  -3   47.99    2.71
 -12  -3   3   48.77    1.24
 -12  -3   3   52.80    2.49
 -12   3   2   93.38    3.09
  12   3  -2   92.75    3.45
  12  -3  -2   89.93    4.59
 -12  -3   2   96.96    3.26
  12   3  -1  119.45    4.09
 -12   3   1  123.00    5.01
  12  -3  -1  124.40    3.87
  12   3   0   14.58    1.92
 -12   3   0   14.44    2.53
  12  -3   0   15.37    1.77
 -12   3  -1   93.39    3.00
  12   3   1   90.47    4.90
 -12   3  -1  104.22    4.18
  12  -3   1   89.85    3.21
  12   3   2   12.34    2.80
 -12   3  -2    7.46    1.44
 -12   3  -2    8.44    2.58
 -12  -3  -2    6.91    1.42
  12  -3   2   10.21    1.63
  12   3   3   41.01    3.82
 -12   3  -3   42.02    2.47
  12   3   3   44.21    2.56
 -12   3  -4    2.54    1.86
  12   3   4   -0.41    1.81
  12   3   4    2.03    1.85
  12   4  -9    0.46    2.09
 -12   4   9    2.62    2.32
 -12   4   9   -0.03    2.11
 -12  -4   9    2.39    1.90
 -12  -4   9    4.08    1.63
  12  -4  -9    4.14    2.42
  12   4  -8   30.01    2.67
 -12   4   8   34.59    2.51
 -12   4   8   34.18    2.88
 -12  -4   8   29.68    1.93
 -12  -4   8   32.01    2.48
  12  -4  -8   35.45    3.02
 -12   4   7    6.50    3.48
  12   4  -7    5.39    3.23
 -12  -4   7   10.78    1.89
  12  -4  -7   12.07    3.66
 -12  -4   7    9.93    1.91
 -12   4   6  105.65    4.08
  12   4  -6   95.93    3.93
  12  -4  -6  108.12    6.12
 -12  -4   6  101.16    3.69
 -12  -4   6   90.38    2.93
 -12   4   5   21.94    2.27
  12   4  -5   24.35    2.19
  12  -4  -5   20.01    3.63
 -12  -4   5   20.64    1.34
 -12  -4   5   22.71    3.04
  12   4  -4   79.67    3.37
 -12   4   4   92.43    3.45
  12  -4  -4   85.61    5.03
 -12  -4   4   86.58    3.17
 -12  -4   4   80.02    1.71
  12   4  -3    3.79    1.87
 -12   4   3    1.66    1.69
 -12  -4   3    1.67    0.40
  12  -4  -3    4.91    1.81
 -12  -4   3    0.25    1.66
 -12   4   2   88.89    3.15
  12   4  -2   85.50    3.39
  12  -4  -2   76.88    3.18
 -12   4   1   30.03    3.06
  12   4  -1   36.41    2.31
  12  -4  -1   30.59    2.14
  12   4   0  119.19    5.85
 -12   4   0  129.95    3.72
  12  -4   0  121.23    5.41
  12   4   1   -0.18    1.70
 -12   4  -1   -0.87    2.08
  12  -4   1    0.41    1.50
 -12   4  -2  110.07    3.32
  12   4   2  106.03    4.14
  12   4   2  121.91    5.78
 -12   4  -2  120.82    5.36
  12  -4   2  100.20    3.55
  12   4   3   13.12    3.12
  12   4   3    9.14    3.06
 -12   4  -3   11.64    1.94
  12  -4   3    8.57    1.61
 -12   5   9    8.22    2.29
  12   5  -9    9.52    3.44
 -12   5   9    9.31    2.56
  12  -5  -9    9.53    2.72
 -12  -5   9    6.54    3.00
 -12  -5   9    5.42    1.74
 -12   5   8    5.23    2.00
  12   5  -8    5.53    3.29
 -12   5   8    2.01    2.42
 -12  -5   8    4.60    2.91
  12  -5  -8    5.65    2.43
 -12  -5   8    6.64    2.12
 -12   5   7  100.27    4.35
  12   5  -7   86.80    5.55
  12  -5  -7  103.89    6.32
 -12  -5   7   84.95    2.46
 -12  -5   7   89.86    5.08
  12   5  -6    6.10    1.99
 -12   5   6    3.69    2.10
  12  -5  -6    5.08    3.36
 -12  -5   6    5.59    1.36
 -12  -5   6    0.38    2.77
  12   5  -5   47.14    2.68
 -12   5   5   51.04    2.86
 -12  -5   5   44.71    2.49
  12  -5  -5   44.97    2.93
  12   5  -4    3.27    1.82
 -12   5   4    2.26    1.81
  12  -5  -4    0.33    1.93
  12   5  -3   45.47    2.77
 -12   5   3   48.48    3.70
  12  -5  -3   45.92    2.60
 -12   5   2   51.45    2.54
  12   5  -2   55.82    2.79
  12  -5  -2   52.48    2.68
 -12   5   1  150.31    4.44
  12   5  -1  143.11    4.74
  12  -5  -1  139.94    6.13
 -12   5   0    2.36    1.48
  12   5   0   -4.28    2.85
  12  -5   0    2.09    2.42
  12   5   1   39.36    2.68
  12   5   1   45.49    2.71
 -12   5  -1   40.36    2.08
  12  -5   1   36.57    3.32
 -12   5  -2    1.71    1.66
  12   5   2   -1.89    1.86
  12   5   2   -0.02    2.89
 -12   5  -2    1.75    1.32
  12  -5   2   -1.38    2.29
  12   5   3   25.48    2.42
  12   5   3   26.58    3.76
 -12   5  -3   23.77    2.40
  12  -5   3   22.01    2.83
 -12   6   8   48.42    3.39
  12   6  -8   37.80    4.20
 -12  -6   8   36.27    2.96
  12  -6  -8   39.66    3.57
 -12   6   7   -1.53    2.31
  12   6  -7    4.23    3.01
  12  -6  -7   -2.90    2.32
 -12  -6   7   -0.12    1.63
  12   6  -6   37.11    2.78
 -12   6   6   40.94    2.94
 -12  -6   6   35.29    1.71
  12  -6  -6   44.23    3.14
  12   6  -5    4.28    3.08
 -12   6   5    4.91    2.19
  12  -6  -5    8.02    2.17
  12   6  -4  125.66    4.91
 -12   6   4  146.27    4.97
  12  -6  -4  143.48    5.01
  12   6  -3   10.33    2.12
 -12   6   3   12.95    2.92
  12  -6  -3   10.13    2.06
  12   6  -2    1.90    1.94
 -12   6   2    5.68    1.71
  12  -6  -2    7.29    2.84
 -12   6   1    7.12    1.71
  12   6  -1    7.15    1.93
  12  -6  -1    9.44    1.82
 -12   6   0  105.17    3.32
  12   6   0   99.96    4.03
  12  -6   0   92.14    3.55
  12   6   1   -2.13    2.99
  12   6   1    0.92    1.98
 -12   6  -1    2.26    1.43
  12  -6   1    2.05    2.43
  12   6   2   57.24    3.13
 -12   6  -2   57.19    4.45
 -12   6  -2   57.73    2.38
  12   6   2   56.33    4.74
  12  -6   2   54.37    3.73
  12   6   3   13.62    3.36
  12   6   3    5.48    3.34
 -12   6  -3    6.00    3.27
 -12   6  -3    5.13    1.33
  12   7  -8    6.46    3.21
 -12   7   8    1.11    2.52
  12  -7  -8    3.57    2.62
 -12  -7   8    2.16    1.28
  12   7  -7   35.14    2.96
 -12   7   7   49.87    3.31
  12  -7  -7   42.86    3.58
  12   7  -6    2.32    2.01
 -12   7   6   -0.07    2.27
  12  -7  -6    5.13    2.36
 -12   7   5   45.64    4.30
  12   7  -5   36.98    4.21
  12  -7  -5   42.07    3.04
 -12   7   4    4.17    2.09
  12   7  -4    3.75    1.98
  12  -7  -4    1.12    3.13
 -12   7   3   47.49    2.78
  12   7  -3   47.93    2.95
  12  -7  -3   54.88    2.93
  12   7  -2    1.59    1.98
 -12   7   2    2.35    1.77
  12  -7  -2    2.80    1.92
 -12   7   1   -0.13    1.60
  12   7  -1    0.64    3.06
  12  -7  -1    1.67    1.71
  12   7   0    1.02    1.98
 -12   7   0    1.49    1.60
  12   7   0    0.61    3.16
  12  -7   0    4.14    1.68
  12   7   1   59.56    3.29
  12   7   1   52.36    4.80
 -12   7  -1   51.31    2.45
  12  -7   1   52.47    3.74
 -12   7  -2    1.93    2.05
  12   7   2    1.89    3.27
 -12   7  -2    4.08    1.44
  12   7   2    2.43    3.44
  12  -7   2    5.18    2.43
 -12   8   7    3.18    3.90
  12   8  -7    0.95    2.11
  12  -8  -7    2.15    2.59
 -12   8   6   34.05    4.61
  12   8  -6   28.06    4.03
  12  -8  -6   31.91    3.28
 -12   8   5    8.72    2.32
  12   8  -5    5.29    2.17
  12  -8  -5    9.37    3.65
 -12   8   4   13.60    2.40
  12   8  -4   14.56    3.53
  12  -8  -4   16.12    2.43
 -12   8   3   17.21    2.29
  12   8  -3   21.06    3.67
  12  -8  -3   20.29    3.66
 -12   8   2  126.09    4.36
  12   8  -2  108.56    6.60
  12  -8  -2  123.50    6.25
 -12   8   1   45.43    3.94
  12   8  -1   48.61    3.18
  12   8  -1   62.33    4.80
  12  -8  -1   51.78    4.15
 -12   8   0   94.54    3.50
  12   8   0   89.70    4.14
  12   8   0   95.28    6.28
  12  -8   0   96.57    5.14
  12   8   1    0.66    2.14
 -12   8  -1    0.83    2.38
  12   8   1    1.38    2.23
  12  -8   1   -0.10    2.54
 -12   8  -2   25.13    1.89
  12   8   2   26.54    4.35
  12   8   2   22.24    2.76
  12  -8   2   19.72    3.10
  12   9  -7    9.91    3.61
 -12   9   7   10.84    2.92
  12  -9  -7    9.52    2.96
  12   9  -6   -5.38    3.37
 -12   9   6    0.48    2.58
  12  -9  -6   -2.15    4.08
  12   9  -5   85.43    4.33
 -12   9   5  108.26    4.75
  12  -9  -5   93.80    4.67
 -12   9   4   -5.72    3.29
  12   9  -4   -0.21    2.12
  12  -9  -4   -1.55    3.56
  12   9  -3   44.65    3.11
 -12   9   3   42.73    4.33
  12   9  -3   44.95    3.29
  12  -9  -3   41.64    3.07
  12   9  -2   10.02    2.44
 -12   9   2   11.87    3.38
  12   9  -2   15.04    4.01
  12  -9  -2   15.78    2.27
 -12   9   1    9.30    2.96
  12   9  -1    6.92    2.40
  12   9  -1    7.09    3.79
  12  -9  -1    9.89    2.09
  12   9   0   -5.98    3.42
  12   9   0    1.93    2.24
 -12   9   0    1.80    2.63
  12  -9   0    2.90    2.85
  12   9   1   53.41    3.83
  12   9   1   59.34    5.26
 -12   9  -1   52.51    3.90
  12  -9   1   52.00    2.83
 -12  10   6   21.07    4.65
  12  10  -6   16.16    2.58
  12  10  -6   10.03    2.59
  12 -10  -6   20.84    3.15
 -12  10   5    1.83    3.64
  12  10  -5   -4.43    2.25
  12  10  -5    5.01    3.38
  12 -10  -5   -0.27    2.54
  12  10  -4    3.07    2.22
 -12  10   4   -2.45    2.35
  12  10  -4    0.83    3.51
  12 -10  -4   -6.87    2.33
 -12  10   3   -2.22    2.14
  12  10  -3    1.82    2.21
  12  10  -3    2.29    2.32
  12 -10  -3   -1.48    3.37
 -12  10   2   53.37    3.20
  12  10  -2   46.29    5.19
  12  10  -2   61.27    3.70
  12 -10  -2   56.27    4.73
  12  10  -1    0.45    3.62
 -12  10   1    4.94    1.99
  12  10  -1    3.29    2.59
  12 -10  -1    3.62    3.13
  12  10   0   43.32    3.70
 -12  10   0   42.56    3.89
  12  10   0   41.79    3.51
  12 -10   0   40.86    2.78
  12  11  -5   19.09    2.81
 -12  11   5   20.22    3.06
  12  11  -5   23.70    4.24
  12 -11  -5   24.61    4.95
  12  11  -4    5.50    2.44
  12  11  -4    1.83    2.47
 -12  11   4    2.73    3.87
  12 -11  -4    8.23    2.63
  12  11  -3   30.37    3.06
  12  11  -3   30.57    3.14
 -12  11   3   34.05    3.04
  12 -11  -3   28.05    3.12
 -12  11   2    3.41    2.16
  12  11  -2    0.62    2.63
  12  11  -2   -0.28    2.42
  12 -11  -2    3.01    2.24
 -12  11   1   28.05    4.02
  12  11  -1   23.37    3.14
  12  11  -1   30.48    3.34
  12 -11  -1   30.55    2.74
 -13   0   9    1.24    2.12
  13   0  -9    0.46    2.38
 -13   0   9    0.82    1.79
 -13   0   8   49.24    2.54
  13   0  -8   49.26    3.46
 -13   0   8   55.70    3.27
  13   0  -7    1.04    3.18
 -13   0   7    1.04    2.06
 -13   0   7   -0.26    1.98
 -13   0   6  129.14    4.40
  13   0  -6  122.21    4.93
 -13   0   6  128.12    4.79
 -13   0   5    4.00    1.86
  13   0  -5    0.96    1.97
  13   0  -4   30.55    2.59
 -13   0   4   28.48    3.60
 -13   0   3    3.01    2.60
  13   0  -3   -1.01    1.82
  13   0  -2   26.74    3.47
 -13   0   2   29.55    3.21
  13   0  -1    2.58    1.80
 -13   0   1    4.08    1.68
  13   0   0   31.05    3.52
 -13   0   0   27.99    2.15
 -13   0   0   36.43    2.17
  13   0   1    0.53    2.67
 -13   0  -1    0.26    1.76
 -13   0  -2  156.86    4.25
  13   0   2  163.69    7.05
  13   0   3    0.20    1.77
 -13   0  -3    0.58    2.25
  13   1  -9   46.14    3.53
 -13   1   9   49.82    3.39
 -13   1   9   53.21    4.18
  13  -1  -9   54.48    3.67
 -13  -1   9   52.65    4.79
 -13  -1   9   48.25    2.64
 -13   1   8    0.69    2.14
 -13   1   8    3.47    1.67
  13   1  -8   -0.95    2.28
 -13  -1   8    5.03    2.39
  13  -1  -8    4.57    2.35
 -13  -1   8    8.45    2.09
  13   1  -7   96.29    6.31
 -13   1   7  106.40    3.28
 -13   1   7  102.86    4.29
 -13  -1   7   96.96    3.07
 -13  -1   7  107.29    4.23
  13  -1  -7  107.97    4.62
  13   1  -6    0.57    2.05
 -13   1   6   -0.86    1.24
 -13   1   6   -1.04    1.88
 -13  -1   6    2.82    1.10
 -13  -1   6    1.72    2.96
  13  -1  -6    0.52    3.24
 -13   1   5   46.91    4.07
  13   1  -5   40.95    2.86
 -13  -1   5   40.37    1.52
  13  -1  -5   38.77    4.29
 -13  -1   5   41.99    2.70
  13   1  -4    3.20    2.03
 -13   1   4    7.95    1.87
 -13  -1   4    3.56    1.88
  13  -1  -4   -2.56    3.11
  13   1  -3   57.40    2.99
 -13   1   3   64.74    2.90
 -13  -1   3   58.48    4.08
  13  -1  -3   53.09    4.36
  13   1  -2   15.39    2.07
 -13   1   2   11.63    2.87
 -13  -1   2   11.10    1.96
  13  -1  -2   16.12    2.06
 -13   1   1   31.04    2.06
  13   1  -1   28.98    3.56
 -13  -1   1   29.99    2.23
  13  -1  -1   32.63    3.41
 -13   1   0   14.42    2.71
  13   1   0   12.76    1.93
 -13   1   0   11.91    1.32
  13  -1   0   13.10    1.92
 -13  -1   0   10.56    1.54
  13   1   1   12.90    1.98
 -13   1  -1   14.09    1.43
 -13  -1  -1   11.40    1.72
  13  -1   1   12.39    1.92
 -13   1  -2    5.76    2.22
  13   1   2    8.93    1.93
  13  -1   2    6.00    1.82
 -13  -1  -2    7.31    1.25
  13   1   3   30.40    3.55
  13   1   3   27.18    2.31
 -13   1  -3   28.07    2.11
  13  -1   3   27.29    3.39
 -13   2   9   -0.46    2.27
  13   2  -9   -1.68    2.21
 -13   2   9    1.30    2.93
 -13  -2   9   -0.81    3.14
  13  -2  -9   -0.91    2.45
 -13  -2   9    1.50    2.58
 -13   2   8   12.93    2.47
 -13   2   8   11.56    2.90
  13   2  -8   12.00    2.38
 -13  -2   8   14.79    2.50
  13  -2  -8    8.89    2.64
 -13   2   7    0.03    2.33
 -13   2   7    1.87    2.09
  13   2  -7   -5.59    3.27
 -13  -2   7   -1.01    1.21
  13  -2  -7   -0.22    2.24
 -13  -2   7    0.47    2.95
 -13   2   6  147.39    5.38
  13   2  -6  134.89    5.35
 -13  -2   6  140.12    4.92
  13  -2  -6  131.70    5.46
 -13  -2   6  135.20    4.19
 -13   2   5    3.19    3.03
  13   2  -5   -0.79    2.00
  13  -2  -5   -1.38    3.15
 -13  -2   5    2.02    1.36
 -13  -2   5    1.46    1.86
  13   2  -4   13.50    2.19
 -13   2   4    5.69    2.09
 -13  -2   4   11.19    2.05
  13  -2  -4    8.02    3.34
 -13  -2   4   11.23    0.86
 -13   2   3   11.23    1.92
  13   2  -3    6.91    2.04
 -13  -2   3   11.81    1.94
  13  -2  -3   12.59    2.06
  13   2  -2   14.17    2.15
 -13   2   2   19.67    1.97
 -13  -2   2   16.74    2.01
  13  -2  -2   15.44    2.10
 -13   2   1   31.59    3.17
  13   2  -1   28.81    3.43
  13  -2  -1   27.62    2.28
  13   2   0   52.26    2.79
 -13   2   0   58.96    3.76
  13  -2   0   52.52    4.01
  13   2   1   23.36    2.27
 -13   2  -1   20.39    2.86
 -13   2  -1   25.61    2.59
  13  -2   1   21.07    3.14
 -13   2  -2   53.47    3.59
  13   2   2   55.51    2.89
  13  -2   2   52.13    2.74
  13   2   3    0.65    1.85
 -13   2  -3    3.44    2.62
  13   2   3    1.77    1.89
  13  -2   3   -3.25    2.58
  13   3  -8   10.48    2.42
 -13   3   8    7.86    3.82
 -13   3   8   14.58    3.03
 -13  -3   8    9.82    1.55
  13  -3  -8   13.99    4.01
 -13  -3   8   12.57    2.25
 -13   3   7   60.88    3.38
  13   3  -7   47.52    4.91
  13  -3  -7   54.00    3.69
 -13  -3   7   50.73    2.06
 -13  -3   7   55.56    3.15
 -13   3   6   -1.57    2.05
  13   3  -6   -0.22    2.05
  13  -3  -6    0.24    2.20
 -13  -3   6   -0.30    1.46
 -13  -3   6    1.99    1.91
 -13   3   5   94.54    5.24
  13   3  -5   83.69    3.83
 -13  -3   5   74.80    2.43
  13  -3  -5   79.02    3.82
 -13  -3   5   82.51    4.97
  13   3  -4    6.28    3.33
 -13   3   4    9.31    1.99
 -13  -3   4   13.59    2.02
  13  -3  -4    6.83    2.05
 -13  -3   4    6.35    1.08
  13   3  -3   46.86    4.34
 -13   3   3   56.64    2.76
  13  -3  -3   51.96    2.89
 -13  -3   3   44.61    1.28
 -13  -3   3   54.33    2.80
  13   3  -2    6.26    1.89
 -13   3   2    2.69    1.70
 -13  -3   2    4.21    1.76
 -13  -3   2    2.47    0.68
  13  -3  -2    2.50    1.82
 -13   3   1  137.89    5.76
  13   3  -1  128.53    4.75
  13  -3  -1  133.35    6.14
  13   3   0    0.83    1.92
 -13   3   0    5.42    2.43
  13  -3   0    2.21    1.73
  13   3   1   41.18    4.29
 -13   3  -1   56.60    3.50
 -13   3  -1   49.11    3.34
  13  -3   1   47.75    3.91
 -13   3  -2    2.84    1.64
  13   3   2    7.28    3.07
  13   3   2    5.58    1.95
  13  -3   2    3.57    2.68
 -13   3  -3   34.49    3.66
  13   3   3   34.15    2.66
  13   3   3   31.88    2.66
  13  -3   3   29.48    3.35
  13   4  -8   11.72    2.58
 -13   4   8   17.94    2.24
 -13   4   8   20.36    2.70
 -13  -4   8   17.93    2.31
 -13  -4   8   15.78    1.64
  13  -4  -8   12.23    4.47
 -13   4   7    2.34    2.23
  13   4  -7    2.36    3.37
  13  -4  -7    1.80    2.42
 -13  -4   7    4.49    1.77
 -13  -4   7    4.44    1.98
  13   4  -6   33.95    2.87
 -13   4   6   38.64    3.01
 -13  -4   6   41.23    3.94
 -13  -4   6   32.33    1.98
  13  -4  -6   37.22    3.23
  13   4  -5    0.66    2.03
 -13   4   5    0.13    3.07
 -13  -4   5   -0.42    1.85
 -13  -4   5   -0.15    0.67
  13  -4  -5   -1.15    2.17
  13   4  -4   62.19    4.98
 -13   4   4   66.36    3.25
  13  -4  -4   62.96    4.92
 -13  -4   4   62.19    4.52
 -13   4   3    3.64    1.80
  13   4  -3   -0.74    3.04
  13  -4  -3    3.01    1.93
  13   4  -2    4.80    2.04
 -13   4   2    5.51    1.76
  13  -4  -2    2.03    1.87
  13   4  -1    8.59    2.07
 -13   4   1    7.20    2.77
  13  -4  -1    6.76    1.86
 -13   4   0   55.57    3.75
  13   4   0   53.90    4.43
  13  -4   0   49.82    2.68
 -13   4  -1    7.65    1.67
 -13   4  -1   10.81    2.53
  13   4   1    7.04    3.17
  13  -4   1    5.54    1.82
 -13   4  -2   12.46    3.01
 -13   4  -2   11.19    1.66
  13   4   2   12.68    2.19
  13   4   2    9.77    3.37
  13  -4   2    9.64    2.91
 -13   5   8   13.71    2.64
 -13   5   8    5.62    2.14
  13   5  -8   11.01    3.72
  13  -5  -8    9.42    4.26
 -13  -5   8    5.51    2.16
 -13  -5   8   11.95    3.20
 -13   5   7   31.15    2.92
  13   5  -7   26.38    2.76
  13  -5  -7   37.60    4.68
 -13  -5   7   23.56    1.45
 -13  -5   7   24.79    3.66
  13   5  -6    9.33    2.31
 -13   5   6   11.66    2.44
  13  -5  -6    5.34    3.96
 -13  -5   6    9.80    2.10
 -13   5   5   92.61    5.75
  13   5  -5   87.86    4.04
 -13  -5   5   95.59    3.77
  13  -5  -5   92.05    6.18
  13   5  -4   -0.99    3.21
 -13   5   4    1.68    1.98
  13  -5  -4    3.39    2.07
 -13   5   3   18.55    2.19
  13   5  -3   15.86    3.62
  13  -5  -3   10.95    2.25
  13   5  -2   -0.67    2.04
 -13   5   2    0.31    1.73
  13  -5  -2   -0.99    1.83
  13   5  -1   27.74    2.48
 -13   5   1   28.13    3.21
  13  -5  -1   23.39    3.41
  13   5   0    3.70    2.03
 -13   5   0    2.48    1.66
  13  -5   0    0.92    2.77
  13   5   1   84.45    3.94
 -13   5  -1   80.60    4.30
  13   5   1   77.50    5.46
  13  -5   1   79.16    3.35
 -13   5  -2   18.23    1.81
 -13   5  -2   24.11    3.45
  13   5   2   19.25    2.51
  13   5   2   20.49    3.83
  13  -5   2   21.24    3.16
  13   6  -8   66.59    5.68
 -13   6   8   70.48    4.35
  13  -6  -8   67.59    6.52
  13   6  -7    3.47    2.27
 -13   6   7    3.76    2.47
  13  -6  -7    5.21    3.93
  13   6  -6   29.56    2.84
 -13   6   6   38.65    3.17
  13  -6  -6   38.93    4.92
 -13   6   5   22.01    3.94
  13   6  -5   17.36    2.51
  13  -6  -5   23.24    2.69
  13   6  -4  112.35    4.74
 -13   6   4  115.94    4.58
  13  -6  -4  110.26    4.61
  13   6  -3    1.28    2.13
 -13   6   3   -0.61    1.93
  13  -6  -3   -1.82    3.11
  13   6  -2   33.02    2.83
 -13   6   2   36.76    2.50
  13  -6  -2   34.99    2.64
 -13   6   1   30.70    3.33
  13   6  -1   26.78    2.59
  13  -6  -1   25.50    2.39
  13   6   0   28.50    2.73
 -13   6   0   33.74    3.40
  13  -6   0   33.12    3.63
 -13   6  -1    2.48    2.45
  13   6   1    0.59    2.17
  13   6   1    2.20    3.39
  13  -6   1    3.57    2.72
 -13   6  -2   30.32    2.05
  13   6   2   29.37    4.35
  13   6   2   28.12    4.34
 -13   6  -2   31.94    2.61
  13  -6   2   29.38    3.45
  13   7  -7   27.70    3.01
 -13   7   7   38.41    3.39
  13  -7  -7   39.77    5.18
 -13   7   6    4.03    3.85
  13   7  -6   -4.61    3.50
  13  -7  -6    3.41    2.59
  13   7  -5   28.68    2.89
 -13   7   5   23.21    2.94
  13  -7  -5   25.11    3.03
 -13   7   4    8.34    3.40
  13   7  -4    0.80    2.26
  13  -7  -4    1.48    3.50
  13   7  -3   16.23    2.61
 -13   7   3   17.95    2.39
  13  -7  -3   22.00    2.44
  13   7  -2    1.38    2.20
 -13   7   2   -0.01    1.89
  13  -7  -2   -3.01    2.01
  13   7  -1    0.54    3.35
 -13   7   1    4.57    2.79
  13  -7  -1    1.20    1.94
  13   7   0   15.94    2.51
 -13   7   0   11.15    3.00
  13   7   0   17.10    3.77
  13  -7   0   12.34    2.17
 -13   7  -1   29.75    3.29
  13   7   1   30.71    2.96
  13   7   1   28.04    2.94
  13  -7   1   33.06    3.58
  13   8  -6   82.08    4.42
 -13   8   6   99.58    4.84
  13  -8  -6   90.18    4.84
 -13   8   5   12.11    2.73
  13   8  -5   11.15    3.88
  13  -8  -5   11.91    2.67
  13   8  -4   43.49    3.20
 -13   8   4   47.66    4.93
  13  -8  -4   45.05    3.45
 -13   8   3   16.36    3.72
  13   8  -3   13.98    2.57
  13  -8  -3   14.60    3.77
 -13   8   2   13.62    3.39
  13   8  -2    8.40    4.01
  13  -8  -2   11.78    2.27
 -13   8   1  102.56    3.98
  13   8  -1  107.18    6.71
  13   8  -1   91.83    4.54
  13  -8  -1   89.14    4.09
 -13   8   0   74.43    4.84
  13   8   0   86.55    6.26
  13   8   0   81.17    6.03
  13  -8   0   75.68    5.12
  13   8   1    2.22    2.35
  13   8   1    0.58    2.48
 -13   8  -1    2.85    1.68
  13  -8   1    2.03    1.87
 -13   9   6    3.51    2.75
  13   9  -6    5.50    2.43
  13  -9  -6    6.12    2.78
  13   9  -5   15.76    2.81
 -13   9   5   17.27    4.23
  13  -9  -5   23.97    4.67
  13   9  -4    4.00    3.74
 -13   9   4    3.28    2.42
  13  -9  -4    2.85    2.44
 -13   9   3   54.46    3.48
  13   9  -3   55.21    3.69
  13   9  -3   49.46    5.29
  13  -9  -3   47.33    3.42
 -13   9   2    7.29    2.23
  13   9  -2    8.52    2.61
  13   9  -2    9.60    3.97
  13  -9  -2    5.50    2.30
  13   9  -1    4.47    3.83
 -13   9   1   -0.14    1.97
  13   9  -1    0.13    2.47
  13  -9  -1    0.00    2.06
  13   9   0    4.20    2.43
  13   9   0   -0.45    2.53
 -13   9   0   -0.36    1.86
  13  -9   0    0.06    2.00
  13  10  -4   11.99    4.23
  13  10  -4    7.45    2.65
 -13  10   4   11.15    4.08
  13 -10  -4    9.83    4.26
  13  10  -3    3.58    2.58
  13  10  -3    4.43    2.57
 -13  10   3    5.24    2.44
  13 -10  -3    1.37    2.46
  13  10  -2   14.85    4.52
  13  10  -2   16.20    2.85
 -13  10   2   16.29    2.49
  13 -10  -2   12.82    2.60
 -14   0   8   22.52    2.79
  14   0  -8   23.39    3.01
 -14   0   8   17.92    1.98
  14   0  -7    6.88    3.49
 -14   0   7    0.53    2.16
 -14   0   7   -2.44    2.20
  14   0  -6   21.00    4.25
 -14   0   6   25.20    2.67
 -14   0   6   22.37    2.47
 -14   0   5   -0.47    3.09
  14   0  -5   -2.15    3.47
  14   0  -4   60.55    5.02
 -14   0   4   64.88    4.73
 -14   0   3    3.34    1.93
  14   0  -3   -0.44    3.28
 -14   0   2  129.72    6.26
  14   0  -2  116.62    4.76
 -14   0   1    2.47    1.79
  14   0  -1    4.32    3.03
  14   0   0   17.61    3.48
 -14   0   0   15.67    2.00
  14   0   1   -0.45    2.96
 -14   0  -1    0.16    1.88
  14   0   2   55.69    4.70
 -14   0  -2   62.37    2.58
 -14   1   8    2.80    1.68
 -14   1   8    7.69    3.58
  14   1  -8    1.11    2.43
 -14  -1   8    0.52    2.29
  14  -1  -8   -2.04    2.58
 -14  -1   8    4.85    2.45
  14   1  -7    6.84    3.70
 -14   1   7    4.65    2.32
 -14   1   7    5.22    1.59
 -14  -1   7    5.30    1.42
  14  -1  -7    6.32    2.55
 -14  -1   7    5.05    2.16
 -14   1   6    1.83    1.33
  14   1  -6   -0.21    3.42
 -14   1   6    1.93    2.21
  14  -1  -6    4.01    3.52
 -14  -1   6    0.50    2.12
 -14  -1   6    0.58    1.19
 -14   1   5   57.42    4.90
  14   1  -5   48.14    3.40
 -14  -1   5   58.11    3.19
 -14  -1   5   52.54    1.82
  14  -1  -5   56.73    5.24
  14   1  -4    2.66    2.25
 -14   1   4    7.08    2.17
  14  -1  -4   -0.90    3.41
 -14  -1   4    4.37    3.10
 -14   1   3   33.84    2.50
  14   1  -3   23.29    4.07
  14  -1  -3   25.48    2.65
 -14  -1   3   25.59    3.72
 -14   1   2    5.57    1.91
  14   1  -2    3.33    2.09
 -14  -1   2    5.87    2.96
  14  -1  -2    3.71    2.14
 -14   1   1    7.40    1.95
  14   1  -1    9.33    3.37
  14  -1  -1   13.67    2.12
 -14  -1   1   11.78    1.99
 -14  -1   1    7.35    1.52
 -14   1   0    5.64    2.73
 -14   1   0    3.69    1.31
  14   1   0    3.50    1.97
 -14  -1   0    3.20    1.50
  14  -1   0    2.02    2.04
 -14   1  -1   29.80    1.91
  14   1   1   28.08    2.62
  14  -1   1   35.11    2.65
  14   1   2   -0.02    1.99
 -14   1  -2    0.69    2.29
  14  -1   2    3.72    1.97
 -14   2   8    6.50    2.90
 -14   2   8    5.43    3.89
  14   2  -8    7.23    2.61
 -14  -2   8    4.99    2.46
 -14  -2   8   12.19    2.31
  14  -2  -8    7.42    2.76
  14   2  -7   31.83    4.47
 -14   2   7   28.90    3.08
 -14   2   7   29.97    4.39
 -14  -2   7   22.09    2.77
 -14  -2   7   26.47    1.71
  14  -2  -7   26.91    2.99
 -14   2   6   86.04    4.19
  14   2  -6   78.02    4.23
 -14  -2   6   76.31    3.21
 -14  -2   6   80.41    5.57
  14  -2  -6   82.00    4.27
 -14   2   5   16.09    3.62
 -14  -2   5   11.31    2.29
  14  -2  -5   12.31    2.50
 -14  -2   5   11.92    1.63
  14   2  -4   36.26    3.03
 -14   2   4   42.11    2.88
 -14  -2   4   39.88    4.22
 -14  -2   4   38.08    1.81
  14  -2  -4   42.47    3.11
 -14   2   3    7.37    2.06
  14   2  -3    5.79    2.25
 -14  -2   3    9.69    3.11
  14  -2  -3    4.02    2.21
  14   2  -2   25.67    4.16
 -14   2   2   34.16    2.45
 -14  -2   2   34.55    2.47
  14  -2  -2   35.77    3.94
 -14   2   1    8.95    2.98
  14   2  -1    7.82    2.24
  14  -2  -1    6.51    2.08
  14   2   0   17.60    2.47
 -14   2   0   23.54    3.26
 -14   2   0   22.67    1.71
  14  -2   0   18.79    2.31
 -14   2  -1   -3.08    2.27
  14   2   1    0.25    1.99
  14  -2   1   -1.59    1.91
  14   2   2   26.46    2.68
 -14   2  -2   28.44    2.14
  14  -2   2   29.01    3.72
  14   3  -8   10.61    2.69
 -14   3   8   13.33    3.23
 -14   3   8   16.26    4.14
  14  -3  -8   12.61    3.07
 -14  -3   8   16.00    2.51
 -14  -3   8   12.38    2.55
  14   3  -7   98.15    6.63
 -14   3   7   96.54    6.75
  14  -3  -7   92.83    4.93
 -14  -3   7   82.11    2.72
 -14  -3   7   91.63    6.10
 -14   3   6    2.11    2.25
  14   3  -6    0.91    3.49
 -14  -3   6   -0.94    2.06
 -14  -3   6   -0.48    1.00
  14  -3  -6    1.16    2.31
  14   3  -5   64.53    3.75
 -14   3   5   67.12    5.30
 -14  -3   5   59.22    2.22
  14  -3  -5   71.36    3.89
 -14  -3   5   67.07    3.52
 -14   3   4    5.76    2.07
  14   3  -4    2.56    2.24
  14  -3  -4    2.10    2.22
 -14  -3   4   -0.95    2.05
  14   3  -3   51.63    3.28
 -14   3   3   55.55    3.05
 -14  -3   3   59.04    3.07
  14  -3  -3   55.39    4.72
 -14   3   2   11.26    2.04
  14   3  -2    8.57    3.62
  14  -3  -2   10.28    2.25
 -14   3   1   46.57    3.98
  14   3  -1   49.58    3.07
  14  -3  -1   43.11    2.85
 -14   3   0    9.39    2.91
  14   3   0    6.24    2.24
  14  -3   0    8.77    3.15
  14   3   1    0.72    3.30
 -14   3  -1    5.01    2.57
 -14   3  -1    6.89    2.67
  14  -3   1    4.09    1.95
 -14   4   7    6.69    2.57
  14   4  -7    3.52    2.52
 -14  -4   7    4.91    3.39
  14  -4  -7    2.85    2.69
  14   4  -6   78.74    6.24
 -14   4   6   89.51    4.42
  14  -4  -6   80.41    4.49
 -14  -4   6   82.80    4.06
  14   4  -5    1.71    2.34
 -14   4   5    4.50    3.48
 -14  -4   5    0.57    3.31
  14  -4  -5    0.79    2.41
  14   4  -4   17.04    2.64
 -14   4   4   22.42    2.58
 -14  -4   4   19.38    2.40
  14  -4  -4   16.48    3.92
 -14   4   3    4.55    2.08
  14   4  -3    6.48    2.30
  14  -4  -3    7.10    2.24
 -14   4   2    4.75    2.01
  14   4  -2    7.45    3.46
  14  -4  -2    7.91    3.26
  14   4  -1    2.75    2.11
 -14   4   1    2.12    2.79
  14  -4  -1    1.02    1.99
 -14   4   0   32.37    3.61
  14   4   0   41.17    4.41
  14  -4   0   34.05    2.62
 -14   4  -1    3.00    1.73
 -14   4  -1   -0.54    2.63
  14   4   1   -3.91    3.40
  14  -4   1    1.07    2.86
  14  -4   1    0.69    2.94
  14   5  -7   39.72    3.50
 -14   5   7   46.17    3.55
 -14  -5   7   43.44    3.03
  14  -5  -7   45.52    3.97
  14   5  -6    2.21    3.62
 -14   5   6    2.67    2.47
  14  -5  -6    0.60    2.60
 -14  -5   6    2.86    2.11
 -14   5   5  131.51    7.33
  14   5  -5  110.33    7.45
  14  -5  -5  126.28    7.93
  14   5  -4    7.51    2.46
 -14   5   4    8.88    2.26
  14  -5  -4   10.81    2.38
 -14   5   3   40.38    2.80
  14   5  -3   35.73    4.71
  14  -5  -3   37.50    3.02
  14   5  -2    1.53    3.47
 -14   5   2   -1.78    1.95
  14  -5  -2   -1.86    2.06
  14   5  -1   -1.42    2.22
 -14   5   1   -1.17    1.79
  14  -5  -1    0.09    1.98
 -14   5   0    3.19    2.83
  14   5   0   -0.09    2.24
  14  -5   0    3.99    1.99
 -14   5  -1   36.77    3.63
  14   5   1   37.80    3.20
 -14   5  -1   36.58    2.59
  14   5   1   37.10    4.72
  14  -5   1   33.64    2.68
  14   6  -7    1.01    2.41
 -14   6   7    5.64    2.54
  14  -6  -7   -4.02    2.86
 -14   6   6   43.01    5.08
  14   6  -6   36.91    3.36
  14  -6  -6   37.48    5.43
 -14   6   5    3.21    2.36
  14   6  -5    1.27    3.70
  14  -6  -5    0.51    3.95
 -14   6   4   31.92    4.28
  14   6  -4   29.00    4.52
  14  -6  -4   24.05    2.95
 -14   6   3    1.14    2.16
  14   6  -3    1.83    3.73
  14  -6  -3    3.95    3.51
  14   6  -2   22.21    2.81
 -14   6   2   18.16    3.60
  14  -6  -2   21.74    3.93
  14   6  -1    1.11    2.31
 -14   6   1    1.23    1.91
  14  -6  -1    2.52    2.07
  14   6   0   73.87    4.13
 -14   6   0   78.43    4.83
  14   6   0   78.35    4.26
  14  -6   0   75.17    5.37
 -14   7   6    4.05    3.87
  14   7  -6    3.39    2.49
  14  -7  -6   -0.26    4.16
  14   7  -5   62.40    4.04
 -14   7   5   74.20    4.09
  14  -7  -5   68.61    4.20
 -14   7   4   -0.23    3.51
  14   7  -4   -0.29    2.39
  14  -7  -4    3.87    3.72
 -14   7   3    6.22    3.53
  14   7  -3    9.32    2.60
  14  -7  -3    2.97    2.49
 -14   7   2   -2.47    3.22
  14   7  -2   -2.59    2.43
  14  -7  -2   -1.56    2.25
 -14   7   1    0.95    1.97
  14   7  -1    2.39    3.77
  14  -7  -1    4.17    2.09
 -14   7   0    5.63    2.03
  14   7   0    6.82    2.65
  14   7   0    7.80    2.57
  14  -7   0    7.54    2.19
  14   8  -5    4.66    2.73
 -14   8   5   11.91    4.07
  14  -8  -5    7.94    2.86
  14   8  -4   69.66    4.42
 -14   8   4   81.45    4.22
  14  -8  -4   76.26    6.35
 -14   8   3    2.57    2.23
  14   8  -3    2.30    2.51
  14  -8  -3    0.86    2.38
 -14   8   2   10.15    2.26
  14   8  -2    8.08    4.14
  14  -8  -2    7.31    2.46
  14   8  -1   -0.70    4.07
 -14   8   1   -2.31    3.19
  14   8  -1    2.21    2.42
  14  -8  -1    3.75    2.21
  15   0  -7   -0.89    2.58
 -15   0   7    2.20    3.67
 -15   0   7    2.24    2.28
  15   0  -6  227.14   12.44
 -15   0   6  250.18    8.93
 -15   0   6  224.06    7.77
  15   0  -5    1.79    3.89
 -15   0   5    6.80    3.60
  15   0  -4   47.22    3.51
 -15   0   4   51.14    3.34
  15   0  -3    0.84    2.27
 -15   0   3   -1.32    2.11
  15   0  -2   63.09    5.35
 -15   0   2   63.57    3.35
  15   0  -1   -1.84    2.15
 -15   0   1    4.86    2.97
 -15   0   1   -0.37    1.15
  15   0   0   33.97    2.93
  15   1  -7   -0.53    2.55
 -15   1   7    1.19    1.59
 -15   1   7   -0.81    3.73
 -15  -1   7    2.30    3.67
 -15  -1   7    0.85    1.39
  15  -1  -7    1.63    2.63
 -15   1   6    0.78    1.45
 -15   1   6   -1.89    2.47
  15   1  -6    5.04    3.99
 -15  -1   6    2.58    1.91
  15  -1  -6    5.68    3.97
 -15  -1   6   -2.26    2.36
 -15   1   5   74.32    5.85
  15   1  -5   69.33    6.01
 -15  -1   5   63.08    5.71
 -15  -1   5   60.62    2.93
  15  -1  -5   65.87    4.14
  15   1  -4   21.69    2.96
 -15   1   4   22.54    2.75
 -15  -1   4   24.77    2.72
  15  -1  -4   22.68    2.88
 -15   1   3   15.43    2.50
  15   1  -3   17.79    2.67
 -15  -1   3   19.83    2.49
  15  -1  -3   16.81    2.72
 -15   1   2    1.93    1.98
  15   1  -2    0.61    3.53
 -15  -1   2   -2.55    2.05
  15  -1  -2    1.21    2.17
  15   1  -1    3.76    2.30
 -15   1   1    3.84    3.18
  15  -1  -1    7.19    3.46
  15   1   0    1.26    2.20
 -15   1   0   -0.48    1.88
 -15   1   0    1.44    2.14
  15  -1   0    2.02    3.32
 -15   2   7   -0.90    1.64
 -15   2   7   -4.64    3.78
  15   2  -7   -0.96    2.49
 -15  -2   7    0.11    1.30
 -15  -2   7    5.11    2.35
  15  -2  -7   -0.26    2.69
 -15   2   6   32.95    3.14
  15   2  -6   29.34    4.93
  15  -2  -6   27.62    3.38
 -15  -2   6   30.44    3.03
  15   2  -5   -0.88    4.15
 -15   2   5    9.39    3.82
  15  -2  -5    4.04    2.52
 -15  -2   5    6.12    3.76
  15   2  -4   86.04    4.48
 -15   2   4   89.65    4.34
  15  -2  -4   90.32    4.51
 -15  -2   4   91.95    6.14
  15   2  -3    4.21    2.53
 -15   2   3    5.93    2.29
  15  -2  -3    5.88    3.73
 -15  -2   3    9.34    2.33
  15   2  -2   37.64    4.64
 -15   2   2   34.14    2.79
  15  -2  -2   32.96    3.06
  15   2  -1    0.49    2.28
 -15   2   1    0.57    2.98
  15  -2  -1   -0.09    2.16
 -15   2   0    4.78    1.90
  15   2   0    1.28    2.24
 -15   2   0   -0.46    1.50
  15  -2   0    0.96    2.10
  15   3  -6    5.42    3.96
 -15   3   6   -3.66    2.47
  15  -3  -6    1.82    2.65
 -15  -3   6    4.52    2.35
 -15   3   5   46.03    4.93
  15   3  -5   39.06    5.23
  15  -3  -5   40.45    3.46
 -15  -3   5   39.72    3.25
  15   3  -4   11.23    2.65
 -15   3   4    6.38    2.47
 -15  -3   4    8.33    3.79
  15  -3  -4    9.15    2.55
 -15   3   3   19.36    2.56
  15   3  -3   16.37    2.76
  15  -3  -3   16.41    2.71
  15   3  -2    3.25    2.48
 -15   3   2    3.63    2.10
  15  -3  -2    4.69    3.49
 -15   3   1   43.88    4.31
  15   3  -1   41.21    3.36
  15  -3  -1   37.30    3.12
 -15   3   0    7.17    3.16
 -15   3   0    4.78    1.75
  15   3   0    9.42    3.78
  15  -3   0    6.67    2.26
  15   4  -6   -1.10    2.53
 -15   4   6   -1.16    2.43
 -15  -4   6    5.37    3.58
  15  -4  -6    2.44    2.74
  15   4  -5    1.48    2.61
 -15   4   5    2.30    3.63
  15  -4  -5   -0.58    2.48
 -15  -4   5   -1.55    2.31
  15   4  -4   53.80    3.89
 -15   4   4   55.11    3.56
  15  -4  -4   50.18    5.39
  15   4  -3   -0.47    2.55
 -15   4   3    1.04    2.26
  15  -4  -3    5.95    2.40
  15   4  -2   15.41    4.33
 -15   4   2   19.51    3.75
  15  -4  -2   20.05    2.71
  15   4  -1   10.18    2.53
 -15   4   1    5.39    2.16
  15  -4  -1    3.78    3.65
  15   5  -6    8.69    2.96
 -15   5   6   14.95    2.83
  15  -5  -6    9.80    3.05
  15   5  -5   52.76    3.88
 -15   5   5   54.82    3.72
  15  -5  -5   47.94    5.90
  15   5  -4   17.95    3.11
 -15   5   4   22.65    4.26
  15  -5  -4   17.19    2.91
 -15   5   3   44.10    4.83
  15   5  -3   40.89    3.49
  15  -5  -3   44.31    5.00
 -15   5   2    0.79    3.46
  15   5  -2    6.87    4.04
  15  -5  -2    4.79    2.34
  15   5  -1   24.69    3.12
 -15   5   1   26.29    2.55
  15  -5  -1   19.52    2.76
  15   6  -5    9.58    2.86
 -15   6   5    8.04    2.83
  15  -6  -5   10.16    4.52
  15   6  -4   17.61    2.99
 -15   6   4   18.44    4.22
  15  -6  -4   19.43    3.03
 -15   6   3   -2.32    3.43
  15   6  -3    2.33    4.03
  15  -6  -3    1.77    3.82
  15   6  -2   11.47    2.87
 -15   6   2   11.39    3.70
  15  -6  -2   12.78    3.99
 -16   0   5    2.61    2.39
  16   0  -5    1.29    2.60
 -16   0   5   -0.92    1.26
 -16   0   4   31.29    3.16
  16   0  -4   32.63    3.39
 -16   0   3    0.62    2.29
  16   0  -3   -4.08    3.93
  16   0  -2    4.56    2.79
 -16   0   2   12.95    2.46
 -16   1   5   12.12    2.69
  16   1  -5    6.40    2.84
 -16  -1   5    1.79    2.70
  16  -1  -5   11.01    2.85
  16   1  -4    3.79    2.73
 -16   1   4    3.78    2.43
  16  -1  -4    5.54    2.66
 -16  -1   4    1.03    2.47
  16   1  -3   53.74    6.06
 -16   1   3   59.31    3.73
 -16  -1   3   55.74    3.69
  16  -1  -3   53.77    3.94
 -16   1   2    9.16    2.46
  16   1  -2   12.52    2.72
  16  -1  -2    5.16    4.16
 -16  -1   2   12.88    2.47
 -16   2   4   55.53    3.67
  16   2  -4   52.37    3.98
  16  -2  -4   45.94    5.70
 -16  -2   4   47.99    3.67
 -16   2   3   31.21    3.12
  16   2  -3   33.72    5.20
  16  -2  -3   32.92    3.30
 -16  -2   3   36.49    3.15
   0   0   0    0.00    0.00
;
_shelx_hkl_checksum     50272
_shelx_res_file
;
TITL SH229
    shelx.res
    created by SHELXL-2019/2 at 17:22:16 on 12-Oct-2025
CELL  0.71075 12.52406 13.41962 8.55928 90.00000 109.27400 90.00000
ZERR  2 0.00033 0.00035 0.00021 0.00000 0.00770 0.00000
LATT 1
SYMM    -X, .50+Y, .50-Z
SFAC C H N NI O
UNIT 56 68 8 2 8
OMIT      1   0   0
L.S. 5
FMAP 2
PLAN 10
EQIV $1 -x+1, -y+1, -z
HTAB C4 O1_$1
EQIV $2 x, y, z+1
HTAB C12 O1_$2
BOND $H
CONF
TEMP -100.0
ACTA
SIZE 0.220 0.110 0.070
WGHT    0.038800    0.584500
FVAR       0.48469
NI1   4    0.500000    0.500000    0.000000    10.50000    0.02442    0.02543 =
         0.02219    0.00268    0.00916    0.00068
O1    5    0.405449    0.488668    0.123891    11.00000    0.02651    0.03126 =
[truncated: 6,499 more chars]
