# Supplementary material for: Bis[N′-(2-methyl­propyl­idene)-4-(prop-2-en-1-yloxy)benzohydrazidato-κ2N′,O]nickel(II)
Source: IUCrdata. 2025 Nov 11;10(Pt 11):x250988. doi: 10.1107/S2414314625009885 (PMC12810286; doi:10.1107/S2414314625009885)
Supplement: Supplementary file 2 [file x-10-x250988-Isup2.hkl]

data_I                                                                          
_shelx_title ' SH229'                                                           
_shelx_refln_list_code          4                                               
_shelx_F_calc_maximum      191.61                                               
_exptl_crystal_F_000       580.00                                               
_reflns_d_resolution_high  0.7709                                               
                                                                                
loop_                                                                           
 _space_group_symop_operation_xyz                                               
 'x, y, z'                                                                      
 '-x, y+1/2, -z+1/2'                                                            
 '-x, -y, -z'                                                                   
 'x, -y-1/2, z-1/2'                                                             
                                                                                
_cell_length_a    12.5241                                                       
_cell_length_b    13.4196                                                       
_cell_length_c     8.5593                                                       
_cell_angle_alpha  90.000                                                       
_cell_angle_beta  109.274                                                       
_cell_angle_gamma  90.000                                                       
                                                                                
_shelx_F_squared_multiplier     1.000                                           
                                                                                
loop_                                                                           
 _refln_index_h                                                                 
 _refln_index_k                                                                 
 _refln_index_l                                                                 
 _refln_F_squared_calc                                                          
 _refln_F_squared_meas                                                          
 _refln_F_squared_sigma                                                         
 _refln_observed_status                                                         
   2   0   0        754.71        675.26        22.67 o                         
   3   0   0       5558.53       5687.73       111.19 o                         
   4   0   0       3522.74       3402.11        54.48 o                         
   5   0   0        532.47        602.61        14.30 o                         
   6   0   0       1504.70       1853.10        46.40 o                         
   7   0   0        413.12        376.92        14.90 o                         
   8   0   0        792.37        777.80        12.32 o                         
   9   0   0        701.77        673.19        54.21 o                         
  10   0   0        589.41        589.87        18.09 o                         
  11   0   0        383.48        393.39        17.45 o                         
  12   0   0         84.05         89.78         4.39 o                         
  13   0   0        132.15        138.20         9.89 o                         
  14   0   0         67.24         68.94         7.38 o                         
  15   0   0        113.43        144.60        12.47 o                         
   1   1   0       1138.22       1179.39        10.77 o                         
   2   1   0          0.38          1.28         0.92 o                         
   3   1   0        185.48        196.63         5.11 o                         
   4   1   0       1139.90       1156.43         9.05 o                         
   5   1   0        383.85        433.38         3.65 o                         
   6   1   0        774.17        846.15         7.26 o                         
   7   1   0        122.51        104.00         2.31 o                         
   8   1   0        124.38        119.77         3.23 o                         
   9   1   0         44.35         45.01         2.63 o                         
  10   1   0         47.12         41.65         2.11 o                         
  11   1   0         15.29         13.52         2.71 o                         
  12   1   0         13.04         13.43         3.09 o                         
  13   1   0         53.37         51.97         3.29 o                         
  14   1   0         10.67         14.90         3.30 o                         
  15   1   0          0.08          3.88         4.76 o                         
   0   2   0      11057.81      12531.80       404.63 o                         
   1   2   0      11301.25      12760.23       299.28 o                         
   2   2   0       7544.78       8018.23       148.61 o                         
   3   2   0       1050.25        993.25         8.45 o                         
   4   2   0        633.66        604.10         3.73 o                         
   5   2   0        198.63        176.98         1.63 o                         
   6   2   0        339.88        291.85         2.81 o                         
   7   2   0        170.65        130.46         1.84 o                         
   8   2   0        204.49        195.15         2.61 o                         
   9   2   0       1416.83       1379.15        20.42 o                         
  10   2   0       1289.82       1254.21        19.29 o                         
  11   2   0        345.94        345.53         7.28 o                         
  12   2   0        106.91        126.00         5.53 o                         
  13   2   0        211.14        231.12         8.50 o                         
  14   2   0         90.16         89.65         6.03 o                         
  15   2   0          1.23          6.51         3.97 o                         
   1   3   0       6407.22       6904.17       108.95 o                         
   2   3   0        297.54        291.68         2.83 o                         
   3   3   0        912.51        965.57        10.17 o                         
   4   3   0        325.67        359.39         6.60 o                         
   5   3   0        443.17        453.68         5.04 o                         
   6   3   0        914.13       1000.16        13.45 o                         
   7   3   0          0.32          4.08         1.60 o                         
   8   3   0          9.54          7.85         1.58 o                         
   9   3   0        157.12        165.72         5.80 o                         
  10   3   0        134.76        106.14         3.00 o                         
  11   3   0         15.43         19.00         2.91 o                         
  12   3   0         71.40         63.43         4.93 o                         
  13   3   0         19.37         11.10         5.01 o                         
  14   3   0         35.17         33.95         6.58 o                         
  15   3   0         22.30         27.87         5.12 o                         
   0   4   0       7817.24       8478.55       225.75 o                         
   1   4   0       2400.11       2308.42        20.91 o                         
   2   4   0       2072.41       2101.18        22.49 o                         
   3   4   0        438.14        432.24         4.92 o                         
   4   4   0       1933.39       1891.31        33.97 o                         
   5   4   0       1816.69       1886.61        24.94 o                         
   6   4   0        895.28        892.54         9.56 o                         
   7   4   0        630.55        619.02        14.04 o                         
   8   4   0       1691.31       1679.59        36.83 o                         
   9   4   0        988.42        964.63        25.44 o                         
  10   4   0        614.87        585.02        11.47 o                         
  11   4   0        662.40        669.30        17.68 o                         
  12   4   0        517.50        534.75        15.21 o                         
  13   4   0        206.18        222.66         8.33 o                         
  14   4   0        140.57        149.80         9.97 o                         
   1   5   0          0.30          2.91         1.12 o                         
   2   5   0         78.46         78.80         2.72 o                         
   3   5   0         21.02         23.46         1.76 o                         
   4   5   0         69.13         73.75         1.76 o                         
   5   5   0        543.54        596.58         8.37 o                         
   6   5   0        127.61        153.67         3.53 o                         
   7   5   0          1.10         -1.20         2.22 o                         
   8   5   0        241.16        222.34         4.63 o                         
   9   5   0         37.96         25.82         3.34 o                         
  10   5   0          0.00         -2.75         3.41 o                         
  11   5   0        209.65        197.20         9.94 o                         
  12   5   0          0.04          2.83         8.09 o                         
  13   5   0         14.32         10.67         4.96 o                         
  14   5   0          9.59         10.11         5.61 o                         
   0   6   0        919.31        873.31        14.88 o                         
   1   6   0        385.12        351.41         4.55 o                         
   2   6   0        630.95        570.39         6.57 o                         
   3   6   0       2580.55       2677.50        39.33 o                         
   4   6   0        253.13        236.67         3.56 o                         
   5   6   0        853.43        821.67         9.03 o                         
   6   6   0        825.39        888.42         9.58 o                         
   7   6   0       1196.77       1217.48        15.94 o                         
   8   6   0       1461.36       1484.77        22.21 o                         
   9   6   0         80.30         89.33         4.13 o                         
  10   6   0        337.22        343.95        12.24 o                         
  11   6   0        728.30        677.74        18.38 o                         
  12   6   0        433.05        424.12        13.40 o                         
  13   6   0        155.01        133.69         7.82 o                         
  14   6   0        326.93        325.53         9.73 o                         
   1   7   0        174.44        163.85         2.39 o                         
   2   7   0       1055.30       1063.42        11.03 o                         
   3   7   0         58.84         69.04         2.30 o                         
   4   7   0         18.76         18.27         2.56 o                         
   5   7   0         15.09         14.76         1.39 o                         
   6   7   0        633.09        649.91        12.29 o                         
   7   7   0          5.84         15.78         3.12 o                         
   8   7   0         11.87         13.37         3.43 o                         
   9   7   0          2.22          2.87         2.96 o                         
  10   7   0         17.32         14.42         4.62 o                         
  11   7   0         19.16         14.97         4.27 o                         
  12   7   0         15.25          8.56         4.06 o                         
  13   7   0         43.26         60.02         5.87 o                         
  14   7   0         24.83         29.45         4.93 o                         
   0   8   0       2220.76       2133.76        34.39 o                         
   1   8   0       1160.86       1105.78        10.50 o                         
   2   8   0       1225.80       1196.92        12.45 o                         
   3   8   0        817.83        763.06        14.08 o                         
   4   8   0        410.81        410.86         5.89 o                         
   5   8   0        768.33        761.76         9.80 o                         
   6   8   0        587.29        595.92         7.58 o                         
   7   8   0         94.95         93.97         3.13 o                         
   8   8   0         97.63        104.02         3.73 o                         
   9   8   0        499.85        531.16         8.69 o                         
  10   8   0        236.43        245.65         5.95 o                         
  11   8   0         88.68         89.43         5.25 o                         
  12   8   0        415.71        398.83         9.44 o                         
  13   8   0        332.54        335.24        11.63 o                         
   1   9   0        376.79        395.49         7.07 o                         
   2   9   0        369.49        360.66         5.64 o                         
   3   9   0         17.15         25.45         2.57 o                         
   4   9   0        145.36        145.72         4.47 o                         
   5   9   0          0.08          4.21         3.00 o                         
   6   9   0          0.67          2.27         3.18 o                         
   7   9   0          7.43          5.68         3.00 o                         
   8   9   0        261.60        265.24         6.68 o                         
   9   9   0         32.55         43.61         3.60 o                         
  10   9   0         10.91         10.47         3.58 o                         
  11   9   0         28.01         22.73         5.53 o                         
  12   9   0          0.02          2.36         7.07 o                         
  13   9   0          0.42          3.20         4.58 o                         
   0  10   0        619.01        589.76        21.75 o                         
   1  10   0       1235.22       1170.20        14.78 o                         
   2  10   0       1202.59       1215.44        14.65 o                         
   3  10   0        169.74        140.31         3.80 o                         
   4  10   0        582.46        575.09         9.44 o                         
   5  10   0        284.19        299.04         7.94 o                         
   6  10   0        314.06        316.14         6.59 o                         
   7  10   0        101.96         91.49         4.34 o                         
   8  10   0         48.29         55.65         6.88 o                         
   9  10   0        733.89        727.11        14.90 o                         
  10  10   0        261.73        274.40        10.79 o                         
  11  10   0        198.99        216.90         8.72 o                         
  12  10   0        190.13        178.50         7.20 o                         
   1  11   0          0.96          7.06         2.80 o                         
   2  11   0        114.74        115.28         3.99 o                         
   3  11   0          3.02          9.55         4.04 o                         
   4  11   0          2.06          3.34         3.99 o                         
   5  11   0          1.17          4.42         5.75 o                         
   6  11   0        126.87        129.39         5.74 o                         
   7  11   0        124.00        132.21         5.79 o                         
   8  11   0        112.78        113.02         4.40 o                         
   9  11   0         69.26         63.47         5.11 o                         
  10  11   0          0.30          7.43         5.60 o                         
  11  11   0          0.61          7.64         5.79 o                         
   0  12   0        839.80        795.79        21.88 o                         
   1  12   0        743.43        748.65        12.14 o                         
   2  12   0        680.30        686.61         9.73 o                         
   3  12   0        271.77        271.60         6.63 o                         
   4  12   0         17.37          9.48         3.91 o                         
   5  12   0          7.15          2.90         4.59 o                         
   6  12   0         70.79         80.69         7.52 o                         
   7  12   0        503.87        484.02         9.73 o                         
   8  12   0        550.73        521.74        14.87 o                         
   9  12   0        115.62        123.81         5.62 o                         
  10  12   0        207.90        214.04        12.13 o                         
  11  12   0        465.61        487.05        11.63 o                         
   1  13   0         11.62         15.33         3.52 o                         
   2  13   0         28.51         32.20         4.04 o                         
   3  13   0          1.32          3.62         6.07 o                         
   4  13   0         76.62         88.79         7.94 o                         
   5  13   0         17.51         22.91         4.45 o                         
   6  13   0         43.49         40.33         4.67 o                         
   7  13   0        135.73        131.30         7.83 o                         
   8  13   0         16.62         31.41        11.07 o                         
   9  13   0         16.94          9.84         4.73 o                         
  10  13   0         13.55         16.66         6.09 o                         
   0  14   0        316.53        334.92         9.57 o                         
   1  14   0        562.43        567.19        10.52 o                         
   2  14   0        740.78        706.77        13.84 o                         
   3  14   0        207.41        223.57         8.19 o                         
   4  14   0         24.09         21.09         4.78 o                         
   5  14   0         14.76         21.81         7.38 o                         
   6  14   0         59.79         68.30         5.69 o                         
   7  14   0        130.87        135.56         5.61 o                         
   8  14   0        206.99        219.50         9.23 o                         
   9  14   0         66.74         75.73         7.53 o                         
   1  15   0         33.85         41.72         4.65 o                         
   2  15   0        145.10        160.58         8.04 o                         
   3  15   0        230.55        228.06         9.08 o                         
   4  15   0          1.49         -5.25         5.25 o                         
   5  15   0         75.27         85.87         5.76 o                         
   6  15   0          0.10          3.10         5.30 o                         
   7  15   0          9.58          3.77         5.49 o                         
   0  16   0         35.40         38.69        13.62 o                         
   1  16   0        189.16        193.72         9.52 o                         
   2  16   0        289.85        313.88         9.91 o                         
   3  16   0        260.06        258.09         8.48 o                         
   4  16   0        141.44        145.65        10.83 o                         
   5  16   0         38.76         44.99         9.58 o                         
   6  16   0        119.66        119.60         8.81 o                         
   1  17   0          0.08          9.78         6.15 o                         
   2  17   0         61.02         58.27         6.99 o                         
   3  17   0         49.71         47.57         7.71 o                         
 -15   1   1         17.38         20.17         6.98 o                         
 -14   1   1         36.58         43.41         4.92 o                         
 -13   1   1        114.90        130.61         5.49 o                         
 -12   1   1        503.37        499.12         8.30 o                         
 -11   1   1       1253.38       1294.51        23.76 o                         
 -10   1   1        476.80        502.96         7.98 o                         
  -9   1   1       1023.51       1013.14        19.97 o                         
  -8   1   1       1197.84       1182.40        17.80 o                         
  -7   1   1       1056.12       1018.26        11.32 o                         
  -6   1   1       1182.10       1262.24        13.77 o                         
  -5   1   1       2109.15       2199.48        21.26 o                         
  -4   1   1        376.59        366.15         3.09 o                         
  -3   1   1       1064.41       1144.28         8.14 o                         
  -2   1   1       2588.96       2637.40        22.10 o                         
  -1   1   1       7620.48       8563.55       118.69 o                         
   0   1   1        183.52        196.48         0.87 o                         
   1   1   1         22.55         36.05         1.07 o                         
   2   1   1      13569.77      15552.06       423.42 o                         
   3   1   1        384.96        377.35         5.07 o                         
   4   1   1        859.86        790.00         5.97 o                         
   5   1   1       1504.11       1558.53        13.25 o                         
   6   1   1       1866.01       1834.12        31.94 o                         
   7   1   1         24.32         20.74         1.64 o                         
   8   1   1        238.56        211.16         3.67 o                         
   9   1   1       1314.58       1276.79        22.34 o                         
  10   1   1        764.07        741.48        11.91 o                         
  11   1   1       1050.91       1035.45        20.94 o                         
  12   1   1        367.06        348.70         9.65 o                         
  13   1   1         52.03         55.08         3.66 o                         
  14   1   1        119.62        131.66         8.19 o                         
 -15   2   1          4.60          1.25         5.91 o                         
 -14   2   1         36.80         32.42         5.78 o                         
 -13   2   1        126.86        123.58         6.93 o                         
 -12   2   1          0.98          7.48         2.14 o                         
 -11   2   1          6.51         11.48         3.57 o                         
 -10   2   1         12.13         18.68         2.88 o                         
  -9   2   1         26.46         27.02         2.86 o                         
  -8   2   1         21.79         23.35         2.85 o                         
  -7   2   1        231.95        231.31         3.03 o                         
  -6   2   1        375.81        427.38         4.34 o                         
  -5   2   1        456.61        464.33         7.94 o                         
  -4   2   1       1471.25       1484.13        13.64 o                         
  -3   2   1         83.18         79.83         0.94 o                         
  -2   2   1       1304.91       1294.55         8.52 o                         
  -1   2   1        748.68        746.71         5.84 o                         
   0   2   1       1427.51       1440.01        24.92 o                         
   1   2   1      11045.81      12424.02       253.28 o                         
   2   2   1      10223.82      11582.95       227.14 o                         
   3   2   1        255.72        248.75         3.05 o                         
   4   2   1        133.41        143.90         2.68 o                         
   5   2   1        322.25        326.27         3.32 o                         
   6   2   1       1451.22       1593.83        34.10 o                         
   7   2   1        678.72        757.69         7.65 o                         
   8   2   1        223.37        237.63         3.43 o                         
   9   2   1        386.04        378.79         7.13 o                         
  10   2   1        306.08        277.12         6.85 o                         
  11   2   1          1.08          2.40         2.46 o                         
  12   2   1        257.08        234.94         7.85 o                         
  13   2   1        102.71         98.22         5.65 o                         
  14   2   1          1.15         -5.01         5.01 o                         
 -15   3   1        157.24        171.67         8.60 o                         
 -14   3   1        187.03        197.44         7.87 o                         
 -13   3   1        578.62        564.91        13.40 o                         
 -12   3   1        504.69        520.71        10.44 o                         
 -11   3   1         97.93        117.24         7.28 o                         
 -10   3   1       1043.59       1031.69        21.50 o                         
  -9   3   1        741.94        713.51        11.91 o                         
  -8   3   1        542.21        532.20         6.10 o                         
  -7   3   1       1940.80       2025.16        26.09 o                         
  -6   3   1        321.96        286.76         3.35 o                         
  -5   3   1          9.69         25.91         2.72 o                         
  -4   3   1         19.83         32.08         1.68 o                         
  -3   3   1        525.64        473.51         3.15 o                         
  -2   3   1       5765.49       6029.31       100.46 o                         
  -1   3   1        106.38        110.91         2.46 o                         
   0   3   1       6949.53       7766.36       131.65 o                         
   1   3   1      36715.29      41513.14      2540.50 o                         
   2   3   1       5060.30       5303.81        69.81 o                         
   3   3   1       2062.84       2077.43        17.23 o                         
   4   3   1       2242.69       2167.88        15.43 o                         
   5   3   1       1119.33       1123.64         9.15 o                         
   6   3   1         30.49         28.80         1.64 o                         
   7   3   1        419.37        366.33         7.33 o                         
   8   3   1        849.42        840.93         8.07 o                         
   9   3   1        328.37        328.18         4.35 o                         
  10   3   1        379.43        388.51        11.46 o                         
  11   3   1        295.22        304.36         8.60 o                         
  12   3   1        430.07        400.89        11.59 o                         
  13   3   1        209.38        212.78        11.39 o                         
  14   3   1         16.81         18.45         5.29 o                         
 -15   4   1         29.71         29.99         8.08 o                         
 -14   4   1          0.53          8.21         5.47 o                         
 -13   4   1         29.47         32.28         5.27 o                         
 -12   4   1        153.62        139.87         8.68 o                         
 -11   4   1        125.45        108.15         7.41 o                         
 -10   4   1          4.01          2.72         3.14 o                         
  -9   4   1         26.56         33.92         2.98 o                         
  -8   4   1         18.09         12.53         3.24 o                         
  -7   4   1         31.13         27.74         2.31 o                         
  -6   4   1        236.11        247.34         6.86 o                         
  -5   4   1        342.30        397.52         4.76 o                         
  -4   4   1        338.98        398.29         4.24 o                         
  -3   4   1        373.24        375.72         3.93 o                         
  -2   4   1          5.68          8.72         3.05 o                         
  -1   4   1        259.67        244.12         3.16 o                         
   0   4   1       7951.10       8609.17       162.49 o                         
   1   4   1      13183.49      14391.55       395.16 o                         
   2   4   1        793.30        767.67         5.76 o                         
   3   4   1        758.48        828.32        11.07 o                         
   4   4   1        104.25        102.24         1.86 o                         
   5   4   1         95.53         81.17         2.21 o                         
   6   4   1        448.66        471.86         5.38 o                         
   7   4   1        636.23        646.16        13.03 o                         
   8   4   1         17.99         14.89         1.64 o                         
   9   4   1         15.78         10.56         2.00 o                         
  10   4   1         16.98         14.75         2.10 o                         
  11   4   1         15.01         13.80         2.30 o                         
  12   4   1          0.48         -0.62         4.21 o                         
  13   4   1         31.42         33.31         4.45 o                         
  14   4   1          0.65          2.16         4.75 o                         
 -15   5   1        104.50        101.94         7.54 o                         
 -14   5   1          1.22         -3.51         4.85 o                         
 -13   5   1        102.09        114.55         7.24 o                         
 -12   5   1        578.83        619.54        12.84 o                         
 -11   5   1        199.11        217.65        14.38 o                         
 -10   5   1        293.72        295.52         6.52 o                         
  -9   5   1       1307.50       1282.80        17.27 o                         
  -8   5   1       2455.77       2509.05        38.31 o                         
  -7   5   1        352.00        333.27         5.76 o                         
  -6   5   1        118.06         83.23         2.85 o                         
  -5   5   1         77.23        109.57         3.82 o                         
  -4   5   1        624.16        598.03         6.97 o                         
  -3   5   1       2507.84       2658.78        33.27 o                         
  -2   5   1         85.25         63.72         1.75 o                         
  -1   5   1        128.88        130.79         3.74 o                         
   0   5   1       6005.67       6299.60       101.65 o                         
   1   5   1      12463.79      13168.07       349.77 o                         
   2   5   1       1585.57       1604.71        14.08 o                         
   3   5   1       3863.20       3793.38        45.08 o                         
   4   5   1       1246.08       1202.27        11.27 o                         
   5   5   1        861.35        789.91        11.86 o                         
   6   5   1        525.17        481.05         7.84 o                         
   7   5   1        778.83        804.42        15.73 o                         
   8   5   1        112.98        117.35         4.05 o                         
   9   5   1         64.88         63.01         3.00 o                         
  10   5   1        430.80        436.44         8.85 o                         
  11   5   1         88.55         98.90         4.79 o                         
  12   5   1        167.21        174.20         6.79 o                         
  13   5   1        343.00        343.69         8.67 o                         
  14   5   1        157.29        153.88         5.98 o                         
 -14   6   1          7.59          6.92         5.11 o                         
 -13   6   1        121.38        115.94         6.61 o                         
 -12   6   1         30.20         34.25         4.46 o                         
 -11   6   1         80.35         68.94         4.87 o                         
 -10   6   1          4.65          6.11         3.77 o                         
  -9   6   1         70.80         62.63         4.08 o                         
  -8   6   1        115.58        111.78         4.53 o                         
  -7   6   1          8.57          2.38         3.21 o                         
  -6   6   1          6.42          3.77         2.46 o                         
  -5   6   1        600.12        645.50         6.16 o                         
  -4   6   1         64.79         71.27         2.04 o                         
  -3   6   1        215.13        223.86         5.50 o                         
  -2   6   1        168.45        184.75         3.32 o                         
  -1   6   1          8.65          3.71         1.91 o                         
   0   6   1        476.02        482.98         8.24 o                         
   1   6   1         81.19         83.20         5.22 o                         
   2   6   1        924.49        952.49        10.81 o                         
   3   6   1          0.07         -1.30         1.79 o                         
   4   6   1        151.37        130.41         2.72 o                         
   5   6   1        349.51        371.25         4.63 o                         
   6   6   1         25.14         25.05         3.56 o                         
   7   6   1         16.88         21.57         2.52 o                         
   8   6   1         20.51         23.73         2.49 o                         
   9   6   1        205.16        202.76         4.81 o                         
  10   6   1          1.28          5.21         3.15 o                         
  11   6   1          4.59          9.22         3.54 o                         
  12   6   1          4.20          4.75         4.20 o                         
  13   6   1          5.05          9.02         5.49 o                         
 -14   7   1          1.15         10.58         5.70 o                         
 -13   7   1          7.39          8.78         6.12 o                         
 -12   7   1          1.51          3.06         4.65 o                         
 -11   7   1        522.92        547.28        14.82 o                         
 -10   7   1        690.54        650.48        17.65 o                         
  -9   7   1       1437.51       1399.10        21.70 o                         
  -8   7   1       1916.80       1944.65        29.77 o                         
  -7   7   1        726.33        786.21        13.32 o                         
  -6   7   1       1339.89       1294.17        19.67 o                         
  -5   7   1        918.19        905.97        12.91 o                         
  -4   7   1       1263.89       1320.37        23.70 o                         
  -3   7   1        391.66        397.47         5.09 o                         
  -2   7   1        190.18        174.65         3.21 o                         
  -1   7   1       4442.31       4564.00        67.80 o                         
   0   7   1        844.02        814.15        13.85 o                         
   1   7   1         39.98         58.65         1.93 o                         
   2   7   1       1489.78       1377.05        14.07 o                         
   3   7   1       2551.14       2563.05        33.00 o                         
   4   7   1        647.31        622.78         6.08 o                         
   5   7   1        263.04        248.22         2.69 o                         
   6   7   1        647.57        644.69         6.57 o                         
   7   7   1        468.09        471.84         5.95 o                         
   8   7   1         35.51         38.32         3.29 o                         
   9   7   1         87.58         98.27         4.63 o                         
  10   7   1        212.45        219.01         6.37 o                         
  11   7   1        340.43        369.85         8.76 o                         
  12   7   1        204.73        229.47         6.96 o                         
  13   7   1        121.70        128.88         6.73 o                         
 -14   8   1          2.62          5.12         5.82 o                         
 -13   8   1        380.61        411.83        17.68 o                         
 -12   8   1        216.05        218.74        12.33 o                         
 -11   8   1          5.68         11.27         4.33 o                         
 -10   8   1          3.08          6.86         3.93 o                         
  -9   8   1          3.24          1.40         3.53 o                         
  -8   8   1          2.11          1.79         4.28 o                         
  -7   8   1         97.64        100.36         4.02 o                         
  -6   8   1        110.16        112.61         5.26 o                         
  -5   8   1         29.69         30.22         3.13 o                         
  -4   8   1        739.87        846.78         9.98 o                         
  -3   8   1          6.93         10.59         2.85 o                         
  -2   8   1        487.99        513.03         7.18 o                         
  -1   8   1         36.18         34.14         2.25 o                         
   0   8   1          1.62          3.14         2.05 o                         
   1   8   1       2413.44       2570.80        32.04 o                         
   2   8   1        204.63        217.56         3.35 o                         
   3   8   1         94.74         98.55         2.93 o                         
   4   8   1        107.21        112.93         3.71 o                         
   5   8   1         39.46         42.11         1.93 o                         
   6   8   1         89.24         77.83         1.51 o                         
   7   8   1        269.02        252.25         7.93 o                         
   8   8   1         48.09         51.97         3.51 o                         
   9   8   1          2.04          3.78         6.36 o                         
  10   8   1          3.78          4.77         3.35 o                         
  11   8   1         24.96         27.96         5.23 o                         
  12   8   1          1.13          3.04         4.91 o                         
  13   8   1          2.03          8.61         4.29 o                         
 -13   9   1          3.69          2.95         5.00 o                         
 -12   9   1         30.36         36.90         5.56 o                         
 -11   9   1        415.90        420.13         9.66 o                         
 -10   9   1       1080.66       1038.73        17.45 o                         
  -9   9   1         92.65        103.97         7.08 o                         
  -8   9   1        240.02        256.41         6.49 o                         
  -7   9   1       3164.40       3207.20        51.89 o                         
  -6   9   1       1210.91       1224.03        19.60 o                         
  -5   9   1        902.65       1001.22        13.02 o                         
  -4   9   1        740.63        694.05        10.36 o                         
  -3   9   1        262.14        247.62         5.68 o                         
  -2   9   1        987.14       1009.93        14.16 o                         
  -1   9   1       1098.40       1111.30        14.64 o                         
   0   9   1       1472.34       1430.10        16.14 o                         
   1   9   1        880.11        827.27         9.88 o                         
   2   9   1        686.00        651.74         7.14 o                         
   3   9   1        161.29        150.20         3.28 o                         
   4   9   1        461.43        454.94         9.97 o                         
   5   9   1        160.36        156.80         2.78 o                         
   6   9   1          4.52          5.41         1.33 o                         
   7   9   1          2.71          6.19         3.33 o                         
   8   9   1        324.26        338.93         8.28 o                         
   9   9   1        448.91        460.91         9.04 o                         
  10   9   1        115.72        139.01         4.71 o                         
  11   9   1        178.15        200.36         6.78 o                         
  12   9   1        224.76        227.48         7.84 o                         
 -12  10   1         20.95         14.44         5.59 o                         
 -11  10   1        120.17        108.98         6.37 o                         
 -10  10   1         13.01         10.46         5.40 o                         
  -9  10   1         45.80         41.09         4.17 o                         
  -8  10   1         14.20         18.46         7.10 o                         
  -7  10   1         58.88         61.47         3.77 o                         
  -6  10   1          8.64          5.51         2.99 o                         
  -5  10   1         41.02         43.49         3.33 o                         
  -4  10   1          4.19          6.50         3.73 o                         
  -3  10   1        103.39         99.35         4.65 o                         
  -2  10   1        262.41        250.44         8.09 o                         
  -1  10   1        118.34        121.48         4.83 o                         
   0  10   1        347.70        364.61         5.99 o                         
   1  10   1          8.08          8.78         2.56 o                         
   2  10   1         25.68         34.61         2.68 o                         
   3  10   1        364.86        371.42        22.67 o                         
   4  10   1          6.62          0.30         4.11 o                         
   5  10   1        325.59        321.94         4.34 o                         
   6  10   1        110.61        109.96         2.43 o                         
   7  10   1          0.35          1.46         3.29 o                         
   8  10   1          0.08          2.68         3.24 o                         
   9  10   1          0.00         -3.09         4.55 o                         
  10  10   1          1.85         11.07         5.03 o                         
  11  10   1         23.64         29.57         4.52 o                         
 -12  11   1        125.57        121.63         6.85 o                         
 -11  11   1         91.37        102.75         6.09 o                         
 -10  11   1        220.46        238.58         6.57 o                         
  -9  11   1        177.69        194.55         6.75 o                         
  -8  11   1         50.85         57.63         5.50 o                         
  -7  11   1        185.82        195.41         9.60 o                         
  -6  11   1        247.92        264.40        10.72 o                         
  -5  11   1        918.09        881.70        22.48 o                         
  -4  11   1        205.66        202.56         6.00 o                         
  -3  11   1         22.05         28.57         3.75 o                         
  -2  11   1        583.23        558.50         8.42 o                         
  -1  11   1       1470.07       1409.38        16.96 o                         
   0  11   1       1519.16       1483.37        19.38 o                         
   1  11   1        224.12        234.66         5.35 o                         
   2  11   1        527.00        506.36         9.28 o                         
   3  11   1       1314.68       1302.49        21.73 o                         
   4  11   1        308.36        313.49         5.82 o                         
   5  11   1         13.00         18.44         3.99 o                         
   6  11   1         18.93         18.11         2.86 o                         
   7  11   1        148.40        158.21         5.23 o                         
   8  11   1         82.61         88.12         4.93 o                         
   9  11   1         71.19         77.47         5.81 o                         
  10  11   1        302.96        316.09         9.51 o                         
  11  11   1        200.32        226.30        11.22 o                         
 -11  12   1          9.91         20.78         5.48 o                         
 -10  12   1         20.97         25.46         6.19 o                         
  -9  12   1          0.11         -4.44         5.23 o                         
  -8  12   1         11.04         10.02         4.27 o                         
  -7  12   1         33.34         36.09         3.86 o                         
  -6  12   1         70.27         81.50         4.59 o                         
  -5  12   1         39.22         39.00         3.83 o                         
  -4  12   1         25.43         19.34         3.78 o                         
  -3  12   1          4.33         16.63         5.85 o                         
  -2  12   1         86.86         90.28         4.68 o                         
  -1  12   1        127.88        125.56         5.67 o                         
   0  12   1          2.80          5.73         3.07 o                         
   1  12   1         75.00         94.93         3.90 o                         
   2  12   1        199.27        195.72         4.80 o                         
   3  12   1        351.04        355.96         9.32 o                         
   4  12   1         95.99         88.24         4.37 o                         
   5  12   1          5.56          7.21         2.62 o                         
   6  12   1         89.04         90.10         6.68 o                         
   7  12   1         34.75         38.05         5.79 o                         
   8  12   1          4.21          2.43         5.12 o                         
   9  12   1         22.29         38.70         5.35 o                         
  10  12   1          0.31          4.89         4.21 o                         
 -10  13   1         15.59         23.97         5.74 o                         
  -9  13   1        224.31        249.65         9.47 o                         
  -8  13   1        161.08        170.39         6.88 o                         
  -7  13   1         32.36         30.30         4.08 o                         
  -6  13   1         24.25         24.11         2.63 o                         
  -5  13   1         37.79         35.61         3.34 o                         
  -4  13   1        244.38        260.87         8.33 o                         
  -3  13   1        442.35        426.40        10.31 o                         
  -2  13   1         27.02         21.66         4.07 o                         
  -1  13   1        201.80        203.75         5.78 o                         
   0  13   1        588.72        558.66        13.28 o                         
   1  13   1        351.17        333.94         6.60 o                         
   2  13   1        211.98        195.87         5.70 o                         
   3  13   1        562.59        590.61        12.42 o                         
   4  13   1        737.00        741.57        12.52 o                         
   5  13   1        344.56        334.56        11.03 o                         
   6  13   1        128.41        145.84         7.32 o                         
   7  13   1        203.85        217.46         6.83 o                         
   8  13   1        107.63        103.42         5.56 o                         
   9  13   1        118.89        128.70         7.11 o                         
  -9  14   1          1.06          8.06         5.31 o                         
  -8  14   1          0.14          2.95         9.76 o                         
  -7  14   1          0.78         -3.13         4.84 o                         
  -6  14   1          0.21          6.61         4.40 o                         
  -5  14   1          6.08         10.03         3.70 o                         
  -4  14   1          3.85          7.45         5.70 o                         
  -3  14   1         27.52         31.66         7.65 o                         
  -2  14   1          4.34         12.12         4.92 o                         
  -1  14   1        136.27        138.63         6.27 o                         
   0  14   1          0.24          4.37         3.80 o                         
   1  14   1         36.93         43.13         4.12 o                         
   2  14   1        107.54        108.35         5.72 o                         
   3  14   1         11.82         18.04         5.68 o                         
   4  14   1        250.06        261.79         7.17 o                         
   5  14   1        180.45        174.57         7.78 o                         
   6  14   1          0.92          0.08         4.26 o                         
   7  14   1          0.64          0.43         4.27 o                         
   8  14   1          4.61          4.23         4.83 o                         
  -8  15   1         47.08         51.70         6.43 o                         
  -7  15   1         25.29         25.33         6.32 o                         
  -6  15   1         97.58         99.98         6.01 o                         
  -5  15   1         14.33         19.20         6.60 o                         
  -4  15   1         32.05         37.45         9.27 o                         
  -3  15   1        120.33        108.48         6.77 o                         
  -2  15   1         96.14         93.53         8.75 o                         
  -1  15   1         29.93         32.82         4.95 o                         
   0  15   1         87.21         99.32         5.68 o                         
   1  15   1        549.85        533.00        12.28 o                         
   2  15   1        164.36        177.52         7.19 o                         
   3  15   1         92.75         92.06        11.83 o                         
   4  15   1        384.36        380.25        10.46 o                         
   5  15   1        380.02        382.70        15.24 o                         
   6  15   1         97.68         92.46         6.70 o                         
   7  15   1        163.81        179.14         7.57 o                         
  -6  16   1          1.23          2.87         5.25 o                         
  -5  16   1         54.43         61.00         8.01 o                         
  -4  16   1         92.53         80.92         7.15 o                         
  -3  16   1         42.47         42.67         7.34 o                         
  -2  16   1          5.44          6.38         9.93 o                         
  -1  16   1          6.84         21.24         8.12 o                         
   0  16   1         21.27         22.12         5.43 o                         
   1  16   1         14.55         22.75         4.55 o                         
   2  16   1         57.11         60.91         9.06 o                         
   3  16   1        106.37         94.92         7.66 o                         
   4  16   1          2.94          0.45         5.33 o                         
   5  16   1         89.36         83.39         6.34 o                         
  -3  17   1          2.84          5.70         5.73 o                         
  -2  17   1        159.42        159.05         8.60 o                         
  -1  17   1        200.87        218.31        16.11 o                         
   0  17   1         78.39         68.94         7.24 o                         
   1  17   1        137.56        139.74         8.97 o                         
   2  17   1        222.46        222.02         8.43 o                         
 -16   0   2         41.51         43.18        17.86 o                         
 -15   0   2        253.99        270.03        12.09 o                         
 -14   0   2        488.57        518.25        27.88 o                         
 -13   0   2        126.03        120.57        10.03 o                         
 -12   0   2       2402.15       2397.36        50.91 o                         
 -11   0   2       1657.59       1751.17        50.53 o                         
 -10   0   2        422.95        420.17         8.41 o                         
  -9   0   2       1315.39       1285.63        19.82 o                         
  -8   0   2        314.78        333.02         6.54 o                         
  -7   0   2       2135.81       2121.51        33.59 o                         
  -6   0   2       3869.23       4053.93        78.08 o                         
  -5   0   2       1282.76       1222.17        18.79 o                         
  -4   0   2        404.93        476.67         6.22 o                         
  -3   0   2       1218.56       1260.59        19.24 o                         
  -2   0   2       4499.86       4252.21       107.13 o                         
  -1   0   2        208.58        196.71         2.27 o                         
   0   0   2       1383.36       1369.01        14.02 o                         
   1   0   2        705.83        735.23         4.23 o                         
   2   0   2       3696.16       3899.75        43.75 o                         
   3   0   2       2505.28       2316.19        37.08 o                         
   4   0   2       1878.67       1944.21        68.45 o                         
   5   0   2       1159.05       1182.86        14.32 o                         
   6   0   2       1557.02       1450.30        19.65 o                         
   7   0   2        490.92        481.54        11.92 o                         
   8   0   2       1928.30       1936.45        32.28 o                         
   9   0   2        599.31        629.54        10.78 o                         
  10   0   2        443.89        451.04         7.98 o                         
  11   0   2        207.52        199.53        12.64 o                         
  12   0   2         25.05         28.13         5.24 o                         
  13   0   2        702.26        675.71        15.49 o                         
  14   0   2        310.47        259.46        14.22 o                         
 -16   1   2         35.80         46.50         6.81 o                         
 -15   1   2          1.03          1.13         4.80 o                         
 -14   1   2          8.15         19.38         4.66 o                         
 -13   1   2         55.99         60.08         5.39 o                         
 -12   1   2         20.51         23.55         4.68 o                         
 -11   1   2        293.84        305.29        11.14 o                         
 -10   1   2          0.76          2.58         4.09 o                         
  -9   1   2        271.86        275.54        11.12 o                         
  -8   1   2        177.04        189.02         3.72 o                         
  -7   1   2        360.24        372.81         4.46 o                         
  -6   1   2       1782.58       1962.06        19.80 o                         
  -5   1   2         30.54         35.45         2.33 o                         
  -4   1   2        212.43        206.24         3.16 o                         
  -3   1   2        251.29        249.98         1.94 o                         
  -2   1   2        535.59        523.46         4.80 o                         
  -1   1   2       7206.92       7651.05       109.72 o                         
   0   1   2       2092.40       2102.19        11.20 o                         
   1   1   2          7.35         10.52         1.06 o                         
   2   1   2         48.28         54.84         1.09 o                         
   3   1   2        530.50        550.65         3.14 o                         
   4   1   2        378.82        383.92         2.63 o                         
   5   1   2        366.96        384.36         2.90 o                         
   6   1   2          5.37         12.88         1.39 o                         
   7   1   2          8.03          9.96         1.88 o                         
   8   1   2         24.59         29.30         2.06 o                         
   9   1   2        129.16        122.22         3.82 o                         
  10   1   2        117.44        112.54         3.22 o                         
  11   1   2          5.78          6.50         2.84 o                         
  12   1   2         13.45         12.08         3.48 o                         
  13   1   2         33.80         30.87         3.58 o                         
  14   1   2          0.57          6.41         5.08 o                         
 -15   2   2        136.89        146.19         8.02 o                         
 -14   2   2        124.86        143.53         6.99 o                         
 -13   2   2         59.56         71.91         4.37 o                         
 -12   2   2        303.68        307.76         7.93 o                         
 -11   2   2       1039.39       1052.22        20.18 o                         
 -10   2   2        978.87        999.21        13.32 o                         
  -9   2   2        706.73        711.24         8.48 o                         
  -8   2   2       2300.69       2274.10        28.86 o                         
  -7   2   2       2496.96       2484.05        28.24 o                         
  -6   2   2        598.92        534.17         5.39 o                         
  -5   2   2       1625.64       1680.28        13.09 o                         
  -4   2   2       1419.14       1441.65        12.91 o                         
  -3   2   2        565.88        532.64         5.69 o                         
  -2   2   2        100.21        105.19         2.76 o                         
  -1   2   2       3283.00       3269.68        36.20 o                         
   0   2   2       1714.71       1866.10        11.34 o                         
   1   2   2         17.82         29.41         1.38 o                         
   2   2   2        196.02        180.07         1.54 o                         
   3   2   2       3262.67       3427.08        30.39 o                         
   4   2   2       3767.50       3816.43        34.78 o                         
   5   2   2        614.18        566.25         4.61 o                         
   6   2   2        788.86        767.18         7.55 o                         
   7   2   2       1691.74       1685.69        15.65 o                         
   8   2   2        762.64        785.55         9.80 o                         
   9   2   2        148.92        135.37         3.06 o                         
  10   2   2        170.75        174.77         4.21 o                         
  11   2   2        252.23        249.77         4.89 o                         
  12   2   2        336.87        323.35         7.78 o                         
  13   2   2        239.54        228.63         7.40 o                         
  14   2   2        121.61        118.90         6.49 o                         
 -15   3   2          4.77         16.00         6.20 o                         
 -14   3   2         50.36         44.70         5.94 o                         
 -13   3   2         14.03         14.02         2.60 o                         
 -12   3   2        391.35        399.29         7.41 o                         
 -11   3   2          4.03         10.77         6.40 o                         
 -10   3   2         15.53         16.24         3.63 o                         
  -9   3   2          9.78          7.95         2.84 o                         
  -8   3   2          4.40          5.58         1.40 o                         
  -7   3   2        317.39        344.73         3.26 o                         
  -6   3   2         20.22         21.96         1.40 o                         
  -5   3   2         68.60         51.31         1.26 o                         
  -4   3   2        119.53        116.39         1.46 o                         
  -3   3   2        340.18        361.71         3.46 o                         
  -2   3   2        312.03        306.16         4.23 o                         
  -1   3   2       1009.41        991.84         8.50 o                         
   0   3   2         14.41         20.40         1.72 o                         
   1   3   2        260.81        217.86         2.04 o                         
   2   3   2       2206.44       2198.89        19.41 o                         
   3   3   2        269.08        305.43         3.06 o                         
   4   3   2         15.22         10.87         1.41 o                         
   5   3   2        135.71        137.84         1.88 o                         
   6   3   2         10.32          8.31         1.73 o                         
   7   3   2         21.20         19.91         1.52 o                         
   8   3   2          0.02          2.83         1.82 o                         
   9   3   2        137.00        129.11         3.19 o                         
  10   3   2        150.79        140.07         4.86 o                         
  11   3   2          0.60          4.92         2.09 o                         
  12   3   2         39.36         37.22         3.61 o                         
  13   3   2         22.99         19.39         4.54 o                         
 -15   4   2         72.13         81.42         8.34 o                         
 -14   4   2         25.58         27.03         6.53 o                         
 -13   4   2         12.90         17.64         4.62 o                         
 -12   4   2        375.26        357.72        13.52 o                         
 -11   4   2        190.56        188.94         6.27 o                         
 -10   4   2       1744.97       1739.51        25.83 o                         
  -9   4   2        588.66        572.90         8.82 o                         
  -8   4   2       1578.82       1581.81        21.13 o                         
  -7   4   2       2423.16       2425.56        31.43 o                         
  -6   4   2       2725.34       2791.35        32.84 o                         
  -5   4   2        888.85        881.71        10.52 o                         
  -4   4   2       1834.61       1796.25        15.50 o                         
  -3   4   2        673.41        651.67         5.43 o                         
  -2   4   2        471.40        420.49         4.78 o                         
  -1   4   2       2381.21       2459.64        23.55 o                         
   0   4   2       2572.93       2620.95        30.34 o                         
   1   4   2       1177.61       1056.72        16.24 o                         
   2   4   2       5532.85       5737.75        76.16 o                         
   3   4   2       4680.88       4858.76        65.12 o                         
   4   4   2        392.26        394.01         4.33 o                         
   5   4   2        807.70        806.09         6.71 o                         
   6   4   2       1133.10       1131.92        10.57 o                         
   7   4   2        681.79        660.32         9.60 o                         
   8   4   2        114.47        115.86         2.56 o                         
   9   4   2         68.85         65.62         2.34 o                         
  10   4   2        261.22        269.89         4.68 o                         
  11   4   2        240.64        235.66         4.67 o                         
  12   4   2        453.94        466.54        15.74 o                         
  13   4   2         49.77         48.75         4.52 o                         
 -15   5   2          8.24         17.56         7.44 o                         
 -14   5   2          0.51         -4.55         5.58 o                         
 -13   5   2          0.45         -1.82         4.56 o                         
 -12   5   2        205.44        226.38         6.55 o                         
 -11   5   2        611.02        610.07        11.33 o                         
 -10   5   2         16.31         22.54         3.59 o                         
  -9   5   2        252.92        230.47         7.59 o                         
  -8   5   2         18.01         24.71         3.84 o                         
  -7   5   2        159.40        172.55         4.06 o                         
  -6   5   2       1773.59       1888.87        27.77 o                         
  -5   5   2        114.48        127.92         2.43 o                         
  -4   5   2        214.29        221.67         3.78 o                         
  -3   5   2         41.40         30.54         1.44 o                         
  -2   5   2         34.92         31.94         1.86 o                         
  -1   5   2        539.71        566.49         4.52 o                         
   0   5   2          5.70         14.66         1.09 o                         
   1   5   2         52.26         55.00         1.73 o                         
   2   5   2        724.20        745.48         8.56 o                         
   3   5   2       1160.21       1232.84        15.54 o                         
   4   5   2         24.36         21.66         2.06 o                         
   5   5   2        122.53        115.04         2.79 o                         
   6   5   2        114.48        123.79         3.47 o                         
   7   5   2          3.16          5.15         2.09 o                         
   8   5   2          2.17          2.90         2.24 o                         
   9   5   2         78.60         86.73         3.96 o                         
  10   5   2          3.59          1.23         3.44 o                         
  11   5   2         81.67         81.02         4.20 o                         
  12   5   2          0.32          1.16         3.43 o                         
  13   5   2         80.95         84.99         5.03 o                         
 -15   6   2         40.89         50.21         8.39 o                         
 -14   6   2         65.73         89.74         8.21 o                         
 -13   6   2        130.08        149.59         6.50 o                         
 -12   6   2         17.39         20.30         6.32 o                         
 -11   6   2         16.07         26.75         5.35 o                         
 -10   6   2        210.19        213.87         5.62 o                         
  -9   6   2       1615.78       1657.18        34.75 o                         
  -8   6   2        467.01        470.31        10.36 o                         
  -7   6   2        753.76        738.37        17.45 o                         
  -6   6   2       3602.72       3709.48        74.21 o                         
  -5   6   2       1037.55       1002.41         8.27 o                         
  -4   6   2        531.12        472.62         6.85 o                         
  -3   6   2         13.52         26.90         2.21 o                         
  -2   6   2        327.55        298.51         3.22 o                         
  -1   6   2       1230.52       1170.07        12.06 o                         
   0   6   2       3705.93       3739.55        47.14 o                         
   1   6   2       7481.21       7891.56       154.37 o                         
   2   6   2       8430.98       8645.50       177.75 o                         
   3   6   2       4813.27       4828.03        68.68 o                         
   4   6   2        521.41        508.88         4.63 o                         
   5   6   2        686.12        669.89         7.19 o                         
   6   6   2         26.92         27.00         1.58 o                         
   7   6   2        104.55        115.17         3.39 o                         
   8   6   2          5.79          7.35         4.07 o                         
   9   6   2         96.82         95.95         3.55 o                         
  10   6   2        151.78        155.05         5.88 o                         
  11   6   2        366.24        369.28         8.43 o                         
  12   6   2        231.03        242.20         6.38 o                         
  13   6   2        113.94        129.19         5.62 o                         
 -14   7   2          0.57         -6.25         6.25 o                         
 -13   7   2          0.00         -2.52         4.99 o                         
 -12   7   2          4.11          9.60         4.63 o                         
 -11   7   2         21.96         27.30         4.97 o                         
 -10   7   2         48.56         38.50         4.49 o                         
  -9   7   2          2.68          5.66         3.71 o                         
  -8   7   2         21.88         23.61         3.22 o                         
  -7   7   2         15.00         25.15         2.96 o                         
  -6   7   2        498.19        534.57        12.59 o                         
  -5   7   2        582.93        656.64         7.22 o                         
  -4   7   2        329.35        339.75         7.13 o                         
  -3   7   2        440.62        447.76         6.76 o                         
  -2   7   2        629.36        677.22        11.91 o                         
  -1   7   2          6.25         11.70         3.10 o                         
   0   7   2        756.06        828.55         7.71 o                         
   1   7   2        487.07        507.84        13.84 o                         
   2   7   2       4684.57       4739.58        70.57 o                         
   3   7   2        191.81        189.20         2.37 o                         
   4   7   2        507.45        532.53         8.62 o                         
   5   7   2        250.88        266.44         3.61 o                         
   6   7   2        283.27        275.35         5.59 o                         
   7   7   2          0.52          1.87         2.32 o                         
   8   7   2         27.62         28.41         2.83 o                         
   9   7   2         34.44         42.61         4.01 o                         
  10   7   2         12.31         20.34         3.59 o                         
  11   7   2         25.82         31.13         4.90 o                         
  12   7   2         11.47         13.98         4.12 o                         
 -14   8   2         30.47         37.83         6.57 o                         
 -13   8   2         50.70         49.79         7.27 o                         
 -12   8   2        480.69        518.76        19.23 o                         
 -11   8   2        137.46        148.98         7.33 o                         
 -10   8   2         28.53         36.92         4.73 o                         
  -9   8   2        579.87        591.76        12.61 o                         
  -8   8   2        946.29        940.62        13.26 o                         
  -7   8   2        813.90        789.00        11.44 o                         
  -6   8   2        435.60        427.04        14.65 o                         
  -5   8   2        341.51        325.69         4.33 o                         
  -4   8   2          4.77          5.24         2.64 o                         
  -3   8   2        238.24        238.19         3.54 o                         
  -2   8   2        614.78        584.13        10.01 o                         
  -1   8   2        102.78         88.36         3.24 o                         
   0   8   2       1361.14       1349.20        19.05 o                         
   1   8   2       5572.95       5701.40       123.54 o                         
   2   8   2       2209.81       2248.95        26.24 o                         
   3   8   2        921.56        900.32         8.98 o                         
   4   8   2       2265.57       2208.81        24.18 o                         
   5   8   2        692.88        689.38         9.21 o                         
   6   8   2          2.42          2.44         3.43 o                         
   7   8   2          6.87          7.57         2.93 o                         
   8   8   2        266.60        278.55         5.33 o                         
   9   8   2         77.24         68.94         3.69 o                         
  10   8   2        111.46        108.16         4.19 o                         
  11   8   2        211.03        232.23         8.20 o                         
  12   8   2         95.44        101.40         5.97 o                         
 -13   9   2         28.93         31.88         5.49 o                         
 -12   9   2         53.29         58.02         5.95 o                         
 -11   9   2         39.50         41.89         4.40 o                         
 -10   9   2         39.49         41.08         4.73 o                         
  -9   9   2         32.04         34.08         4.90 o                         
  -8   9   2          6.03          0.85         4.68 o                         
  -7   9   2        191.20        189.66         4.35 o                         
  -6   9   2         78.76         87.82         3.41 o                         
  -5   9   2        198.65        194.81         4.86 o                         
  -4   9   2          2.60          5.08         2.67 o                         
  -3   9   2         26.53         36.74         3.23 o                         
  -2   9   2         72.63         86.74         3.53 o                         
  -1   9   2         78.67         89.00         3.05 o                         
   0   9   2          7.23          8.71         2.29 o                         
   1   9   2        120.27        126.33         3.54 o                         
   2   9   2         30.14         30.88         2.16 o                         
   3   9   2        313.44        327.05         6.13 o                         
   4   9   2        205.08        206.75         3.23 o                         
   5   9   2        306.55        305.46         3.96 o                         
   6   9   2          2.18          3.54         1.92 o                         
   7   9   2         36.16         39.36         3.04 o                         
   8   9   2         10.11         19.61         3.30 o                         
   9   9   2         12.39         11.93         3.73 o                         
  10   9   2          1.69         -0.64         3.56 o                         
  11   9   2          0.32          5.76         5.05 o                         
 -13  10   2         69.33         64.76         6.14 o                         
 -12  10   2        217.48        236.50        10.99 o                         
 -11  10   2        212.93        241.11         6.87 o                         
 -10  10   2        168.76        160.29         5.84 o                         
  -9  10   2        301.34        302.41         6.87 o                         
  -8  10   2       1065.69       1071.43        21.99 o                         
  -7  10   2        474.74        491.67         9.10 o                         
  -6  10   2         92.34         98.38         4.32 o                         
  -5  10   2        342.88        329.32         7.41 o                         
  -4  10   2         86.40         84.33         3.26 o                         
  -3  10   2       1143.45       1186.75        18.25 o                         
  -2  10   2        611.48        605.29         9.30 o                         
  -1  10   2         60.11         58.97         3.20 o                         
   0  10   2        199.31        169.88         4.63 o                         
   1  10   2        625.86        630.48         8.33 o                         
   2  10   2        198.39        183.21         3.45 o                         
   3  10   2         17.81         16.85         2.35 o                         
   4  10   2       1720.71       1731.26        21.17 o                         
   5  10   2       1085.98       1114.97        12.92 o                         
   6  10   2        314.17        309.77         4.34 o                         
   7  10   2        322.37        338.70         6.74 o                         
   8  10   2        309.87        329.74         6.73 o                         
   9  10   2        187.14        181.10         5.34 o                         
  10  10   2         43.88         50.33         4.15 o                         
  11  10   2         10.57         11.50         5.93 o                         
 -12  11   2          2.50          7.61         4.99 o                         
 -11  11   2          0.02          6.41         6.14 o                         
 -10  11   2         77.01         83.17         7.87 o                         
  -9  11   2          9.01          8.04         4.73 o                         
  -8  11   2         20.96         23.50         4.99 o                         
  -7  11   2         28.84         36.05         3.99 o                         
  -6  11   2        104.13        109.10         4.09 o                         
  -5  11   2         56.92         53.31         2.76 o                         
  -4  11   2         25.35         22.28         3.05 o                         
  -3  11   2        178.96        186.22         6.50 o                         
  -2  11   2        102.29        104.22         8.83 o                         
  -1  11   2         23.48         16.57         3.90 o                         
   0  11   2        510.79        524.98         8.93 o                         
   1  11   2         74.17         65.72         4.64 o                         
   2  11   2       1119.69       1101.23        28.81 o                         
   3  11   2         92.27        100.55         3.83 o                         
   4  11   2         23.85         29.70         3.16 o                         
   5  11   2        357.75        365.99        10.55 o                         
   6  11   2        318.28        324.59        13.79 o                         
   7  11   2          5.17          9.45         4.67 o                         
   8  11   2          0.44          0.81         3.52 o                         
   9  11   2         67.10         53.44         4.71 o                         
  10  11   2         21.21         32.29         5.49 o                         
 -11  12   2         12.51         15.49         5.31 o                         
 -10  12   2        194.06        195.05         8.70 o                         
  -9  12   2        371.35        381.54         8.86 o                         
  -8  12   2        103.90        109.55         6.56 o                         
  -7  12   2         94.60        100.26         5.91 o                         
  -6  12   2        365.41        371.43         7.86 o                         
  -5  12   2        485.19        474.86         8.23 o                         
  -4  12   2        657.01        680.86        13.39 o                         
  -3  12   2        499.60        477.65        14.24 o                         
  -2  12   2        261.09        250.93        12.70 o                         
  -1  12   2        380.49        362.81         8.57 o                         
   0  12   2        178.87        181.67         4.60 o                         
   1  12   2         75.72         74.21         8.84 o                         
   2  12   2        269.52        251.79         5.54 o                         
   3  12   2         75.40         83.33         4.35 o                         
   4  12   2         75.03         77.09         4.17 o                         
   5  12   2        619.31        618.28         8.50 o                         
   6  12   2        603.59        623.58        12.25 o                         
   7  12   2        134.28        134.22         6.57 o                         
   8  12   2        148.24        148.68         5.80 o                         
   9  12   2        239.39        252.52         9.62 o                         
 -10  13   2        118.26        112.21         9.42 o                         
  -9  13   2         26.68         16.61         5.39 o                         
  -8  13   2          1.34          7.79         4.30 o                         
  -7  13   2          4.14          5.13         4.28 o                         
  -6  13   2         12.21         10.98         4.14 o                         
  -5  13   2         21.97         24.55         3.24 o                         
  -4  13   2          5.43          5.06         2.98 o                         
  -3  13   2          0.39         -3.32         4.38 o                         
  -2  13   2          1.00          2.95         4.40 o                         
  -1  13   2          0.80          6.94         4.49 o                         
   0  13   2          8.25          1.43         4.96 o                         
   1  13   2          5.37          3.54         3.11 o                         
   2  13   2         53.78         54.07         4.94 o                         
   3  13   2         11.88          5.63         4.05 o                         
   4  13   2          4.32          4.23         3.52 o                         
   5  13   2          1.88          3.62         3.57 o                         
   6  13   2         87.45         79.78         5.33 o                         
   7  13   2         71.29         83.99         7.26 o                         
   8  13   2          1.02          7.95         5.12 o                         
  -9  14   2         83.44         84.87         7.56 o                         
  -8  14   2         16.24         23.25         6.63 o                         
  -7  14   2        114.00        118.78         6.01 o                         
  -6  14   2        135.98        144.21         6.59 o                         
  -5  14   2        145.10        141.88         5.25 o                         
  -4  14   2        652.34        646.29        13.87 o                         
  -3  14   2        178.87        178.76         4.89 o                         
  -2  14   2        112.57        136.31        15.77 o                         
  -1  14   2        195.37        195.00         7.46 o                         
   0  14   2        357.39        356.89         9.43 o                         
   1  14   2        244.66        233.12         7.50 o                         
   2  14   2        161.80        175.93         5.60 o                         
   3  14   2        259.10        258.00         7.08 o                         
   4  14   2          3.40         -0.65         4.14 o                         
   5  14   2         82.55        108.41         7.10 o                         
   6  14   2        259.30        270.56         8.29 o                         
   7  14   2         50.94         47.69         7.76 o                         
  -8  15   2         37.37         32.51         5.83 o                         
  -7  15   2         12.52         17.66         4.83 o                         
  -6  15   2         25.66         35.02         5.68 o                         
  -5  15   2         60.52         59.19         4.28 o                         
  -4  15   2          2.30          4.48         4.48 o                         
  -3  15   2         14.88         24.41         3.72 o                         
  -2  15   2         16.56         14.08         6.39 o                         
  -1  15   2        116.39        122.91         6.74 o                         
   0  15   2          0.23         -3.46         6.71 o                         
   1  15   2         22.49         18.41         4.26 o                         
   2  15   2         43.30         49.15         4.55 o                         
   3  15   2         40.16         38.36         6.14 o                         
   4  15   2          5.39         -0.83         6.50 o                         
   5  15   2         13.06         17.11         5.74 o                         
   6  15   2          5.32          5.20         5.34 o                         
  -6  16   2         15.11         13.89         5.47 o                         
  -5  16   2         88.76         95.60         9.45 o                         
  -4  16   2        143.92        141.56         5.32 o                         
  -3  16   2         33.96         45.71         6.33 o                         
  -2  16   2         23.30         22.16         6.37 o                         
  -1  16   2         68.20         82.00         6.81 o                         
   0  16   2        181.12        182.48        10.50 o                         
   1  16   2        102.90        114.02         8.91 o                         
   2  16   2         18.51         31.00         6.83 o                         
   3  16   2        129.58        128.90         8.46 o                         
   4  16   2        187.71        198.23         9.72 o                         
  -2  17   2          1.48         17.73         6.50 o                         
  -1  17   2          2.84         16.95         5.96 o                         
   0  17   2         70.53         71.00         7.72 o                         
 -16   1   3        228.54        239.02         8.74 o                         
 -15   1   3         70.97         75.10         5.51 o                         
 -14   1   3        116.08        123.13        10.65 o                         
 -13   1   3        254.00        254.40         9.40 o                         
 -12   1   3          3.38          6.83         4.22 o                         
 -11   1   3        662.30        672.05         9.27 o                         
 -10   1   3        654.37        653.34        14.49 o                         
  -9   1   3       1842.40       1793.83        26.20 o                         
  -8   1   3       1364.91       1309.82        17.46 o                         
  -7   1   3       2500.86       2460.13        28.75 o                         
  -6   1   3       6415.22       6971.35       129.24 o                         
  -5   1   3       3775.29       3842.16        44.42 o                         
  -4   1   3        326.08        294.81         2.75 o                         
  -3   1   3       3445.92       3465.91        34.93 o                         
  -2   1   3         47.31         40.59         1.22 o                         
  -1   1   3        665.31        648.77         3.87 o                         
   0   1   3       1618.33       1644.97        12.25 o                         
   1   1   3        451.03        441.33         2.70 o                         
   2   1   3       1188.84       1147.19         8.41 o                         
   3   1   3       3875.38       3785.23        37.57 o                         
   4   1   3       2770.42       2786.25        25.24 o                         
   5   1   3       1118.67       1094.59        13.26 o                         
   6   1   3        705.66        641.70         7.62 o                         
   7   1   3        940.88        902.61         8.07 o                         
   8   1   3        615.66        616.07         7.70 o                         
   9   1   3         16.43         18.15         4.27 o                         
  10   1   3         34.80         37.96         2.95 o                         
  11   1   3         16.61         17.88         3.28 o                         
  12   1   3        118.23        115.43         4.17 o                         
  13   1   3        114.77        119.29         5.60 o                         
 -16   2   3        121.75        143.43         7.38 o                         
 -15   2   3         32.80         28.45         5.48 o                         
 -14   2   3         26.84         27.98         4.94 o                         
 -13   2   3         54.76         47.28         4.23 o                         
 -12   2   3          1.37         -0.94         3.41 o                         
 -11   2   3        578.75        616.20        13.94 o                         
 -10   2   3       2842.71       2848.82        41.51 o                         
  -9   2   3         85.23         96.29         3.64 o                         
  -8   2   3        527.49        546.15         4.77 o                         
  -7   2   3        677.71        719.09         7.74 o                         
  -6   2   3        202.96        220.33         4.10 o                         
  -5   2   3       4335.59       4999.12        65.93 o                         
  -4   2   3        115.12        132.97         1.97 o                         
  -3   2   3        422.96        415.37         2.68 o                         
  -2   2   3        308.45        319.84         3.98 o                         
  -1   2   3          4.27          4.53         0.65 o                         
   0   2   3       1980.04       2052.47        16.78 o                         
   1   2   3       1062.95       1080.84         7.11 o                         
   2   2   3       1429.69       1548.51        11.89 o                         
   3   2   3         41.09         36.84         1.59 o                         
   4   2   3          2.09          1.73         1.37 o                         
   5   2   3        466.17        429.81         5.85 o                         
   6   2   3         63.14         69.33         1.81 o                         
   7   2   3         63.00         59.97         2.15 o                         
   8   2   3        457.16        451.18         5.62 o                         
   9   2   3         54.03         50.62         2.77 o                         
  10   2   3         10.21          5.90         3.09 o                         
  11   2   3         12.89         12.01         2.98 o                         
  12   2   3          1.45          0.19         3.05 o                         
  13   2   3          6.16          3.10         4.80 o                         
 -15   3   3         73.29         74.86         6.57 o                         
 -14   3   3        212.08        237.04         7.18 o                         
 -13   3   3        205.25        207.51         9.67 o                         
 -12   3   3        225.35        213.97         4.86 o                         
 -11   3   3        687.51        675.45         7.83 o                         
 -10   3   3        150.49        148.21         4.60 o                         
  -9   3   3        557.25        556.59        13.90 o                         
  -8   3   3       1527.85       1556.14        14.98 o                         
  -7   3   3       1214.79       1162.17         9.80 o                         
  -6   3   3       1735.50       1714.69        16.17 o                         
  -5   3   3       5306.38       5789.50        83.44 o                         
  -4   3   3       4902.57       5009.44        58.88 o                         
  -3   3   3        106.08         96.58         2.01 o                         
  -2   3   3        961.36        927.17        12.37 o                         
  -1   3   3         56.16         34.21         1.44 o                         
   0   3   3        677.19        628.89         5.34 o                         
   1   3   3       4812.54       4971.68        74.11 o                         
   2   3   3       1011.33       1068.84        13.49 o                         
   3   3   3        952.54        928.63        13.58 o                         
   4   3   3       3210.58       3107.35        29.03 o                         
   5   3   3       1345.85       1275.97         9.30 o                         
   6   3   3        227.34        222.98         3.41 o                         
   7   3   3          2.47          6.09         2.06 o                         
   8   3   3        105.61        101.11         5.40 o                         
   9   3   3        470.60        466.69         8.05 o                         
  10   3   3         54.12         57.10         3.03 o                         
  11   3   3        214.61        208.91         7.69 o                         
  12   3   3        168.80        181.96         6.86 o                         
  13   3   3        140.03        139.04         6.37 o                         
 -15   4   3          5.68          9.37         7.61 o                         
 -14   4   3         20.66         25.63         5.41 o                         
 -13   4   3          3.78         10.13         5.14 o                         
 -12   4   3          8.57          8.63         3.04 o                         
 -11   4   3        342.38        310.39         7.53 o                         
 -10   4   3         82.46         88.54         5.89 o                         
  -9   4   3         12.62         13.86         2.94 o                         
  -8   4   3         17.45         23.04         1.77 o                         
  -7   4   3         59.50         64.34         1.85 o                         
  -6   4   3         65.14         66.12         1.51 o                         
  -5   4   3        138.65        159.73         2.34 o                         
  -4   4   3        185.70        202.27         2.52 o                         
  -3   4   3         47.44         36.53         1.48 o                         
  -2   4   3          9.05         13.21         1.13 o                         
  -1   4   3        747.13        915.18         6.03 o                         
   0   4   3         21.56         26.20         0.77 o                         
   1   4   3       1847.00       2108.78        17.71 o                         
   2   4   3        412.61        448.95         4.27 o                         
   3   4   3         89.65         75.39         1.15 o                         
   4   4   3        723.70        707.64         6.03 o                         
   5   4   3        437.86        426.13         3.82 o                         
   6   4   3         79.70         76.49         2.01 o                         
   7   4   3        504.14        484.75         5.37 o                         
   8   4   3         82.28         82.81         2.25 o                         
   9   4   3         73.57         81.63         4.27 o                         
  10   4   3        145.25        147.35         5.07 o                         
  11   4   3          0.00         -3.87         5.01 o                         
  12   4   3         42.57         44.38         4.59 o                         
 -15   5   3        178.57        181.41        10.48 o                         
 -14   5   3        143.15        164.32         8.01 o                         
 -13   5   3         51.70         67.39         7.66 o                         
 -12   5   3        193.33        197.15         7.18 o                         
 -11   5   3       1380.10       1415.81        24.33 o                         
 -10   5   3        446.70        432.85        12.50 o                         
  -9   5   3        713.44        733.07        12.25 o                         
  -8   5   3        961.35        922.67        16.47 o                         
  -7   5   3        934.18        939.68        10.93 o                         
  -6   5   3       1079.77       1026.69        11.62 o                         
  -5   5   3       1841.74       1765.86        25.30 o                         
  -4   5   3       1646.22       1688.39        16.37 o                         
  -3   5   3         30.84         28.26         1.63 o                         
  -2   5   3       1519.69       1426.64        12.74 o                         
  -1   5   3        558.86        506.06         7.15 o                         
   0   5   3        451.24        370.54         7.35 o                         
   1   5   3       1095.78       1091.08         8.15 o                         
   2   5   3       1264.81       1243.68         8.81 o                         
   3   5   3        281.02        256.65         2.20 o                         
   4   5   3        993.81        981.27        12.73 o                         
   5   5   3       2254.55       2224.52        22.49 o                         
   6   5   3        401.61        395.02         4.66 o                         
   7   5   3         66.04         66.05         2.99 o                         
   8   5   3        112.18        113.26         2.67 o                         
   9   5   3        271.24        291.61         9.91 o                         
  10   5   3        178.37        168.96         5.42 o                         
  11   5   3        232.50        225.65         5.85 o                         
  12   5   3        112.41        103.74         5.79 o                         
 -15   6   3          0.14          1.94         9.18 o                         
 -14   6   3          8.00          8.98         7.02 o                         
 -13   6   3          4.01         -0.98         5.53 o                         
 -12   6   3         47.33         46.37         5.61 o                         
 -11   6   3         45.47         49.31         4.57 o                         
 -10   6   3         87.46         74.49         4.82 o                         
  -9   6   3        128.40        141.58        12.20 o                         
  -8   6   3          0.24         10.04         5.97 o                         
  -7   6   3        202.41        199.00         9.30 o                         
  -6   6   3        108.30        109.11         5.19 o                         
  -5   6   3        384.06        396.96        11.02 o                         
  -4   6   3          8.24          3.70         2.32 o                         
  -3   6   3        115.68        121.59         2.56 o                         
  -2   6   3         35.98         39.22         1.78 o                         
  -1   6   3         56.80         64.57         2.54 o                         
   0   6   3       1433.80       1541.59        17.94 o                         
   1   6   3          4.20         10.16         1.31 o                         
   2   6   3        300.15        324.58         3.55 o                         
   3   6   3        150.39        169.63         2.00 o                         
   4   6   3         76.18         82.92         2.24 o                         
   5   6   3        855.35        818.44         8.17 o                         
   6   6   3        449.50        483.64         8.82 o                         
   7   6   3         66.22         64.69         2.42 o                         
   8   6   3         24.24         23.23         2.55 o                         
   9   6   3         23.20         27.70         2.67 o                         
  10   6   3          0.33          3.31         3.19 o                         
  11   6   3         68.84         75.30         6.26 o                         
  12   6   3         23.47         30.00         6.82 o                         
 -14   7   3         21.81         26.92         6.82 o                         
 -13   7   3         68.20         81.43         6.97 o                         
 -12   7   3        202.38        213.87         9.73 o                         
 -11   7   3        269.69        258.61        16.22 o                         
 -10   7   3        434.35        449.06        13.76 o                         
  -9   7   3        461.55        465.21        10.65 o                         
  -8   7   3        838.36        845.40        22.57 o                         
  -7   7   3       1063.97       1022.58        17.74 o                         
  -6   7   3        353.82        322.54         6.19 o                         
  -5   7   3        147.79        136.02         4.16 o                         
  -4   7   3        629.76        603.88        11.72 o                         
  -3   7   3        862.33        828.55        11.50 o                         
  -2   7   3        100.84         88.46         2.49 o                         
  -1   7   3        690.66        649.02         6.22 o                         
   0   7   3       1349.85       1242.30        11.98 o                         
   1   7   3         54.26         43.55         1.84 o                         
   2   7   3        781.85        735.01         8.02 o                         
   3   7   3       1093.72       1109.44         9.29 o                         
   4   7   3        593.97        573.58         7.62 o                         
   5   7   3       1643.26       1737.18        23.31 o                         
   6   7   3       1090.27       1078.71        19.61 o                         
   7   7   3        818.03        794.51        14.98 o                         
   8   7   3        278.28        278.65         5.03 o                         
   9   7   3        115.69        120.12         3.68 o                         
  10   7   3        173.69        163.83         5.70 o                         
  11   7   3         13.99         13.82         3.20 o                         
 -14   8   3          1.61          8.16         5.81 o                         
 -13   8   3         65.91         62.90         7.85 o                         
 -12   8   3         88.19         80.41         7.30 o                         
 -11   8   3         36.58         23.52         6.97 o                         
 -10   8   3        162.05        160.42         7.17 o                         
  -9   8   3         43.25         49.46         5.41 o                         
  -8   8   3        124.93        118.44         6.67 o                         
  -7   8   3        206.26        203.94         5.86 o                         
  -6   8   3          0.00          2.30         1.46 o                         
  -5   8   3          2.64          2.12         1.89 o                         
  -4   8   3         21.90         24.77         2.02 o                         
  -3   8   3          6.27          6.55         1.80 o                         
  -2   8   3         13.38         10.55         2.09 o                         
  -1   8   3        721.48        745.44         8.02 o                         
   0   8   3          0.16          0.00         2.16 o                         
   1   8   3        764.70        794.53         8.53 o                         
   2   8   3         98.61        108.19         2.41 o                         
   3   8   3          0.27          2.31         1.45 o                         
   4   8   3        520.08        532.03         6.19 o                         
   5   8   3         23.20         24.72         2.26 o                         
   6   8   3        239.37        252.56         5.08 o                         
   7   8   3        253.14        247.27         3.85 o                         
   8   8   3         48.03         46.46         2.76 o                         
   9   8   3        173.94        182.02         7.95 o                         
  10   8   3         76.04         68.88         4.82 o                         
  11   8   3         29.06         39.70         6.48 o                         
 -13   9   3        202.28        221.56         8.08 o                         
 -12   9   3        168.76        185.54         7.14 o                         
 -11   9   3         54.87         63.01         5.13 o                         
 -10   9   3        202.71        193.98         5.62 o                         
  -9   9   3        130.92        125.30         5.89 o                         
  -8   9   3        184.55        195.46         5.64 o                         
  -7   9   3        326.62        320.96         8.42 o                         
  -6   9   3        403.12        379.98         7.86 o                         
  -5   9   3        325.33        310.35         4.85 o                         
  -4   9   3        126.24        127.00         4.79 o                         
  -3   9   3        382.61        353.41         8.35 o                         
  -2   9   3        338.30        316.68         9.84 o                         
  -1   9   3        684.59        670.24         9.39 o                         
   0   9   3        141.80        128.01         2.85 o                         
   1   9   3        318.55        291.24        10.13 o                         
   2   9   3       1754.84       1677.40        19.40 o                         
   3   9   3       4012.44       3991.11        59.46 o                         
   4   9   3        645.73        650.36         6.98 o                         
   5   9   3          4.07          7.48         2.43 o                         
   6   9   3       1352.23       1289.32        14.53 o                         
   7   9   3        789.43        763.29         9.49 o                         
   8   9   3         23.41         24.79         3.79 o                         
   9   9   3         30.33         32.09         3.85 o                         
  10   9   3        132.20        131.73         6.06 o                         
  11   9   3         59.37         71.94        11.54 o                         
 -13  10   3         12.31         15.54         5.34 o                         
 -12  10   3          0.29          0.86         5.10 o                         
 -11  10   3          0.04          2.41         5.55 o                         
 -10  10   3          1.85          9.47         5.40 o                         
  -9  10   3          8.71         17.54         4.20 o                         
  -8  10   3        112.12        110.80         6.34 o                         
  -7  10   3          9.43          8.36         1.92 o                         
  -6  10   3          5.03          4.85         1.74 o                         
  -5  10   3         10.07         15.38         2.31 o                         
  -4  10   3         65.22         71.97         2.99 o                         
  -3  10   3       1015.64       1046.26        16.24 o                         
  -2  10   3        274.92        263.44         9.92 o                         
  -1  10   3        133.82        125.81         4.20 o                         
   0  10   3          0.02          3.67         4.23 o                         
   1  10   3         90.24         77.57         5.25 o                         
   2  10   3        556.20        533.10        18.49 o                         
   3  10   3       1085.15       1032.47        14.76 o                         
   4  10   3          1.39          4.81         2.05 o                         
   5  10   3          0.01          2.82         1.99 o                         
   6  10   3          0.08         -0.77         2.27 o                         
   7  10   3         63.42         62.44         3.45 o                         
   8  10   3         83.58         88.90         5.08 o                         
   9  10   3         32.75         24.41         4.78 o                         
  10  10   3          5.23         11.61        10.58 o                         
 -12  11   3        130.07        131.75         6.57 o                         
 -11  11   3        132.38        142.94        10.90 o                         
 -10  11   3          9.68         15.57         5.11 o                         
  -9  11   3         37.66         40.22         4.70 o                         
  -8  11   3        389.21        382.76         7.47 o                         
  -7  11   3        544.86        549.70        18.90 o                         
  -6  11   3        248.17        240.39        12.85 o                         
  -5  11   3        225.94        233.46         6.11 o                         
  -4  11   3        390.04        369.14         9.14 o                         
  -3  11   3        269.96        252.49         7.99 o                         
  -2  11   3        148.64        150.19         3.78 o                         
  -1  11   3        228.45        221.87         4.98 o                         
   0  11   3        144.67        140.03         6.07 o                         
   1  11   3        903.61        863.60        27.24 o                         
   2  11   3        914.72        875.62        18.79 o                         
   3  11   3        863.56        849.02        12.80 o                         
   4  11   3        555.60        551.54        13.82 o                         
   5  11   3         78.78         81.50         3.18 o                         
   6  11   3        225.57        215.86         5.19 o                         
   7  11   3         96.88         99.17         4.43 o                         
   8  11   3         48.59         46.01         4.77 o                         
   9  11   3         18.54         22.06         6.66 o                         
 -11  12   3         21.99         24.56         6.84 o                         
 -10  12   3         18.90         21.11         5.23 o                         
  -9  12   3         77.12         74.57         6.70 o                         
  -8  12   3          8.59         16.14         6.13 o                         
  -7  12   3          0.13          0.31         3.76 o                         
  -6  12   3         86.94         79.31         6.17 o                         
  -5  12   3        107.91         93.32         4.53 o                         
  -4  12   3        268.01        248.36         8.51 o                         
  -3  12   3         23.54         34.04         3.69 o                         
  -2  12   3          0.09         -1.24         3.16 o                         
  -1  12   3         60.77         60.12         3.91 o                         
   0  12   3          5.31         10.52         3.84 o                         
   1  12   3         29.86         38.10         5.07 o                         
   2  12   3        279.17        248.61        10.88 o                         
   3  12   3          8.63         17.67         3.50 o                         
   4  12   3        151.72        142.67         3.62 o                         
   5  12   3          0.00          4.09         3.38 o                         
   6  12   3          0.05          3.23         3.45 o                         
   7  12   3         55.09         51.27         4.26 o                         
   8  12   3         10.50         18.80         8.18 o                         
 -10  13   3         78.93        103.44         7.58 o                         
  -9  13   3        118.94        120.24         8.04 o                         
  -8  13   3        449.27        456.90        11.93 o                         
  -7  13   3        801.61        809.01        20.96 o                         
  -6  13   3        741.76        725.57        23.68 o                         
  -5  13   3        419.69        400.26        13.50 o                         
  -4  13   3        172.83        167.52         4.71 o                         
  -3  13   3        177.60        179.01         7.67 o                         
  -2  13   3        344.78        337.68        10.64 o                         
  -1  13   3        162.25        159.39         9.88 o                         
   0  13   3         47.70         68.89         5.45 o                         
   1  13   3         58.39         64.79         4.53 o                         
   2  13   3        322.95        321.35         8.48 o                         
   3  13   3          4.39         12.63         3.87 o                         
   4  13   3         16.64         17.65         2.91 o                         
   5  13   3        394.38        371.22        10.57 o                         
   6  13   3        119.12        113.74         6.42 o                         
   7  13   3        101.25         90.29        12.26 o                         
  -9  14   3         12.08          6.07         5.05 o                         
  -8  14   3         13.14         16.10         5.59 o                         
  -7  14   3         62.49         70.18         5.50 o                         
  -6  14   3         40.05         41.44         3.86 o                         
  -5  14   3         20.24         23.75         3.75 o                         
  -4  14   3          2.02         -1.77         2.91 o                         
  -3  14   3         39.01         44.02         4.33 o                         
  -2  14   3        138.07        126.40        11.08 o                         
  -1  14   3          2.33          6.49         4.88 o                         
   0  14   3          1.89         10.54         3.60 o                         
   1  14   3        136.53        123.59         7.31 o                         
   2  14   3         37.79         33.24         5.49 o                         
   3  14   3        143.32        128.10         9.60 o                         
   4  14   3          0.75          6.64         3.71 o                         
   5  14   3          1.28         -2.51         4.32 o                         
   6  14   3         34.13         37.30         4.98 o                         
  -8  15   3        228.55        235.71         8.42 o                         
  -7  15   3        386.55        368.46        18.10 o                         
  -6  15   3        440.40        414.70        20.85 o                         
  -5  15   3        395.64        375.13        13.89 o                         
  -4  15   3        284.33        271.88        13.97 o                         
  -3  15   3        216.40        215.18         7.28 o                         
  -2  15   3        128.32        131.80         6.11 o                         
  -1  15   3          9.94         15.23         5.29 o                         
   0  15   3         86.86         88.57         5.15 o                         
   1  15   3         45.78         47.94         5.37 o                         
   2  15   3         11.57         17.39         5.08 o                         
   3  15   3         10.63          9.51         3.58 o                         
   4  15   3         68.28         67.75         4.91 o                         
   5  15   3        150.14        122.56        11.39 o                         
  -5  16   3          2.23         -2.38         5.90 o                         
  -4  16   3         29.72         22.28         4.87 o                         
  -3  16   3          0.12         -2.90         4.32 o                         
  -2  16   3          1.89          0.08         4.21 o                         
  -1  16   3          2.19         11.39         6.46 o                         
   0  16   3         27.41         36.40         6.75 o                         
   1  16   3          5.32          1.04         6.36 o                         
   2  16   3          9.14          7.65         9.44 o                         
 -16   0   4        123.90        135.91         9.84 o                         
 -15   0   4        203.28        210.09        10.30 o                         
 -14   0   4        262.07        267.83        14.65 o                         
 -13   0   4        106.62        127.18         8.95 o                         
 -12   0   4        154.68        164.01         8.16 o                         
 -11   0   4         80.11         78.15         6.29 o                         
 -10   0   4          6.98          4.37         4.71 o                         
  -9   0   4         17.86         21.83         5.85 o                         
  -8   0   4       1197.45       1208.50        18.64 o                         
  -7   0   4       1139.75       1151.53        16.24 o                         
  -6   0   4       1630.20       1601.62        17.65 o                         
  -5   0   4       2300.75       2386.71        30.53 o                         
  -4   0   4      13743.44      15415.05       547.13 o                         
  -3   0   4       3945.34       4102.07        60.38 o                         
  -2   0   4        326.13        289.55         4.50 o                         
  -1   0   4       3201.15       3141.83        34.22 o                         
   0   0   4        500.74        627.45         9.22 o                         
   1   0   4       1884.45       1926.04        17.36 o                         
   2   0   4       8805.50       9313.85       236.95 o                         
   3   0   4       2053.13       2118.93        24.59 o                         
   4   0   4        805.49        803.36        15.78 o                         
   5   0   4       2665.71       2508.64        33.81 o                         
   6   0   4       1232.55       1142.96        15.45 o                         
   7   0   4         29.77         29.69         2.78 o                         
   8   0   4        257.36        251.63         8.86 o                         
   9   0   4          2.20          7.80         4.85 o                         
  10   0   4         12.55         14.38         3.99 o                         
  11   0   4         23.21         22.05         5.17 o                         
  12   0   4        199.66        173.28         6.40 o                         
 -16   1   4          4.74         14.87         5.46 o                         
 -15   1   4         89.71         98.07         6.01 o                         
 -14   1   4          5.71         16.02         5.95 o                         
 -13   1   4         15.25         17.54         7.37 o                         
 -12   1   4          0.31          3.58         4.15 o                         
 -11   1   4         12.03         12.53         3.60 o                         
 -10   1   4        909.13        940.43        12.34 o                         
  -9   1   4        854.11        803.02        11.37 o                         
  -8   1   4        487.14        468.80         7.47 o                         
  -7   1   4         20.89         22.62         1.84 o                         
  -6   1   4        308.92        365.49         3.85 o                         
  -5   1   4        278.27        318.67         4.14 o                         
  -4   1   4       1642.66       1785.02        16.42 o                         
  -3   1   4         18.78         25.52         1.35 o                         
  -2   1   4        103.36        103.05         1.96 o                         
  -1   1   4         53.40         65.68         1.06 o                         
   0   1   4        393.96        459.70         2.99 o                         
   1   1   4        567.15        639.14         7.88 o                         
   2   1   4         42.96         59.64         1.26 o                         
   3   1   4         39.38         37.28         1.30 o                         
   4   1   4        272.14        254.45         2.88 o                         
   5   1   4          6.10          8.07         1.43 o                         
   6   1   4        977.99        948.90        13.16 o                         
   7   1   4         16.51         16.99         1.97 o                         
   8   1   4         96.47         91.69         2.36 o                         
   9   1   4          0.05          2.19         2.25 o                         
  10   1   4          8.90          7.41         2.97 o                         
  11   1   4          0.02         -1.77         2.48 o                         
  12   1   4         11.30          7.89         3.45 o                         
 -16   2   4        189.88        218.92         8.65 o                         
 -15   2   4        355.89        379.78        10.07 o                         
 -14   2   4        170.40        167.80         5.11 o                         
 -13   2   4         40.76         46.96         4.76 o                         
 -12   2   4        126.84        134.09         3.51 o                         
 -11   2   4        130.84        143.95         3.65 o                         
 -10   2   4          4.72          5.80         2.52 o                         
  -9   2   4          6.84          6.16         2.40 o                         
  -8   2   4       1771.71       1776.61        18.66 o                         
  -7   2   4       2643.51       2654.32        29.02 o                         
  -6   2   4       1471.94       1480.35        13.25 o                         
  -5   2   4       2450.80       2478.57        27.93 o                         
  -4   2   4       4322.80       4387.90        49.50 o                         
  -3   2   4       2720.81       2752.79        22.72 o                         
  -2   2   4        484.18        433.69         3.04 o                         
  -1   2   4        106.89         84.90         1.69 o                         
   0   2   4        238.43        203.52         2.38 o                         
   1   2   4       1335.15       1248.46         9.51 o                         
   2   2   4       1869.45       1939.37        16.19 o                         
   3   2   4       1506.41       1433.61        24.40 o                         
   4   2   4        820.29        764.99         6.68 o                         
   5   2   4       1650.71       1584.59        12.09 o                         
   6   2   4       1749.09       1660.29        16.97 o                         
   7   2   4        223.62        198.60         3.48 o                         
   8   2   4         22.69         22.38         2.32 o                         
   9   2   4         52.33         55.30         3.13 o                         
  10   2   4         77.46         79.02         3.70 o                         
  11   2   4         16.66         15.42         3.12 o                         
  12   2   4         26.94         28.49         3.69 o                         
 -15   3   4         38.09         38.37         5.85 o                         
 -14   3   4          7.28         10.05         4.55 o                         
 -13   3   4         34.51         36.94         5.16 o                         
 -12   3   4         19.75         20.14         3.46 o                         
 -11   3   4        308.06        288.06         8.44 o                         
 -10   3   4       1061.05       1054.63        11.15 o                         
  -9   3   4         74.31         63.30         2.58 o                         
  -8   3   4        212.84        188.80         6.99 o                         
  -7   3   4        109.40        118.25         2.37 o                         
  -6   3   4         71.74         72.95         2.40 o                         
  -5   3   4        883.42        953.47         9.28 o                         
  -4   3   4        135.47        155.68         3.12 o                         
  -3   3   4         16.04         19.92         1.56 o                         
  -2   3   4        781.13        802.42         6.87 o                         
  -1   3   4         41.29         39.51         1.97 o                         
   0   3   4        280.98        282.76         2.73 o                         
   1   3   4        374.10        468.53         8.29 o                         
   2   3   4        312.52        321.25         4.51 o                         
   3   3   4         58.98         60.17         2.03 o                         
   4   3   4          2.05          1.22         0.83 o                         
   5   3   4         46.49         45.05         2.23 o                         
   6   3   4        499.59        487.39         4.72 o                         
   7   3   4         56.59         57.46         2.56 o                         
   8   3   4          5.43          4.56         2.48 o                         
   9   3   4          2.69          3.90         3.06 o                         
  10   3   4         31.19         32.48         3.24 o                         
  11   3   4         13.44         14.43         3.38 o                         
  12   3   4          4.52          5.84         4.52 o                         
 -15   4   4        199.03        228.77        10.05 o                         
 -14   4   4         76.34         83.08         5.83 o                         
 -13   4   4        278.74        273.04         8.97 o                         
 -12   4   4        357.18        353.94         9.27 o                         
 -11   4   4         86.75         86.67         2.53 o                         
 -10   4   4        147.54        146.36         3.26 o                         
  -9   4   4       1336.08       1349.62        17.72 o                         
  -8   4   4        889.93        872.30        13.89 o                         
  -7   4   4       1125.37       1104.95        12.01 o                         
  -6   4   4       1555.89       1536.40        22.89 o                         
  -5   4   4       2889.86       2829.80        29.54 o                         
  -4   4   4         86.73         65.94         1.55 o                         
  -3   4   4        199.18        174.97         3.16 o                         
  -2   4   4       1178.96       1135.06        10.91 o                         
  -1   4   4         75.32         69.44         1.40 o                         
   0   4   4       2296.27       2340.95        26.21 o                         
   1   4   4          8.19          5.79         2.01 o                         
   2   4   4         84.06        122.48         3.59 o                         
   3   4   4       1169.50       1158.38        13.10 o                         
   4   4   4       1600.75       1556.79        22.10 o                         
   5   4   4        354.80        339.64         6.27 o                         
   6   4   4        875.64        865.52         9.64 o                         
   7   4   4       1957.16       1886.31        38.32 o                         
   8   4   4        977.60        960.03        25.80 o                         
   9   4   4        240.76        214.96         6.36 o                         
  10   4   4        202.55        188.18         6.96 o                         
  11   4   4         80.59         71.46         6.45 o                         
 -15   5   4         73.30         79.99         8.09 o                         
 -14   5   4         34.72         39.53         5.81 o                         
 -13   5   4          1.44          7.13         5.56 o                         
 -12   5   4          1.30          8.45         4.55 o                         
 -11   5   4        233.80        234.33         8.19 o                         
 -10   5   4          0.12         -2.09         2.09 o                         
  -9   5   4       1136.05       1138.33        21.23 o                         
  -8   5   4         10.95         11.76         1.68 o                         
  -7   5   4         33.41         29.52         2.00 o                         
  -6   5   4        247.47        242.38         4.64 o                         
  -5   5   4        143.94        153.69         3.55 o                         
  -4   5   4          2.91          0.20         1.45 o                         
  -3   5   4         57.91         70.71         2.10 o                         
  -2   5   4         30.56         35.10         2.06 o                         
  -1   5   4         16.27         11.47         1.28 o                         
   0   5   4         90.42        101.31         2.10 o                         
   1   5   4         38.92         32.62         2.03 o                         
   2   5   4         32.29         29.79         2.06 o                         
   3   5   4         47.91         54.43         5.84 o                         
   4   5   4         19.83         15.14         2.54 o                         
   5   5   4        277.45        281.38         5.19 o                         
   6   5   4        112.77        104.16         2.66 o                         
   7   5   4        520.72        497.80         7.14 o                         
   8   5   4         25.68         24.38         2.70 o                         
   9   5   4         22.90         26.15         3.34 o                         
  10   5   4         64.69         64.75         3.80 o                         
  11   5   4         43.33         45.38         5.09 o                         
 -15   6   4         70.05         78.88         8.09 o                         
 -14   6   4        111.70        117.27         9.35 o                         
 -13   6   4        451.53        480.68        11.41 o                         
 -12   6   4        602.19        591.47        25.23 o                         
 -11   6   4        523.24        502.89        14.83 o                         
 -10   6   4        537.20        559.75        11.46 o                         
  -9   6   4       1189.89       1200.97        21.25 o                         
  -8   6   4         37.80         38.21         5.04 o                         
  -7   6   4        319.82        316.20        10.56 o                         
  -6   6   4       1142.54       1118.24        18.01 o                         
  -5   6   4        402.79        381.77         8.20 o                         
  -4   6   4        534.13        516.52         9.25 o                         
  -3   6   4        888.83        868.88         9.89 o                         
  -2   6   4       1246.58       1221.32        11.73 o                         
  -1   6   4        808.60        810.92         5.97 o                         
   0   6   4        279.43        239.99         5.51 o                         
   1   6   4        208.17        190.21         2.53 o                         
   2   6   4        435.56        406.42         5.14 o                         
   3   6   4         89.65         73.84         2.42 o                         
   4   6   4        970.22        913.44        23.82 o                         
   5   6   4        586.33        584.91        11.88 o                         
   6   6   4        203.24        193.40         5.30 o                         
   7   6   4        673.34        624.70        17.52 o                         
   8   6   4        475.09        490.79         9.97 o                         
   9   6   4        473.67        438.25        27.17 o                         
  10   6   4        237.18        238.66         7.98 o                         
  11   6   4        103.36        104.75         6.89 o                         
 -14   7   4          0.02          3.74         7.43 o                         
 -13   7   4         12.12         13.45         9.25 o                         
 -12   7   4         19.85         13.87         5.56 o                         
 -11   7   4          5.85          7.11         6.36 o                         
 -10   7   4        480.69        492.98        21.74 o                         
  -9   7   4         53.06         53.60         7.67 o                         
  -8   7   4          2.33          4.32         3.34 o                         
  -7   7   4        206.11        200.80         9.58 o                         
  -6   7   4         11.05         12.74         2.32 o                         
  -5   7   4         32.30         29.17         4.52 o                         
  -4   7   4          5.32          5.49         1.65 o                         
  -3   7   4         18.81         17.13         1.71 o                         
  -2   7   4        682.08        662.04         8.39 o                         
  -1   7   4          8.59          7.98         1.22 o                         
   0   7   4         89.82         95.24         3.00 o                         
   1   7   4         28.15         30.66         1.26 o                         
   2   7   4        147.20        144.77         2.08 o                         
   3   7   4          8.43          7.92         3.02 o                         
   4   7   4          0.54          2.29         1.20 o                         
   5   7   4         60.53         66.09         1.98 o                         
   6   7   4         28.98         26.49         1.86 o                         
   7   7   4         15.20         14.91         2.12 o                         
   8   7   4         50.11         42.17         2.75 o                         
   9   7   4          0.02          7.95         5.70 o                         
  10   7   4         49.93         64.57         6.85 o                         
 -14   8   4        299.30        324.71        11.85 o                         
 -13   8   4        196.22        191.12         9.02 o                         
 -12   8   4         53.55         63.33         6.54 o                         
 -11   8   4        317.14        343.16        14.65 o                         
 -10   8   4        573.79        568.17        21.42 o                         
  -9   8   4        155.32        165.20        10.48 o                         
  -8   8   4        320.22        336.83         8.50 o                         
  -7   8   4        548.62        521.49         9.03 o                         
  -6   8   4        512.57        483.79         9.72 o                         
  -5   8   4        417.37        415.78         7.29 o                         
  -4   8   4       1451.48       1410.10        25.57 o                         
  -3   8   4       1244.58       1241.02        28.35 o                         
  -2   8   4        484.42        466.17         5.56 o                         
  -1   8   4        885.57        875.66        10.03 o                         
   0   8   4        259.52        244.86         6.00 o                         
   1   8   4        511.13        468.50         5.09 o                         
   2   8   4        357.44        344.65         4.91 o                         
   3   8   4        137.37        133.17         3.31 o                         
   4   8   4        201.80        221.77         4.75 o                         
   5   8   4        349.29        341.92        10.10 o                         
   6   8   4        167.27        148.18         8.99 o                         
   7   8   4        166.00        165.50         8.31 o                         
   8   8   4        299.14        311.97        10.27 o                         
   9   8   4        110.01        121.77        12.00 o                         
  10   8   4         23.60         18.86         5.32 o                         
 -13   9   4          6.41         14.03         6.65 o                         
 -12   9   4          0.46         -6.78         6.78 o                         
 -11   9   4          1.29          9.17         4.93 o                         
 -10   9   4         24.71         32.74         8.43 o                         
  -9   9   4          3.44         -0.43         3.85 o                         
  -8   9   4          8.60         11.08         4.53 o                         
  -7   9   4         30.58         34.74         2.07 o                         
  -6   9   4        124.81        112.78         3.51 o                         
  -5   9   4          3.99          5.11         2.17 o                         
  -4   9   4         49.73         45.24         2.37 o                         
  -3   9   4         38.45         36.19         2.06 o                         
  -2   9   4         38.76         41.71         2.41 o                         
  -1   9   4          0.13         -2.31         2.31 o                         
   0   9   4         66.32         66.41         3.11 o                         
   1   9   4         80.90         72.79         3.15 o                         
   2   9   4         26.88         34.62         3.10 o                         
   3   9   4         54.90         62.34         2.74 o                         
   4   9   4          5.08          5.00         3.43 o                         
   5   9   4         15.46         15.43         2.14 o                         
   6   9   4         75.56         72.49         4.18 o                         
   7   9   4          0.63          0.23         1.90 o                         
   8   9   4          6.25          5.48         7.80 o                         
   9   9   4          7.78          5.67         5.21 o                         
 -13  10   4         36.44         41.59         7.60 o                         
 -12  10   4          6.46         -6.35         8.12 o                         
 -11  10   4          2.56          0.45         5.95 o                         
 -10  10   4        253.96        281.09        10.75 o                         
  -9  10   4         72.56         85.45         5.37 o                         
  -8  10   4        626.15        625.46        17.07 o                         
  -7  10   4        840.75        844.23        25.62 o                         
  -6  10   4        820.79        810.21        32.78 o                         
  -5  10   4       1144.58       1109.14        22.78 o                         
  -4  10   4        665.97        641.34        15.67 o                         
  -3  10   4        673.33        658.96        12.89 o                         
  -2  10   4        302.11        287.77         7.13 o                         
  -1  10   4         58.23         54.26         3.32 o                         
   0  10   4        314.04        301.43        10.24 o                         
   1  10   4        334.27        331.05         8.02 o                         
   2  10   4         17.50         13.88         2.77 o                         
   3  10   4        290.71        289.48         5.25 o                         
   4  10   4        135.25        138.94         4.32 o                         
   5  10   4        318.08        291.51         6.60 o                         
   6  10   4        309.23        293.29         7.32 o                         
   7  10   4        199.01        192.86         5.69 o                         
   8  10   4        291.06        269.43        10.68 o                         
   9  10   4         21.29         25.96         5.81 o                         
 -12  11   4         21.91         20.17         5.78 o                         
 -11  11   4          0.34          2.01         5.05 o                         
 -10  11   4         45.47         39.98         5.03 o                         
  -9  11   4         72.35         71.97         4.71 o                         
  -8  11   4         29.16         31.39         5.46 o                         
  -7  11   4        174.30        163.24         6.83 o                         
  -6  11   4        195.10        202.93        11.55 o                         
  -5  11   4        283.02        265.01         8.08 o                         
  -4  11   4        130.31        128.71         4.17 o                         
  -3  11   4         71.52         70.74         3.04 o                         
  -2  11   4         33.10         34.45         2.89 o                         
  -1  11   4          0.04          2.24         3.25 o                         
   0  11   4          0.86          8.41         3.18 o                         
   1  11   4         72.03         70.23         4.18 o                         
   2  11   4         88.83         87.04         3.36 o                         
   3  11   4         29.88         29.80         3.26 o                         
   4  11   4         28.35         28.24         2.18 o                         
   5  11   4        120.14        116.26         6.62 o                         
   6  11   4          0.16          3.83         5.37 o                         
   7  11   4         18.55          8.87         8.12 o                         
   8  11   4          0.01         -0.06         6.14 o                         
 -11  12   4          1.48          2.76         5.50 o                         
 -10  12   4         84.60         79.93         9.28 o                         
  -9  12   4        206.99        211.67         9.98 o                         
  -8  12   4         25.90         33.38         5.19 o                         
  -7  12   4        204.22        206.66         9.31 o                         
  -6  12   4       1104.34       1125.25        31.39 o                         
  -5  12   4        844.92        800.24        18.98 o                         
  -4  12   4        257.63        241.06         7.27 o                         
  -3  12   4        198.20        202.78         8.93 o                         
  -2  12   4        116.57        113.11         3.83 o                         
  -1  12   4         29.48         36.88         4.19 o                         
   0  12   4          9.61         22.75         3.69 o                         
   1  12   4         54.95         63.99         4.80 o                         
   2  12   4        183.28        204.46         5.06 o                         
   3  12   4        449.61        403.62        16.20 o                         
   4  12   4        824.05        776.71        30.41 o                         
   5  12   4        365.19        368.17        10.00 o                         
   6  12   4        117.04        127.21         8.89 o                         
   7  12   4        122.13        120.95         9.17 o                         
 -10  13   4          0.17          1.68         5.90 o                         
  -9  13   4         19.64         26.87         6.16 o                         
  -8  13   4         22.41         12.25         5.87 o                         
  -7  13   4        108.89        106.18         6.28 o                         
  -6  13   4         37.80         36.38         4.19 o                         
  -5  13   4        289.90        286.76        11.10 o                         
  -4  13   4          0.98          0.36         2.84 o                         
  -3  13   4         58.03         60.12         6.35 o                         
  -2  13   4        122.11        109.34         4.50 o                         
  -1  13   4         34.45         39.04         4.01 o                         
   0  13   4         15.42         12.70         3.46 o                         
   1  13   4          3.22         -1.58         4.28 o                         
   2  13   4          0.20          6.52         3.38 o                         
   3  13   4        333.58        311.97         7.49 o                         
   4  13   4         86.97         61.91         4.62 o                         
   5  13   4          5.46          8.04         4.97 o                         
   6  13   4          0.67         -8.84         8.84 o                         
  -9  14   4        107.00        118.17         8.38 o                         
  -8  14   4          1.98          6.44         5.78 o                         
  -7  14   4          4.91         11.41         5.56 o                         
  -6  14   4        243.56        242.41        14.08 o                         
  -5  14   4        315.85        294.77         7.31 o                         
  -4  14   4        131.58        124.82         6.14 o                         
  -3  14   4         11.87         20.14         3.42 o                         
  -2  14   4         54.64         58.17         4.06 o                         
  -1  14   4        322.98        307.00        17.50 o                         
   0  14   4        132.05        137.82         6.12 o                         
   1  14   4          7.45         14.15         6.27 o                         
   2  14   4        175.60        161.68         7.21 o                         
   3  14   4        613.04        589.60        17.50 o                         
   4  14   4        885.95        874.44        17.46 o                         
   5  14   4        110.24        109.92         9.47 o                         
  -7  15   4        152.22        145.33        13.71 o                         
  -6  15   4        109.39        100.46        12.23 o                         
  -5  15   4         14.24         13.04         3.94 o                         
  -4  15   4          0.02          7.11         3.94 o                         
  -3  15   4          6.56          2.23         3.80 o                         
  -2  15   4        133.13        130.10         7.45 o                         
  -1  15   4         36.79         32.16         4.45 o                         
   0  15   4          0.40          3.60         4.29 o                         
   1  15   4          3.67         -1.71         5.58 o                         
   2  15   4          6.23          7.20         4.63 o                         
   3  15   4         20.28         10.14         5.84 o                         
  -4  16   4         64.00         56.09         4.37 o                         
  -3  16   4         47.16         44.45         4.77 o                         
  -2  16   4        186.71        182.84         8.55 o                         
  -1  16   4        218.13        206.36         7.93 o                         
   0  16   4        273.51        252.10        17.94 o                         
 -16   1   5         43.62         36.01         9.18 o                         
 -15   1   5        271.83        276.00         8.93 o                         
 -14   1   5        217.32        228.42         7.63 o                         
 -13   1   5        183.98        175.36         4.74 o                         
 -12   1   5        208.81        211.69         4.46 o                         
 -11   1   5        267.99        266.37         8.58 o                         
 -10   1   5       1114.77       1083.06        12.93 o                         
  -9   1   5       1077.79       1066.52        11.43 o                         
  -8   1   5        494.89        477.66         7.68 o                         
  -7   1   5        789.76        769.02         9.01 o                         
  -6   1   5       2259.38       2295.07        21.46 o                         
  -5   1   5       1144.95       1125.13        14.27 o                         
  -4   1   5        669.24        575.07         5.21 o                         
  -3   1   5        349.35        305.83         2.42 o                         
  -2   1   5       1109.29       1094.22         8.91 o                         
  -1   1   5        185.33        176.31         2.19 o                         
   0   1   5        385.40        358.52         3.07 o                         
   1   1   5       1240.60       1234.15        10.68 o                         
   2   1   5          5.13         13.57         1.21 o                         
   3   1   5        152.75        129.71         2.28 o                         
   4   1   5        975.14        956.68        16.14 o                         
   5   1   5        691.13        627.84        14.14 o                         
   6   1   5        265.14        236.31         6.11 o                         
   7   1   5       1341.15       1272.93        41.46 o                         
   8   1   5       1306.31       1214.08        37.98 o                         
   9   1   5         99.39         84.86         2.83 o                         
  10   1   5         87.99         83.08         6.59 o                         
  11   1   5        211.66        184.00        10.68 o                         
 -15   2   5          9.83         20.00         7.59 o                         
 -14   2   5         49.70         52.72         4.75 o                         
 -13   2   5          2.75          4.38         3.75 o                         
 -12   2   5        159.69        151.12         5.00 o                         
 -11   2   5         80.01         86.40         5.49 o                         
 -10   2   5        183.10        166.70         3.44 o                         
  -9   2   5        181.10        190.77         3.75 o                         
  -8   2   5         14.38          9.26         2.12 o                         
  -7   2   5         62.06         72.50         2.61 o                         
  -6   2   5         39.67         39.56         1.89 o                         
  -5   2   5          0.00          2.73         1.56 o                         
  -4   2   5        475.40        464.36         5.37 o                         
  -3   2   5         36.56         52.50         2.09 o                         
  -2   2   5         56.99         63.41         1.26 o                         
  -1   2   5        141.63        152.21         1.66 o                         
   0   2   5         35.04         33.25         1.62 o                         
   1   2   5         43.00         51.06         2.15 o                         
   2   2   5          9.48          9.45         1.81 o                         
   3   2   5        356.98        387.16         8.10 o                         
   4   2   5         29.07         38.21         2.06 o                         
   5   2   5        157.72        150.77         4.05 o                         
   6   2   5        484.29        428.65        11.42 o                         
   7   2   5        280.02        270.16         8.99 o                         
   8   2   5        636.31        617.30        17.21 o                         
   9   2   5        311.97        250.58        14.86 o                         
  10   2   5         63.61         64.38         4.53 o                         
  11   2   5         30.45         30.69         4.92 o                         
 -15   3   5        181.39        174.56         8.41 o                         
 -14   3   5        301.79        272.98         7.86 o                         
 -13   3   5        334.35        341.70        11.34 o                         
 -12   3   5        228.73        226.51         5.38 o                         
 -11   3   5        886.60        864.47        10.86 o                         
 -10   3   5        271.92        267.77         4.12 o                         
  -9   3   5         24.69         22.04         2.57 o                         
  -8   3   5        150.40        160.81         3.11 o                         
  -7   3   5        165.53        160.67         2.58 o                         
  -6   3   5        557.79        516.68        10.59 o                         
  -5   3   5        651.19        586.62         7.11 o                         
  -4   3   5        786.04        784.16         8.85 o                         
  -3   3   5       3119.66       3175.92        29.46 o                         
  -2   3   5       1659.53       1629.35        11.53 o                         
  -1   3   5       1785.00       1822.16        19.76 o                         
   0   3   5        792.34        786.74         6.94 o                         
   1   3   5          3.19         12.17         2.33 o                         
   2   3   5       1265.29       1298.67        13.88 o                         
   3   3   5       2046.93       2053.30        34.84 o                         
   4   3   5        520.11        513.33        12.47 o                         
   5   3   5        352.14        352.07         6.81 o                         
   6   3   5        982.29        939.65        30.22 o                         
   7   3   5        434.31        418.73        17.78 o                         
   8   3   5         19.96         15.86         3.58 o                         
   9   3   5         52.77         55.87         4.08 o                         
  10   3   5         79.43         69.92         3.84 o                         
  11   3   5         46.10         43.33         5.16 o                         
 -15   4   5          0.07          0.84         5.62 o                         
 -14   4   5          9.13          7.50         5.85 o                         
 -13   4   5          0.49         -0.79         2.43 o                         
 -12   4   5         95.10         92.75         3.98 o                         
 -11   4   5         48.12         40.33         3.17 o                         
 -10   4   5         95.28         98.59         4.51 o                         
  -9   4   5        189.29        174.48         4.73 o                         
  -8   4   5        218.00        222.96         3.75 o                         
  -7   4   5         68.64         74.42         2.41 o                         
  -6   4   5        321.91        326.84         3.71 o                         
  -5   4   5          6.29          7.16         1.51 o                         
  -4   4   5        268.90        257.22         2.72 o                         
  -3   4   5        734.17        784.79        11.06 o                         
  -2   4   5          0.29          4.49         1.95 o                         
  -1   4   5        291.86        300.79         2.81 o                         
   0   4   5         29.47         32.94         2.12 o                         
   1   4   5          6.95          1.66         2.74 o                         
   2   4   5         99.28        118.13         4.41 o                         
   3   4   5        206.57        221.43         4.11 o                         
   4   4   5         10.71         12.76         2.57 o                         
   5   4   5         19.09         13.95         2.62 o                         
   6   4   5          0.17          1.30         2.19 o                         
   7   4   5          1.43          3.21         1.48 o                         
   8   4   5         98.70        106.05         5.49 o                         
   9   4   5        228.17        207.68         6.83 o                         
  10   4   5         14.53         16.23         4.20 o                         
 -15   5   5        188.31        225.32        10.40 o                         
 -14   5   5        482.22        525.05        24.19 o                         
 -13   5   5        392.09        392.53         9.82 o                         
 -12   5   5        182.66        199.90         5.80 o                         
 -11   5   5        119.19        122.17         3.95 o                         
 -10   5   5         16.79         24.84         3.61 o                         
  -9   5   5         80.48         80.50         2.61 o                         
  -8   5   5          4.00          4.62         2.82 o                         
  -7   5   5       1564.34       1525.45        29.78 o                         
  -6   5   5        779.03        736.20         8.42 o                         
  -5   5   5        779.58        710.72        15.42 o                         
  -4   5   5       1917.28       1982.33        19.40 o                         
  -3   5   5       3799.67       3888.84        49.87 o                         
  -2   5   5       1344.48       1395.18        14.52 o                         
  -1   5   5        894.60        808.01         8.86 o                         
   0   5   5        602.77        606.26         7.04 o                         
   1   5   5        170.41        161.29         3.94 o                         
   2   5   5        867.21        861.46        11.35 o                         
   3   5   5        520.21        498.18         7.06 o                         
   4   5   5        617.30        624.34        13.38 o                         
   5   5   5        417.20        425.34        12.01 o                         
   6   5   5        475.57        473.66        12.13 o                         
   7   5   5        111.54        107.76         5.00 o                         
   8   5   5        140.88        153.95         5.29 o                         
   9   5   5        203.72        212.71        20.07 o                         
  10   5   5          3.18          9.68         4.87 o                         
 -15   6   5         35.11         38.95         7.82 o                         
 -14   6   5          0.40          8.24         7.56 o                         
 -13   6   5         72.95         88.58         7.10 o                         
 -12   6   5         33.73         25.83         5.87 o                         
 -11   6   5         59.37         44.89         3.47 o                         
 -10   6   5         98.13         86.89         5.53 o                         
  -9   6   5        893.68        865.57        25.03 o                         
  -8   6   5         17.95         22.92         3.53 o                         
  -7   6   5        119.39        127.93         5.44 o                         
  -6   6   5        153.83        147.83         5.41 o                         
  -5   6   5         13.85         17.82         2.28 o                         
  -4   6   5         39.46         40.98         3.69 o                         
  -3   6   5         11.72         14.27         1.63 o                         
  -2   6   5        225.07        230.17         2.59 o                         
  -1   6   5          5.07          5.91         1.32 o                         
   0   6   5          6.45         10.09         2.35 o                         
   1   6   5          2.09          1.50         2.64 o                         
   2   6   5        146.87        168.53         4.00 o                         
   3   6   5          3.80         13.37         7.16 o                         
   4   6   5          4.23         12.54         5.32 o                         
   5   6   5        161.04        168.21         6.07 o                         
   6   6   5          1.41          3.15         3.54 o                         
   7   6   5        117.39        132.27         5.84 o                         
   8   6   5          2.15          3.21         8.40 o                         
   9   6   5          0.69         -4.65         5.73 o                         
  10   6   5         21.34         25.46         5.11 o                         
 -14   7   5        281.13        292.42        11.93 o                         
 -13   7   5        126.61        110.33         7.25 o                         
 -12   7   5        168.72        178.24         9.10 o                         
 -11   7   5          2.56          3.06         4.78 o                         
 -10   7   5          5.33         13.33         5.79 o                         
  -9   7   5        103.61         99.49         4.88 o                         
  -8   7   5        165.04        167.77         6.30 o                         
  -7   7   5       1314.46       1273.56        14.53 o                         
  -6   7   5       1722.48       1690.57        45.10 o                         
  -5   7   5       2423.09       2463.67        64.76 o                         
  -4   7   5       2200.43       2199.76        40.62 o                         
  -3   7   5        893.37        864.57        14.95 o                         
  -2   7   5       1311.43       1297.78        15.99 o                         
  -1   7   5        229.31        226.92         5.34 o                         
   0   7   5         14.63         23.20         3.58 o                         
   1   7   5        307.47        326.99         5.51 o                         
   2   7   5        139.00        146.65         3.80 o                         
   3   7   5         11.70         11.57         3.32 o                         
   4   7   5         94.68        110.50         4.24 o                         
   5   7   5        341.96        344.92        11.34 o                         
   6   7   5        287.79        270.69         8.00 o                         
   7   7   5        235.60        233.85         6.19 o                         
   8   7   5        356.14        358.06         8.64 o                         
   9   7   5        219.92        187.83         7.93 o                         
 -14   8   5         18.38         32.80         7.56 o                         
 -13   8   5         51.25         50.42         7.29 o                         
 -12   8   5         22.73         32.44         6.19 o                         
 -11   8   5         45.22         37.38         7.27 o                         
 -10   8   5          0.72          5.57         5.90 o                         
  -9   8   5          2.53          4.75         4.51 o                         
  -8   8   5        378.72        386.58        18.30 o                         
  -7   8   5         24.11         24.47         2.51 o                         
  -6   8   5        296.99        274.02         8.90 o                         
  -5   8   5        102.73        110.20         3.35 o                         
  -4   8   5        158.23        143.04         3.41 o                         
  -3   8   5        627.11        611.22        10.52 o                         
  -2   8   5        101.17        106.14         4.09 o                         
  -1   8   5        217.63        209.86         4.57 o                         
   0   8   5          3.85          5.65         1.41 o                         
   1   8   5          0.61         -0.76         0.96 o                         
   2   8   5          4.10          8.96         3.23 o                         
   3   8   5          1.99          2.89         2.70 o                         
   4   8   5          4.09         10.35         3.85 o                         
   5   8   5         32.37         33.47         3.63 o                         
   6   8   5         67.56         69.76         5.02 o                         
   7   8   5          8.40         11.65         3.25 o                         
   8   8   5          2.84         -6.03         6.03 o                         
   9   8   5          5.75         15.65         6.44 o                         
 -13   9   5         91.27         78.07         9.31 o                         
 -12   9   5        392.70        409.02        25.20 o                         
 -11   9   5        160.10        165.78         8.02 o                         
 -10   9   5          1.68          5.07         5.24 o                         
  -9   9   5        707.60        720.86        34.56 o                         
  -8   9   5       1612.15       1561.19        60.46 o                         
  -7   9   5         32.81         31.58         4.35 o                         
  -6   9   5        214.57        198.94         8.89 o                         
  -5   9   5       2714.38       2719.04        56.75 o                         
  -4   9   5       2077.73       2051.14        50.94 o                         
  -3   9   5        241.34        229.28         6.36 o                         
  -2   9   5        188.17        181.68         5.81 o                         
  -1   9   5        480.59        451.13        11.79 o                         
   0   9   5        323.12        330.85         7.51 o                         
   1   9   5         14.56         15.96         1.68 o                         
   2   9   5         13.70          6.23         1.52 o                         
   3   9   5         71.28         72.30         3.58 o                         
   4   9   5        134.19        141.40         6.21 o                         
   5   9   5        328.37        322.63         7.67 o                         
   6   9   5        167.79        172.13         7.85 o                         
   7   9   5        154.53        153.32         6.02 o                         
   8   9   5         85.01        101.49         9.37 o                         
 -12  10   5          3.28         -0.27         7.09 o                         
 -11  10   5          0.13         -4.93         4.93 o                         
 -10  10   5         63.23         68.12         6.38 o                         
  -9  10   5        156.84        162.15        10.69 o                         
  -8  10   5          1.06          0.01         4.66 o                         
  -7  10   5         89.05         88.02         6.80 o                         
  -6  10   5        136.69        129.67         5.03 o                         
  -5  10   5        225.19        217.15         8.36 o                         
  -4  10   5        170.16        163.94         8.64 o                         
  -3  10   5         39.90         35.05         3.22 o                         
  -2  10   5          8.24          9.57         2.38 o                         
  -1  10   5        255.59        227.36         4.69 o                         
   0  10   5          0.20          0.18         1.91 o                         
   1  10   5        125.08        118.78         4.76 o                         
   2  10   5          1.20          0.72         2.73 o                         
   3  10   5         71.78         66.52         7.26 o                         
   4  10   5         15.49         18.67         6.21 o                         
   5  10   5         21.82         24.89         4.97 o                         
   6  10   5         10.04         11.42         4.14 o                         
   7  10   5          0.05          9.40         6.24 o                         
   8  10   5          3.20          3.11         7.70 o                         
 -12  11   5         85.56         89.94         7.41 o                         
 -11  11   5        239.94        251.71        13.87 o                         
 -10  11   5        322.11        299.83        19.04 o                         
  -9  11   5        243.14        260.06        14.94 o                         
  -8  11   5        267.62        267.22        14.78 o                         
  -7  11   5         12.46         16.60         2.77 o                         
  -6  11   5         81.68         84.08         3.80 o                         
  -5  11   5        149.37        144.48         4.81 o                         
  -4  11   5        287.65        287.68        14.22 o                         
  -3  11   5        421.18        433.16        13.02 o                         
  -2  11   5        280.06        267.42        10.90 o                         
  -1  11   5        386.43        390.73        12.86 o                         
   0  11   5        255.17        248.45         6.34 o                         
   1  11   5        302.14        311.09         6.15 o                         
   2  11   5        186.77        187.72         6.15 o                         
   3  11   5         41.71         44.45         4.55 o                         
   4  11   5         86.59        105.71         5.94 o                         
   5  11   5        319.47        351.97         8.02 o                         
   6  11   5        213.42        215.92         8.71 o                         
   7  11   5         31.44         35.01         6.44 o                         
 -11  12   5        105.18        107.74         6.85 o                         
 -10  12   5          0.01          6.38         5.75 o                         
  -9  12   5         96.00         95.31         8.76 o                         
  -8  12   5         23.86         24.00         4.58 o                         
  -7  12   5         16.43         18.70         3.61 o                         
  -6  12   5        189.92        179.47         9.77 o                         
  -5  12   5        160.26        143.94         6.66 o                         
  -4  12   5          0.36          4.49         2.70 o                         
  -3  12   5          5.25          6.88         4.35 o                         
  -2  12   5         12.65         15.92         2.84 o                         
  -1  12   5         96.03         82.64         4.83 o                         
   0  12   5         25.05         20.91         2.47 o                         
   1  12   5         74.99         68.85         5.69 o                         
   2  12   5         15.02         17.59         5.14 o                         
   3  12   5          3.72          2.24         5.42 o                         
   4  12   5         76.41         79.03         6.37 o                         
   5  12   5         54.10         58.29         5.96 o                         
   6  12   5         59.60         65.40        16.52 o                         
  -9  13   5         46.72         54.12         6.78 o                         
  -8  13   5         43.58         53.53         5.54 o                         
  -7  13   5        492.99        474.69        18.71 o                         
  -6  13   5         17.75         20.35         3.72 o                         
  -5  13   5         11.95          8.24         5.86 o                         
  -4  13   5        146.31        145.74         5.77 o                         
  -3  13   5        175.47        165.79        10.97 o                         
  -2  13   5         88.07         76.76         5.62 o                         
  -1  13   5        192.53        166.23        10.44 o                         
   0  13   5        347.80        352.39        11.34 o                         
   1  13   5        437.91        421.76         9.97 o                         
   2  13   5        210.16        221.68         7.04 o                         
   3  13   5         77.09         77.23         5.28 o                         
   4  13   5        103.60        136.41         7.26 o                         
   5  13   5        137.45        160.00        16.01 o                         
  -8  14   5         28.14         34.60         5.60 o                         
  -7  14   5          1.68         -3.98         6.24 o                         
  -6  14   5          2.15          3.28         4.26 o                         
  -5  14   5         80.00         79.34         5.71 o                         
  -4  14   5         16.93         23.50         4.44 o                         
  -3  14   5         51.65         50.68         4.99 o                         
  -2  14   5          0.08          2.14         3.38 o                         
  -1  14   5          6.32          8.53         3.83 o                         
   0  14   5         85.43         72.63         6.72 o                         
   1  14   5         28.90         31.87         4.77 o                         
   2  14   5         16.24         17.50         4.70 o                         
   3  14   5          4.44          4.55         5.09 o                         
  -6  15   5         51.26         45.59         6.98 o                         
  -5  15   5         54.40         60.13         5.91 o                         
  -4  15   5         50.78         53.90         4.36 o                         
  -3  15   5        137.82        121.81         8.30 o                         
  -2  15   5        117.33        103.09        10.14 o                         
  -1  15   5         45.58         54.37         6.12 o                         
   0  15   5         73.49         56.90         7.98 o                         
   1  15   5         42.04         45.62         5.28 o                         
 -15   0   6        928.99        998.03        33.55 o                         
 -14   0   6        114.87         99.50         7.10 o                         
 -13   0   6        559.19        539.73        11.53 o                         
 -12   0   6        481.48        505.97        11.21 o                         
 -11   0   6       1311.41       1266.57        23.33 o                         
 -10   0   6       1671.95       1521.26        23.42 o                         
  -9   0   6        263.55        256.41         5.69 o                         
  -8   0   6        204.96        178.22         5.02 o                         
  -7   0   6        346.30        377.38         5.97 o                         
  -6   0   6         55.50         57.61         5.74 o                         
  -5   0   6         27.15         37.85         2.55 o                         
  -4   0   6        507.64        443.11         6.66 o                         
  -3   0   6        476.38        492.70         6.23 o                         
  -2   0   6        313.84        338.13         4.19 o                         
  -1   0   6       1021.73       1024.62        12.56 o                         
   0   0   6       2793.18       2814.29        38.46 o                         
   1   0   6        703.10        684.24        11.74 o                         
   2   0   6         53.96         48.43         2.58 o                         
   3   0   6        330.97        304.90         8.54 o                         
   4   0   6        576.84        513.03        13.53 o                         
   5   0   6        429.72        407.21        33.07 o                         
   6   0   6         99.79         89.35         5.56 o                         
   7   0   6        259.98        203.68         5.02 o                         
   8   0   6         83.64         64.50        10.11 o                         
   9   0   6        342.13        334.84        13.66 o                         
  10   0   6        388.65        413.20        22.77 o                         
 -15   1   6          3.40          4.78         5.29 o                         
 -14   1   6          1.59          5.57         3.12 o                         
 -13   1   6          1.01          2.94         2.87 o                         
 -12   1   6         44.16         46.75         2.91 o                         
 -11   1   6         21.62         16.37         2.71 o                         
 -10   1   6        186.99        192.30         6.08 o                         
  -9   1   6          0.04          2.44         2.55 o                         
  -8   1   6         37.15         33.82         2.05 o                         
  -7   1   6         61.87         58.38         2.10 o                         
  -6   1   6         71.94         63.26         2.42 o                         
  -5   1   6         38.18         42.97         2.14 o                         
  -4   1   6          3.94          3.94         1.51 o                         
  -3   1   6          9.75         16.14         1.69 o                         
  -2   1   6         16.06         15.65         1.62 o                         
  -1   1   6        260.69        256.36         3.03 o                         
   0   1   6         27.55         25.04         1.03 o                         
   1   1   6          0.91          0.54         1.14 o                         
   2   1   6         39.54         42.72         2.37 o                         
   3   1   6          0.26          0.67         1.64 o                         
   4   1   6        102.07         91.42         2.64 o                         
   5   1   6          9.65          7.29         1.46 o                         
   6   1   6         35.44         30.73         2.26 o                         
   7   1   6         69.92         54.80         5.22 o                         
   8   1   6          4.51          6.43         3.72 o                         
   9   1   6         37.05         35.00         5.88 o                         
 -15   2   6        136.09        129.68         7.31 o                         
 -14   2   6        319.90        341.20         7.81 o                         
 -13   2   6        576.30        586.82        10.04 o                         
 -12   2   6        421.44        406.27         6.95 o                         
 -11   2   6        233.24        250.21         6.99 o                         
 -10   2   6        439.72        431.71         7.44 o                         
  -9   2   6       1039.60       1003.30        11.78 o                         
  -8   2   6        197.98        179.72         3.18 o                         
  -7   2   6         34.36         29.39         2.11 o                         
  -6   2   6       1087.66       1056.35        10.57 o                         
  -5   2   6       1565.99       1499.43        14.42 o                         
  -4   2   6        376.58        376.03         4.91 o                         
  -3   2   6        259.14        244.27         3.97 o                         
  -2   2   6       1441.30       1470.36        10.99 o                         
  -1   2   6       1431.24       1443.96        13.29 o                         
   0   2   6        421.68        402.19         4.62 o                         
   1   2   6        323.23        332.32         3.88 o                         
   2   2   6        435.00        405.41         7.05 o                         
   3   2   6        190.92        174.93         4.24 o                         
   4   2   6         48.29         55.00         2.54 o                         
   5   2   6        244.28        232.19         6.26 o                         
   6   2   6        290.92        265.89        11.21 o                         
   7   2   6        132.25        128.20         6.93 o                         
   8   2   6        303.51        268.79        16.49 o                         
   9   2   6        546.03        557.00        13.28 o                         
 -15   3   6          0.00          7.28         7.37 o                         
 -14   3   6          0.48          1.23         3.26 o                         
 -13   3   6          2.04          0.12         3.56 o                         
 -12   3   6         61.39         51.38         3.99 o                         
 -11   3   6         11.34          6.71         2.73 o                         
 -10   3   6        132.32        108.81         4.02 o                         
  -9   3   6        142.97        125.02         3.64 o                         
  -8   3   6          1.69          7.40         2.46 o                         
  -7   3   6        130.29        127.83         6.07 o                         
  -6   3   6        136.35        133.09         2.51 o                         
  -5   3   6         12.52         10.81         1.75 o                         
  -4   3   6         16.47         14.50         1.41 o                         
  -3   3   6        347.28        354.26         4.33 o                         
  -2   3   6        317.73        333.40         2.66 o                         
  -1   3   6        226.70        223.87         5.62 o                         
   0   3   6         43.54         45.60         2.28 o                         
   1   3   6          1.21          0.80         1.93 o                         
   2   3   6          0.05          3.09         2.86 o                         
   3   3   6         10.09         10.75         2.28 o                         
   4   3   6          0.28         -2.21         2.50 o                         
   5   3   6         35.20         30.16         2.58 o                         
   6   3   6          0.05          7.36         3.42 o                         
   7   3   6          2.90          2.10         4.53 o                         
   8   3   6         31.54         30.64         4.12 o                         
   9   3   6         25.41         31.80         5.52 o                         
 -15   4   6          1.38          4.34         6.19 o                         
 -14   4   6        330.30        356.00         9.84 o                         
 -13   4   6        147.44        151.53         6.48 o                         
 -12   4   6        445.11        418.20        12.93 o                         
 -11   4   6         59.15         71.79         4.21 o                         
 -10   4   6         17.84          6.47         2.91 o                         
  -9   4   6        384.18        385.13         5.37 o                         
  -8   4   6        883.95        863.99         9.50 o                         
  -7   4   6        264.18        251.14         5.31 o                         
  -6   4   6        488.13        455.23         6.55 o                         
  -5   4   6       3301.95       3239.96        34.61 o                         
  -4   4   6       2637.42       2627.74        32.19 o                         
  -3   4   6       1520.02       1513.78        13.13 o                         
  -2   4   6       1255.68       1219.22        14.04 o                         
  -1   4   6        755.85        773.13         7.67 o                         
   0   4   6         74.83         84.13         2.61 o                         
   1   4   6        355.79        387.42         5.61 o                         
   2   4   6        149.98        159.17         3.85 o                         
   3   4   6          3.00          0.16         3.18 o                         
   4   4   6         86.11         92.64         6.29 o                         
   5   4   6        275.78        276.87        12.03 o                         
   6   4   6        264.77        256.42         7.21 o                         
   7   4   6         95.18         76.17         4.96 o                         
   8   4   6        637.61        563.15        17.24 o                         
   9   4   6        320.69        260.55         9.88 o                         
 -15   5   6         30.76         50.90         8.45 o                         
 -14   5   6          0.11          9.06         5.44 o                         
 -13   5   6         37.74         41.36         5.30 o                         
 -12   5   6         29.17         19.51         3.82 o                         
 -11   5   6          9.12         12.93         3.74 o                         
 -10   5   6          5.72          6.37         3.13 o                         
  -9   5   6        147.48        113.56         3.65 o                         
  -8   5   6          2.49          2.14         2.57 o                         
  -7   5   6          0.28          1.52         3.00 o                         
  -6   5   6        413.56        394.10         8.63 o                         
  -5   5   6        350.71        351.51         6.66 o                         
  -4   5   6       1015.39       1030.95        10.74 o                         
  -3   5   6        191.68        193.95         3.07 o                         
  -2   5   6         36.77         38.48         1.68 o                         
  -1   5   6          0.01          0.38         2.25 o                         
   0   5   6         30.47         39.00         2.90 o                         
   1   5   6         10.88          4.89         3.23 o                         
   2   5   6         58.56         54.43         2.89 o                         
   3   5   6          3.84         -0.80         3.46 o                         
   4   5   6        111.08         93.77         4.01 o                         
   5   5   6         16.48         19.48         3.46 o                         
   6   5   6          1.46         -0.46         5.20 o                         
   7   5   6        140.69        127.81         9.45 o                         
   8   5   6         37.90         40.16         6.01 o                         
   9   5   6         21.80         25.43         5.36 o                         
 -14   6   6        192.78        164.59        10.60 o                         
 -13   6   6        148.17        149.18        13.02 o                         
 -12   6   6        161.53        162.55         7.85 o                         
 -11   6   6        203.21        206.32         7.74 o                         
 -10   6   6        229.40        221.39         8.52 o                         
  -9   6   6          2.22          8.21         3.39 o                         
  -8   6   6        232.86        216.16         9.00 o                         
  -7   6   6        433.30        401.50        12.80 o                         
  -6   6   6          3.30         -1.22         2.31 o                         
  -5   6   6        601.60        599.38        13.21 o                         
  -4   6   6       2520.72       2433.03        43.35 o                         
  -3   6   6       2442.54       2479.09        25.03 o                         
  -2   6   6        973.54        962.53        21.21 o                         
  -1   6   6        981.88       1000.87        12.55 o                         
   0   6   6        602.95        589.77         8.23 o                         
   1   6   6         58.38         63.49         3.87 o                         
   2   6   6          8.03         16.54         4.44 o                         
   3   6   6        170.52        195.04         7.02 o                         
   4   6   6        698.65        698.44        23.22 o                         
   5   6   6        199.91        189.19         9.38 o                         
   6   6   6        194.63        186.06         7.48 o                         
   7   6   6        593.32        583.69        30.11 o                         
   8   6   6        157.64        141.83         9.00 o                         
 -14   7   6          0.11         11.09         7.96 o                         
 -13   7   6         15.82          4.78        10.96 o                         
 -12   7   6          5.23         10.31         5.40 o                         
 -11   7   6        104.81        106.33         7.83 o                         
 -10   7   6         17.56         15.47         5.16 o                         
  -9   7   6         42.69         47.40         4.54 o                         
  -8   7   6         91.83        102.39         7.11 o                         
  -7   7   6        315.08        315.98        10.35 o                         
  -6   7   6        264.00        271.04         7.71 o                         
  -5   7   6        190.47        192.69         6.24 o                         
  -4   7   6        245.27        237.92         4.22 o                         
  -3   7   6          3.28          3.53         1.95 o                         
  -2   7   6        315.61        293.71         7.70 o                         
  -1   7   6          9.42          6.28         1.32 o                         
   0   7   6        142.34        141.09         4.36 o                         
   1   7   6          2.95          0.07         3.59 o                         
   2   7   6          7.32         11.83         3.50 o                         
   3   7   6        247.35        233.48         9.25 o                         
   4   7   6        164.22        173.81        11.91 o                         
   5   7   6          8.75         15.03         5.83 o                         
   6   7   6         32.38         38.51         4.12 o                         
   7   7   6          7.46         10.69         3.76 o                         
   8   7   6         13.05          8.97         6.42 o                         
 -13   8   6        364.34        385.92        18.04 o                         
 -12   8   6        130.53        133.65         9.48 o                         
 -11   8   6        187.45        181.30        13.44 o                         
 -10   8   6        396.86        392.15        16.97 o                         
  -9   8   6         16.69         11.70         6.22 o                         
  -8   8   6         81.31         81.06         5.54 o                         
  -7   8   6        103.40         89.66         3.57 o                         
  -6   8   6        448.25        452.30        16.59 o                         
  -5   8   6         13.18         19.37         2.92 o                         
  -4   8   6        193.59        174.96         5.94 o                         
  -3   8   6       1312.23       1356.19        18.45 o                         
  -2   8   6        924.80        895.92        25.61 o                         
  -1   8   6        366.38        368.52         6.88 o                         
   0   8   6        632.21        588.28         8.60 o                         
   1   8   6        253.20        248.14         5.01 o                         
   2   8   6        293.37        327.12         7.42 o                         
   3   8   6        306.85        310.19        12.62 o                         
   4   8   6        244.52        256.34        10.17 o                         
   5   8   6        351.23        346.12         8.53 o                         
   6   8   6        433.42        460.55        10.86 o                         
   7   8   6        251.24        259.05         8.92 o                         
 -13   9   6         12.44         21.53         6.48 o                         
 -12   9   6          0.50         -7.79         7.79 o                         
 -11   9   6         10.85          7.65         5.90 o                         
 -10   9   6         20.44          9.33         5.97 o                         
  -9   9   6        330.63        313.30        23.91 o                         
  -8   9   6        147.38        145.95         6.14 o                         
  -7   9   6         13.54         10.62         2.75 o                         
  -6   9   6          1.58          5.45         3.07 o                         
  -5   9   6        364.69        333.89        11.64 o                         
  -4   9   6        246.66        241.45        19.82 o                         
  -3   9   6         84.81         74.92         5.08 o                         
  -2   9   6        140.26        145.90         5.60 o                         
  -1   9   6          0.03          1.21         2.89 o                         
   0   9   6         95.84         93.07         4.50 o                         
   1   9   6        122.37        112.67         4.44 o                         
   2   9   6         57.68         64.16         3.80 o                         
   3   9   6         14.03         18.71         3.97 o                         
   4   9   6          1.15         -0.28         3.85 o                         
   5   9   6          6.19         15.22         5.44 o                         
   6   9   6          7.39         11.59         5.93 o                         
   7   9   6         30.10         29.39         4.12 o                         
 -12  10   6         78.93         72.10         9.66 o                         
 -11  10   6        209.21        200.34         8.61 o                         
 -10  10   6         82.13         99.34        10.13 o                         
  -9  10   6         41.34         40.22         5.53 o                         
  -8  10   6          4.65          5.41         3.60 o                         
  -7  10   6        204.78        210.48        11.65 o                         
  -6  10   6       1072.55       1019.51        39.47 o                         
  -5  10   6         54.61         56.76         3.27 o                         
  -4  10   6         44.18         44.01         2.82 o                         
  -3  10   6        279.26        287.75        11.62 o                         
  -2  10   6        420.71        423.37        10.62 o                         
  -1  10   6         87.96         95.66         5.55 o                         
   0  10   6        263.00        271.21         7.31 o                         
   1  10   6        471.39        459.98         8.60 o                         
   2  10   6        291.65        277.74         6.77 o                         
   3  10   6        277.82        284.18        14.34 o                         
   4  10   6         31.35         46.29         6.09 o                         
   5  10   6         70.11         70.93         5.97 o                         
   6  10   6        235.33        240.87         9.45 o                         
 -11  11   6         13.28         21.66         6.08 o                         
 -10  11   6          6.06          8.72         7.43 o                         
  -9  11   6         12.72          8.98         4.74 o                         
  -8  11   6          4.70          7.65         4.31 o                         
  -7  11   6        167.89        150.17         9.05 o                         
  -6  11   6          0.01         -0.48         3.97 o                         
  -5  11   6          0.34          1.21         3.11 o                         
  -4  11   6        311.32        294.07        20.87 o                         
  -3  11   6         34.96         26.09         3.45 o                         
  -2  11   6        192.75        188.57         5.33 o                         
  -1  11   6          0.27         -0.51         2.73 o                         
   0  11   6          0.47          4.94         4.95 o                         
   1  11   6        121.09        119.94         5.56 o                         
   2  11   6         12.64         16.88         4.88 o                         
   3  11   6        135.11        110.87         6.58 o                         
   4  11   6         63.91         64.78         5.81 o                         
   5  11   6          3.96         10.90         6.24 o                         
 -10  12   6         88.25         88.41         6.50 o                         
  -9  12   6         25.19         28.74         5.48 o                         
  -8  12   6        366.14        333.43        21.97 o                         
  -7  12   6        428.43        426.90        24.18 o                         
  -6  12   6         39.66         37.29         7.34 o                         
  -5  12   6         76.38         71.25         6.05 o                         
  -4  12   6        322.47        323.11        15.21 o                         
  -3  12   6        196.22        208.77         8.00 o                         
  -2  12   6        174.20        156.07        11.33 o                         
  -1  12   6        201.84        226.36         7.66 o                         
   0  12   6        188.70        206.49         9.01 o                         
   1  12   6        200.65        201.37         6.64 o                         
   2  12   6         41.35         36.78         6.76 o                         
   3  12   6         71.58         88.16         7.75 o                         
   4  12   6         70.73         78.10         6.90 o                         
  -8  13   6         85.87         69.39         8.03 o                         
  -7  13   6         26.54         24.88         3.77 o                         
  -6  13   6          0.01         -1.92         3.55 o                         
  -5  13   6          2.11          1.95         5.86 o                         
  -4  13   6         14.17         21.58         4.35 o                         
  -3  13   6         10.28          5.87         3.47 o                         
  -2  13   6        117.65        117.27         7.51 o                         
  -1  13   6         37.80         25.82         5.38 o                         
   0  13   6          0.98          4.52         4.22 o                         
   1  13   6          6.32          7.15         6.08 o                         
   2  13   6          6.32         14.25         5.11 o                         
   3  13   6         11.73          7.45         6.10 o                         
  -6  14   6          3.35          9.00         4.07 o                         
  -5  14   6         85.91         77.31        11.52 o                         
  -4  14   6         80.62        100.67        14.11 o                         
  -3  14   6        218.71        238.00        18.69 o                         
  -2  14   6        228.73        225.96        11.71 o                         
  -1  14   6        169.67        192.90         8.35 o                         
   0  14   6         35.50         36.95         5.22 o                         
 -15   1   7          2.69          3.49         3.65 o                         
 -14   1   7         35.04         23.06         3.45 o                         
 -13   1   7        423.04        439.03         8.11 o                         
 -12   1   7        473.99        467.09         7.66 o                         
 -11   1   7        894.59        853.33        10.94 o                         
 -10   1   7         15.53         31.02         2.59 o                         
  -9   1   7          4.19          8.80         2.65 o                         
  -8   1   7        202.30        207.09         5.06 o                         
  -7   1   7        512.18        497.68         6.12 o                         
  -6   1   7         16.32         16.17         2.24 o                         
  -5   1   7        493.89        475.13         5.29 o                         
  -4   1   7       3710.60       3652.98        46.15 o                         
  -3   1   7       1601.54       1621.37        14.21 o                         
  -2   1   7       1404.03       1415.50        11.44 o                         
  -1   1   7       1839.00       1813.89        15.00 o                         
   0   1   7        830.98        833.29        11.88 o                         
   1   1   7        168.41        167.73         3.95 o                         
   2   1   7        148.30        150.53         4.67 o                         
   3   1   7        102.53         97.19         4.60 o                         
   4   1   7         57.84         58.92         4.47 o                         
   5   1   7         25.82         24.95         4.43 o                         
   6   1   7         94.04         66.92         9.46 o                         
   7   1   7        102.66         90.96        14.92 o                         
   8   1   7         53.76         57.08         8.28 o                         
 -15   2   7          3.27          0.00         3.80 o                         
 -14   2   7        105.79        114.71         4.83 o                         
 -13   2   7          0.02         -2.37         3.47 o                         
 -12   2   7          2.31          4.11         3.28 o                         
 -11   2   7         70.19         70.06         3.56 o                         
 -10   2   7          4.34          1.37         2.82 o                         
  -9   2   7         66.45         43.52         2.69 o                         
  -8   2   7        271.73        213.40         4.00 o                         
  -7   2   7        123.12        117.79         3.27 o                         
  -6   2   7         31.19         27.57         2.31 o                         
  -5   2   7        542.20        500.15         9.12 o                         
  -4   2   7        681.85        679.33         6.20 o                         
  -3   2   7       1445.67       1438.57        16.55 o                         
  -2   2   7        428.63        440.17         4.56 o                         
  -1   2   7          0.01          2.90         1.87 o                         
   0   2   7         21.61         26.25         2.55 o                         
   1   2   7          0.25          0.36         2.27 o                         
   2   2   7         70.51         60.13         2.86 o                         
   3   2   7         14.42         10.35         2.51 o                         
   4   2   7         62.58         59.86         3.35 o                         
   5   2   7          1.42          3.89         3.09 o                         
   6   2   7          0.19          1.35         3.31 o                         
   7   2   7          2.63          5.43         5.30 o                         
   8   2   7          0.61          1.09         6.26 o                         
 -14   3   7        366.49        375.14        13.90 o                         
 -13   3   7        262.01        228.91         7.84 o                         
 -12   3   7        320.05        303.69         6.12 o                         
 -11   3   7        298.07        293.45         5.23 o                         
 -10   3   7       1016.35        964.06        21.23 o                         
  -9   3   7        600.72        577.74         7.53 o                         
  -8   3   7        123.67        127.01         3.99 o                         
  -7   3   7        189.34        189.27         4.51 o                         
  -6   3   7        469.12        448.75         7.88 o                         
  -5   3   7          2.80          5.31         1.70 o                         
  -4   3   7         34.14         34.46         2.00 o                         
  -3   3   7       2251.89       2246.55        21.12 o                         
  -2   3   7        971.42        994.29        11.09 o                         
  -1   3   7        225.11        238.25         4.58 o                         
   0   3   7       1215.06       1254.91        15.10 o                         
   1   3   7        869.77        871.49        12.18 o                         
   2   3   7         81.81         92.16         4.67 o                         
   3   3   7         20.81         34.14         3.22 o                         
   4   3   7         57.50         67.56         3.48 o                         
   5   3   7        264.51        269.55         8.10 o                         
   6   3   7        110.75        101.42         7.10 o                         
   7   3   7        136.16        106.00        15.50 o                         
   8   3   7        166.62        179.53         9.08 o                         
 -14   4   7         12.03         19.07         5.82 o                         
 -13   4   7          4.06         13.89         4.19 o                         
 -12   4   7         33.71         40.92         4.80 o                         
 -11   4   7          3.36          3.48         4.22 o                         
 -10   4   7          0.92         -3.06         3.78 o                         
  -9   4   7         54.39         54.57         2.87 o                         
  -8   4   7          3.04          2.50         3.08 o                         
  -7   4   7          1.96          1.62         2.24 o                         
  -6   4   7        106.36        115.07         3.05 o                         
  -5   4   7         30.67         34.23         2.01 o                         
  -4   4   7         77.69         74.57         3.05 o                         
  -3   4   7        232.30        232.60         4.19 o                         
  -2   4   7        233.57        237.46         4.24 o                         
  -1   4   7          0.00         -1.63         3.06 o                         
   0   4   7          1.08         -0.33         3.36 o                         
   1   4   7          5.27          2.45         2.75 o                         
   2   4   7          0.38          1.26         4.17 o                         
   3   4   7          4.88          8.85         3.88 o                         
   4   4   7         29.88         23.16         3.77 o                         
   5   4   7          9.67         13.63         4.47 o                         
   6   4   7         17.99         21.61         4.85 o                         
   7   4   7         75.93         65.61         6.15 o                         
 -14   5   7        191.16        186.07         7.37 o                         
 -13   5   7        121.55        112.71         8.73 o                         
 -12   5   7        404.68        384.64        14.01 o                         
 -11   5   7        152.14        134.50         4.43 o                         
 -10   5   7        681.78        620.83        13.49 o                         
  -9   5   7        854.12        789.70        16.01 o                         
  -8   5   7        542.09        527.64        10.11 o                         
  -7   5   7        104.68         94.47         3.38 o                         
  -6   5   7        353.35        339.16         5.65 o                         
  -5   5   7        289.15        291.81         4.96 o                         
  -4   5   7          2.56          4.72         2.99 o                         
  -3   5   7        231.56        224.31         6.08 o                         
  -2   5   7        310.13        305.06         5.14 o                         
  -1   5   7        169.43        200.39         4.90 o                         
   0   5   7        201.83        217.79         5.46 o                         
   1   5   7        729.71        694.23        13.35 o                         
   2   5   7        515.40        508.15         8.98 o                         
   3   5   7        216.45        226.48         6.27 o                         
   4   5   7         31.76         32.41         4.63 o                         
   5   5   7         43.52         48.46         4.32 o                         
   6   5   7        360.59        365.30        20.23 o                         
   7   5   7        273.83        266.51        21.71 o                         
 -14   6   7          4.07          4.53         9.75 o                         
 -13   6   7          7.01         16.94         6.55 o                         
 -12   6   7          0.31         -1.37         5.25 o                         
 -11   6   7         33.55         35.66         4.97 o                         
 -10   6   7          0.02          8.32         7.03 o                         
  -9   6   7          0.05          6.99         4.00 o                         
  -8   6   7          3.25          8.83         3.27 o                         
  -7   6   7         32.53         30.73         3.20 o                         
  -6   6   7          0.46          5.47         2.59 o                         
  -5   6   7         40.87         40.57         2.49 o                         
  -4   6   7        468.03        485.83         8.95 o                         
  -3   6   7        130.46        130.21         4.91 o                         
  -2   6   7          0.53          4.65         4.97 o                         
  -1   6   7          0.69         -2.82         2.97 o                         
   0   6   7          9.34         15.58         3.51 o                         
   1   6   7        132.93        123.32         4.31 o                         
   2   6   7         71.76         63.38         3.55 o                         
   3   6   7          0.56          2.42         5.73 o                         
   4   6   7        120.26        119.32         6.69 o                         
   5   6   7         20.03         18.48         4.76 o                         
   6   6   7          1.75          8.93         5.20 o                         
   7   6   7         23.11         30.43         5.44 o                         
 -13   7   7        129.46        146.91        16.02 o                         
 -12   7   7        171.49        182.78        14.86 o                         
 -11   7   7        113.96         89.91         5.17 o                         
 -10   7   7         66.98         80.96         6.35 o                         
  -9   7   7        284.25        270.08        15.58 o                         
  -8   7   7        478.38        450.76        23.96 o                         
  -7   7   7        168.07        163.32         4.57 o                         
  -6   7   7        137.39        140.83         5.50 o                         
  -5   7   7        755.49        770.08        15.69 o                         
  -4   7   7        457.78        468.82         8.85 o                         
  -3   7   7          8.86          7.96         1.58 o                         
  -2   7   7         91.15         99.36         4.07 o                         
  -1   7   7        627.41        616.52        11.38 o                         
   0   7   7         92.06         96.58         4.18 o                         
   1   7   7        229.59        255.44        11.76 o                         
   2   7   7        436.65        430.60         8.33 o                         
   3   7   7        266.49        255.47         7.36 o                         
   4   7   7        252.44        266.30        18.30 o                         
   5   7   7         49.35         48.85         7.21 o                         
   6   7   7         86.88         79.08         5.45 o                         
 -12   8   7          7.11          7.99         6.42 o                         
 -11   8   7          4.66          1.82         5.78 o                         
 -10   8   7         70.66         57.70         6.44 o                         
  -9   8   7         59.73         61.22         5.99 o                         
  -8   8   7        168.57        151.92         8.28 o                         
  -7   8   7          1.76          3.42         3.24 o                         
  -6   8   7          0.52          1.67         3.00 o                         
  -5   8   7          0.20         -0.85         2.85 o                         
  -4   8   7         61.50         54.70         3.21 o                         
  -3   8   7        136.88        132.62         4.66 o                         
  -2   8   7         14.74         14.02         3.98 o                         
  -1   8   7         58.47         62.67         4.51 o                         
   0   8   7          8.93          9.53         4.91 o                         
   1   8   7          5.60          2.58         5.30 o                         
   2   8   7        111.45        107.34         6.60 o                         
   3   8   7         37.73         25.17         5.00 o                         
   4   8   7         33.58         43.29         5.27 o                         
   5   8   7          1.39         -0.94         4.97 o                         
   6   8   7         25.32         42.89         8.31 o                         
 -12   9   7         36.34         43.20         7.67 o                         
 -11   9   7        233.22        275.00        14.58 o                         
 -10   9   7        135.77        124.72         9.74 o                         
  -9   9   7         53.35         51.79         7.49 o                         
  -8   9   7         11.17         15.87         4.07 o                         
  -7   9   7        199.93        190.74        11.02 o                         
  -6   9   7        186.09        185.45        10.95 o                         
  -5   9   7         27.36         28.73         3.60 o                         
  -4   9   7         60.38         63.62         5.75 o                         
  -3   9   7        306.62        323.80        10.64 o                         
  -2   9   7        703.15        750.01        12.58 o                         
  -1   9   7        463.66        475.16        14.54 o                         
   0   9   7        374.72        402.83        10.01 o                         
   1   9   7        198.54        232.03         6.64 o                         
   2   9   7        250.00        239.36         7.05 o                         
   3   9   7         50.40         49.29         6.55 o                         
   4   9   7        136.93        140.18         8.16 o                         
   5   9   7        393.98        355.20        18.01 o                         
 -11  10   7         19.40         14.85         5.49 o                         
 -10  10   7          2.45          5.27         5.23 o                         
  -9  10   7          1.71          8.11         4.31 o                         
  -8  10   7         70.54         64.12         3.88 o                         
  -7  10   7        131.64        129.43         6.09 o                         
  -6  10   7          0.81          0.14         3.41 o                         
  -5  10   7         64.52         50.05         4.36 o                         
  -4  10   7          1.35          0.79         2.76 o                         
  -3  10   7          3.52          8.80         3.66 o                         
  -2  10   7         13.84          7.67         4.13 o                         
  -1  10   7          5.08          3.61         4.58 o                         
   0  10   7         37.56         33.10         4.84 o                         
   1  10   7          3.93          6.90         5.99 o                         
   2  10   7         16.43         10.17         5.08 o                         
   3  10   7         15.22          5.66         5.12 o                         
   4  10   7         69.75         70.90         6.11 o                         
 -10  11   7         78.95         82.88         6.63 o                         
  -9  11   7        153.73        150.94        16.77 o                         
  -8  11   7         33.18         36.80         4.21 o                         
  -7  11   7          9.97         10.76         4.35 o                         
  -6  11   7         13.83         12.38         4.62 o                         
  -5  11   7        221.64        220.12        10.94 o                         
  -4  11   7        112.91        127.46         5.82 o                         
  -3  11   7         92.40        107.22         5.52 o                         
  -2  11   7        508.10        529.13        11.06 o                         
  -1  11   7        672.25        661.12        14.74 o                         
   0  11   7        455.74        459.37        10.68 o                         
   1  11   7         15.00         12.90         4.51 o                         
   2  11   7         44.94         51.58         5.08 o                         
   3  11   7        211.86        231.05        13.93 o                         
  -8  12   7        261.79        232.51        16.74 o                         
  -7  12   7         82.40         71.14         6.21 o                         
  -6  12   7         27.53         27.00         3.81 o                         
  -5  12   7          7.35          5.76         3.40 o                         
  -4  12   7         16.44         19.61         3.76 o                         
  -3  12   7          3.22          3.76         4.63 o                         
  -2  12   7         14.09         13.41         4.86 o                         
  -1  12   7          7.30          3.10         5.09 o                         
   0  12   7          0.01          0.83         4.88 o                         
   1  12   7          0.09          8.22         5.18 o                         
   2  12   7         12.44         18.20         5.33 o                         
  -6  13   7        162.59        140.42        14.32 o                         
  -5  13   7        282.88        179.18         9.60 o                         
  -4  13   7        194.28        235.57        11.83 o                         
  -3  13   7        155.05        153.49         7.31 o                         
  -2  13   7        223.23        233.99         8.34 o                         
  -1  13   7        127.63        149.59         6.87 o                         
 -14   0   8         90.41         87.90         7.36 o                         
 -13   0   8        244.66        218.07         8.46 o                         
 -12   0   8        219.68        219.10         8.57 o                         
 -11   0   8        120.40        124.93        10.20 o                         
 -10   0   8        340.90        313.94         7.71 o                         
  -9   0   8        942.21        871.02        14.83 o                         
  -8   0   8         91.71         97.78         4.92 o                         
  -7   0   8         62.52         72.55         4.80 o                         
  -6   0   8        309.10        314.07         9.22 o                         
  -5   0   8        710.88        708.51        10.18 o                         
  -4   0   8        246.59        252.61         7.37 o                         
  -3   0   8        110.12        127.94         5.69 o                         
  -2   0   8       5262.15       5208.18       111.00 o                         
  -1   0   8       1154.99       1167.72        32.54 o                         
   0   0   8         87.88         97.31         3.62 o                         
   1   0   8        646.00        684.14        16.37 o                         
   2   0   8        733.06        742.10        18.12 o                         
   3   0   8         65.32         70.52         9.17 o                         
   4   0   8         12.94         16.05         7.75 o                         
   5   0   8          1.26          2.55         7.83 o                         
   6   0   8        107.24        113.10        10.56 o                         
 -14   1   8         14.16          9.61         5.00 o                         
 -13   1   8         11.85         16.33         4.71 o                         
 -12   1   8         10.90          2.45         5.23 o                         
 -11   1   8          4.19          5.19         3.38 o                         
 -10   1   8          2.55         -1.05         3.46 o                         
  -9   1   8          5.53         10.51         2.81 o                         
  -8   1   8        170.27        151.15         4.48 o                         
  -7   1   8        147.84        122.05         3.43 o                         
  -6   1   8         37.29         37.90         2.33 o                         
  -5   1   8          0.46          4.39         2.15 o                         
  -4   1   8         36.61         36.03         2.37 o                         
  -3   1   8        389.17        377.96         4.28 o                         
  -2   1   8        401.05        415.86         7.89 o                         
  -1   1   8         98.93        102.57         3.56 o                         
   0   1   8         18.95         18.45         2.10 o                         
   1   1   8          0.01          3.73         2.82 o                         
   2   1   8         69.90         73.94         6.55 o                         
   3   1   8         14.02         12.22         2.41 o                         
   4   1   8          7.01          9.78         7.94 o                         
   5   1   8         15.77         17.43         6.75 o                         
   6   1   8          3.49          5.99         5.87 o                         
 -14   2   8         39.14         34.53         4.71 o                         
 -13   2   8         61.54         52.92         4.87 o                         
 -12   2   8        315.88        313.34         6.41 o                         
 -11   2   8        459.32        456.45         7.70 o                         
 -10   2   8        181.76        173.39         4.16 o                         
  -9   2   8        245.10        238.54         6.03 o                         
  -8   2   8        197.77        201.04         5.12 o                         
  -7   2   8        193.79        195.63         4.69 o                         
  -6   2   8        177.64        173.58         5.14 o                         
  -5   2   8        141.48        142.71         5.04 o                         
  -4   2   8        292.10        294.08         6.54 o                         
  -3   2   8        632.05        647.53        14.79 o                         
  -2   2   8        740.57        765.27         9.30 o                         
  -1   2   8        680.04        691.59        13.70 o                         
   0   2   8        551.57        541.60        10.85 o                         
   1   2   8        343.18        355.13        13.05 o                         
   2   2   8        287.61        265.02         8.49 o                         
   3   2   8        126.45        133.60         9.73 o                         
   4   2   8        119.77        113.96         7.90 o                         
   5   2   8         49.19         59.65         7.58 o                         
   6   2   8         15.99         19.83         7.53 o                         
 -14   3   8         54.47         58.00         5.05 o                         
 -13   3   8         49.68         48.28         4.21 o                         
 -12   3   8         41.12         45.65         3.63 o                         
 -11   3   8         17.65         18.90         3.48 o                         
 -10   3   8          4.20          7.07         3.36 o                         
  -9   3   8        109.55         93.35         4.64 o                         
  -8   3   8        337.51        286.07         5.72 o                         
  -7   3   8          0.13          1.86         2.42 o                         
  -6   3   8         24.15         29.04         3.28 o                         
  -5   3   8        106.37        105.04         2.79 o                         
  -4   3   8         15.29         22.65         2.63 o                         
  -3   3   8       1147.95       1187.42        14.86 o                         
  -2   3   8        588.27        595.15         8.43 o                         
  -1   3   8         24.22         25.17         3.02 o                         
   0   3   8         40.14         44.41         3.22 o                         
   1   3   8         54.33         51.73         2.90 o                         
   2   3   8         91.40         90.31         5.59 o                         
   3   3   8        138.93        126.15         8.71 o                         
   4   3   8         27.15         15.49         2.90 o                         
   5   3   8         36.70         32.17        14.41 o                         
   6   3   8          0.59         13.03         9.36 o                         
 -13   4   8         86.63         71.47         5.24 o                         
 -12   4   8        145.52        137.57         4.34 o                         
 -11   4   8        420.10        424.36        13.73 o                         
 -10   4   8        530.14        506.57        10.70 o                         
  -9   4   8         75.11         79.60         3.26 o                         
  -8   4   8        111.71        108.85         3.94 o                         
  -7   4   8        142.60        146.34         4.15 o                         
  -6   4   8        342.03        329.39         9.11 o                         
  -5   4   8         41.20         47.87         2.48 o                         
  -4   4   8        597.36        606.52        12.21 o                         
  -3   4   8        444.44        481.88         7.85 o                         
  -2   4   8          2.13          3.03         2.79 o                         
  -1   4   8        455.57        476.51         8.07 o                         
   0   4   8        517.85        513.94         7.93 o                         
   1   4   8        164.50        184.57         5.29 o                         
   2   4   8        264.01        267.30        10.17 o                         
   3   4   8        353.54        328.37        15.32 o                         
   4   4   8        180.75        157.81        12.83 o                         
   5   4   8        148.00        148.65        17.43 o                         
   6   4   8         76.10         78.32        11.20 o                         
 -13   5   8         30.78         41.20         5.11 o                         
 -12   5   8         14.60         21.25         4.21 o                         
 -11   5   8          7.05         11.56         3.97 o                         
 -10   5   8         15.73         19.46         3.59 o                         
  -9   5   8         34.11         27.49         2.92 o                         
  -8   5   8          3.85          6.11         3.11 o                         
  -7   5   8         96.28         88.16         4.61 o                         
  -6   5   8         33.04         32.32         2.52 o                         
  -5   5   8          5.25          4.15         2.33 o                         
  -4   5   8         75.52         76.11         5.40 o                         
  -3   5   8         12.36         10.75         1.97 o                         
  -2   5   8         25.05         33.50         5.20 o                         
  -1   5   8         21.91         22.42         3.48 o                         
   0   5   8          2.61         -2.00         3.36 o                         
   1   5   8          0.00          4.35         3.91 o                         
   2   5   8          3.92          8.14         4.57 o                         
   3   5   8         40.87         34.26         5.76 o                         
   4   5   8          2.34         -2.65         5.32 o                         
   5   5   8         11.30          5.57         5.69 o                         
 -13   6   8        270.47        292.73        12.99 o                         
 -12   6   8        189.83        174.73        10.31 o                         
 -11   6   8        130.59        118.89         5.72 o                         
 -10   6   8        581.23        570.36        18.72 o                         
  -9   6   8        325.99        306.95        15.09 o                         
  -8   6   8        399.06        391.27        14.55 o                         
  -7   6   8        186.28        179.04         7.29 o                         
  -6   6   8         75.33         84.48         6.03 o                         
  -5   6   8        153.47        151.09         6.51 o                         
  -4   6   8         57.21         53.09         3.70 o                         
  -3   6   8          5.54          4.26         1.15 o                         
  -2   6   8        103.80        107.89         4.90 o                         
  -1   6   8        238.40        260.82         6.00 o                         
   0   6   8        435.51        445.70         8.64 o                         
   1   6   8        594.17        635.05         9.73 o                         
   2   6   8        178.96        213.49         6.96 o                         
   3   6   8        209.04        198.25         7.54 o                         
   4   6   8         88.59         91.86         6.14 o                         
   5   6   8         99.34        106.26        10.17 o                         
 -12   7   8          9.83         12.52         4.23 o                         
 -11   7   8          0.12          1.53         5.36 o                         
 -10   7   8          5.18          8.82         4.86 o                         
  -9   7   8         48.03         44.80         4.02 o                         
  -8   7   8         69.91         73.18         6.94 o                         
  -7   7   8          9.34          5.66         4.73 o                         
  -6   7   8          4.02          6.05         2.82 o                         
  -5   7   8          0.07          0.14         2.28 o                         
  -4   7   8          8.29          8.65         2.26 o                         
  -3   7   8         11.94         15.52         4.22 o                         
  -2   7   8          6.29          9.13         4.83 o                         
  -1   7   8        104.64        108.08         5.14 o                         
   0   7   8        112.16        114.60         6.14 o                         
   1   7   8          6.84         17.86         4.51 o                         
   2   7   8         15.31         17.06         6.00 o                         
   3   7   8         18.67         27.41         6.32 o                         
   4   7   8         40.77         46.30         5.61 o                         
 -11   8   8        351.75        398.01        17.14 o                         
 -10   8   8        253.22        300.28        14.24 o                         
  -9   8   8        375.58        380.36        12.93 o                         
  -8   8   8        445.37        449.20        26.73 o                         
  -7   8   8        401.54        402.84        12.34 o                         
  -6   8   8         80.30         72.14         5.30 o                         
  -5   8   8        136.95        147.54         8.39 o                         
  -4   8   8         80.28        106.18         8.29 o                         
  -3   8   8         77.09         80.03         7.82 o                         
  -2   8   8        143.21        168.08         6.75 o                         
  -1   8   8        141.17        156.86         6.11 o                         
   0   8   8        239.65        267.52         7.56 o                         
   1   8   8        203.79        220.56         8.71 o                         
   2   8   8        121.64        138.27         7.03 o                         
   3   8   8        142.39        152.88         8.72 o                         
   4   8   8         93.33        104.25         8.20 o                         
 -10   9   8         72.20         79.56         6.82 o                         
  -9   9   8          3.95         -0.25         4.34 o                         
  -8   9   8          0.09          1.43         4.78 o                         
  -7   9   8          7.92         11.40         2.83 o                         
  -6   9   8          0.89          8.86         3.72 o                         
  -5   9   8         12.47         15.84         2.97 o                         
  -4   9   8          0.01          8.33         4.17 o                         
  -3   9   8          0.82          5.37         4.18 o                         
  -2   9   8          0.12          4.92         4.23 o                         
  -1   9   8         18.85         37.01         4.46 o                         
   0   9   8         14.66         18.75         4.49 o                         
   1   9   8          0.01          3.36         5.91 o                         
   2   9   8          3.29          2.70         5.84 o                         
   3   9   8          1.35         -5.90         6.86 o                         
  -9  10   8        246.10        275.19        24.74 o                         
  -8  10   8        228.81        202.09        17.93 o                         
  -7  10   8        193.26        195.34         9.05 o                         
  -6  10   8        135.25        154.27         6.98 o                         
  -5  10   8        120.03        131.15         8.26 o                         
  -4  10   8        313.62        334.16         9.10 o                         
  -3  10   8        382.97        407.83        11.02 o                         
  -2  10   8         84.49        102.14         8.58 o                         
  -1  10   8        120.12        139.71         6.15 o                         
   0  10   8         97.24        111.34         5.48 o                         
   1  10   8          4.72          0.50         4.72 o                         
   2  10   8         56.42         57.43        11.24 o                         
  -8  11   8         41.84         39.86         4.25 o                         
  -7  11   8         34.05         25.53         3.71 o                         
  -6  11   8          7.31         11.03         5.55 o                         
  -5  11   8          2.71          4.16         4.72 o                         
  -4  11   8          6.91          7.72         4.80 o                         
  -3  11   8          0.14          6.83         4.43 o                         
  -2  11   8         23.43         25.71         5.10 o                         
  -1  11   8          1.68          8.63         5.52 o                         
   0  11   8          2.43          4.10         5.45 o                         
  -5  12   8         50.94         52.66        12.98 o                         
  -4  12   8        155.50        183.27         9.73 o                         
  -3  12   8        111.58        136.91        11.11 o                         
 -13   1   9        224.50        214.02         6.11 o                         
 -12   1   9         82.04         67.80         4.13 o                         
 -11   1   9        110.42        113.11         4.81 o                         
 -10   1   9        266.22        265.97         6.33 o                         
  -9   1   9        288.98        276.17         5.41 o                         
  -8   1   9        381.70        350.37         6.42 o                         
  -7   1   9        415.55        405.80         6.62 o                         
  -6   1   9         94.79         99.71         3.28 o                         
  -5   1   9        201.98        191.30         5.78 o                         
  -4   1   9        222.46        216.79         4.36 o                         
  -3   1   9        243.59        236.71         5.60 o                         
  -2   1   9         17.59         12.62         2.21 o                         
  -1   1   9          2.67          4.97         2.11 o                         
   0   1   9        234.41        255.49         7.67 o                         
   1   1   9        113.01        125.28         6.94 o                         
   2   1   9        118.61        142.24         5.86 o                         
   3   1   9        322.34        354.16        10.43 o                         
   4   1   9        364.98        377.48        17.49 o                         
 -13   2   9          0.40         -1.03         4.41 o                         
 -12   2   9          7.79          9.35         3.86 o                         
 -11   2   9          0.22          4.08         3.48 o                         
 -10   2   9         17.38         20.22         4.31 o                         
  -9   2   9         44.76         45.85         3.41 o                         
  -8   2   9          7.35          9.71         3.38 o                         
  -7   2   9         55.08         45.53         3.16 o                         
  -6   2   9         13.45         12.90         3.15 o                         
  -5   2   9          0.01          3.57         2.35 o                         
  -4   2   9          1.12          0.51         2.74 o                         
  -3   2   9         20.81         19.24         1.97 o                         
  -2   2   9          7.29          7.49         2.16 o                         
  -1   2   9          0.06         -2.02         4.12 o                         
   0   2   9          0.73          1.50         2.31 o                         
   1   2   9         20.86         19.84         3.19 o                         
   2   2   9          0.62         12.75         7.37 o                         
   3   2   9         11.48         14.46         7.77 o                         
   4   2   9         13.66          2.98         7.64 o                         
 -12   3   9        200.50        197.08         5.81 o                         
 -11   3   9        188.51        174.57         5.19 o                         
 -10   3   9        126.25        115.14         4.29 o                         
  -9   3   9        380.46        356.06         5.99 o                         
  -8   3   9        276.21        258.60         6.81 o                         
  -7   3   9        193.56        190.29         6.65 o                         
  -6   3   9        138.87        129.29         5.60 o                         
  -5   3   9        109.20        125.34         5.76 o                         
  -4   3   9        170.27        177.77         5.25 o                         
  -3   3   9         18.79         22.17         3.04 o                         
  -2   3   9         89.76         88.32         3.54 o                         
  -1   3   9        779.38        781.72        17.84 o                         
   0   3   9        454.74        476.57        10.44 o                         
   1   3   9        338.11        320.49        29.39 o                         
   2   3   9        354.46        395.21        14.14 o                         
   3   3   9        233.85        273.50        10.68 o                         
   4   3   9         87.37         90.80         9.55 o                         
 -12   4   9          8.84          9.87         3.52 o                         
 -11   4   9          9.63         21.78         3.55 o                         
 -10   4   9         18.44         22.94         3.76 o                         
  -9   4   9          9.13         16.73         3.28 o                         
  -8   4   9          2.29          4.25         2.89 o                         
  -7   4   9         50.48         45.42         3.07 o                         
  -6   4   9         85.70         88.05         4.13 o                         
  -5   4   9          9.51          9.78         2.03 o                         
  -4   4   9          0.01         -0.52         2.62 o                         
  -3   4   9         32.36         36.14         4.56 o                         
  -2   4   9        130.18        135.10         4.55 o                         
  -1   4   9        545.40        567.16         9.29 o                         
   0   4   9          1.03         10.87         4.14 o                         
   1   4   9         58.32         57.89         8.41 o                         
   2   4   9          4.55          7.53         5.24 o                         
   3   4   9          2.32         -0.60         6.43 o                         
 -12   5   9         31.79         33.74         4.25 o                         
 -11   5   9        329.50        308.27        11.01 o                         
 -10   5   9        464.11        472.53        10.12 o                         
  -9   5   9        280.20        274.83        11.72 o                         
  -8   5   9        202.02        177.56         6.99 o                         
  -7   5   9         22.36         22.01         3.35 o                         
  -6   5   9        195.40        216.05         6.83 o                         
  -5   5   9        233.59        235.12         5.45 o                         
  -4   5   9         72.86         89.07         4.43 o                         
  -3   5   9         25.14         39.20         4.20 o                         
  -2   5   9        656.65        672.46        16.75 o                         
  -1   5   9        913.09        960.57        16.99 o                         
   0   5   9        442.52        440.13        12.27 o                         
   1   5   9        268.72        278.15        23.68 o                         
   2   5   9        148.06        140.98        11.65 o                         
   3   5   9        108.21         97.55        10.78 o                         
 -11   6   9          0.84          6.45         4.10 o                         
 -10   6   9         45.27         48.63         4.53 o                         
  -9   6   9          4.56          4.86         4.33 o                         
  -8   6   9        130.50        137.89         6.38 o                         
  -7   6   9        181.47        187.54         8.88 o                         
  -6   6   9         21.61         18.26         3.25 o                         
  -5   6   9          2.02          8.22         3.52 o                         
  -4   6   9         18.42         19.69         4.30 o                         
  -3   6   9          0.67          5.91         4.95 o                         
  -2   6   9        117.51        127.75         6.48 o                         
  -1   6   9         69.05         75.26         6.60 o                         
   0   6   9         12.09         10.53         3.94 o                         
   1   6   9         27.86         36.61         6.53 o                         
   2   6   9          3.75         15.32         8.30 o                         
 -10   7   9        526.53        582.33        19.40 o                         
  -9   7   9        224.12        252.95        11.08 o                         
  -8   7   9        248.28        276.94        12.65 o                         
  -7   7   9        142.20        169.77         8.67 o                         
  -6   7   9        135.27        145.44         5.96 o                         
  -5   7   9         68.51         82.39         4.98 o                         
  -4   7   9         71.38         75.36         4.65 o                         
  -3   7   9        609.24        641.08        10.93 o                         
  -2   7   9        477.89        538.06        10.94 o                         
  -1   7   9        110.51        122.82         5.62 o                         
   0   7   9        160.61        172.85         6.17 o                         
   1   7   9        206.87        204.79         8.17 o                         
   2   7   9         52.92         42.64         6.99 o                         
  -9   8   9          6.37         18.34         6.42 o                         
  -8   8   9        203.65        201.77        12.00 o                         
  -7   8   9         23.77         23.32         5.05 o                         
  -6   8   9         85.43         91.17         5.91 o                         
  -5   8   9          3.47         10.49         4.44 o                         
  -4   8   9         78.99         93.73         6.07 o                         
  -3   8   9          0.08         -5.86         5.86 o                         
  -2   8   9          6.50          8.36         4.20 o                         
  -1   8   9        141.96        153.76         6.24 o                         
   0   8   9         15.13         17.05         4.32 o                         
   1   8   9          6.13          9.34         4.82 o                         
  -8   9   9        225.12        254.29        10.37 o                         
  -7   9   9        281.52        285.09         9.54 o                         
  -6   9   9         97.01        118.36         6.86 o                         
  -5   9   9         10.41         12.06         5.46 o                         
  -4   9   9         66.42         62.39         5.70 o                         
  -3   9   9        183.26        219.15         7.25 o                         
  -2   9   9         30.97         45.52         6.38 o                         
  -1   9   9         41.33         46.19         5.83 o                         
  -6  10   9         16.70         30.38         6.71 o                         
  -5  10   9         11.12         14.99         5.55 o                         
  -4  10   9         41.52         47.86         6.53 o                         
  -3  10   9         44.94         49.44         6.74 o                         
 -11   0  10         76.75         65.04         6.28 o                         
 -10   0  10        183.60        180.10        13.37 o                         
  -9   0  10        270.06        271.11         9.24 o                         
  -8   0  10        377.68        346.28         9.59 o                         
  -7   0  10        113.44        107.59         6.44 o                         
  -6   0  10         71.54         75.96         5.08 o                         
  -5   0  10        265.43        243.16        10.10 o                         
  -4   0  10        124.43        121.81         6.29 o                         
  -3   0  10         16.99         22.35         9.24 o                         
  -2   0  10         11.66         23.03         9.62 o                         
  -1   0  10         25.08         27.24         9.49 o                         
   0   0  10        139.05        135.96        13.24 o                         
   1   0  10        378.46        443.38        20.56 o                         
 -11   1  10         25.22         25.74         4.30 o                         
 -10   1  10         45.42         59.43         5.64 o                         
  -9   1  10         76.65         79.96         4.67 o                         
  -8   1  10         24.81         21.50         3.23 o                         
  -7   1  10          0.02         -1.06         3.59 o                         
  -6   1  10          7.54          6.55         3.08 o                         
  -5   1  10         81.21         74.47         3.81 o                         
  -4   1  10          0.01         -0.81         3.35 o                         
  -3   1  10         34.46         27.46         4.96 o                         
  -2   1  10         32.31         35.84         7.07 o                         
  -1   1  10          9.36          6.42         8.18 o                         
   0   1  10          3.48         -5.21         8.87 o                         
   1   1  10          0.13          2.42         7.22 o                         
 -11   2  10         56.42         54.25         4.31 o                         
 -10   2  10        278.16        259.74         8.75 o                         
  -9   2  10        345.71        352.78        10.38 o                         
  -8   2  10        243.04        251.03         5.89 o                         
  -7   2  10        331.49        312.93         9.77 o                         
  -6   2  10        225.68        236.81         7.66 o                         
  -5   2  10        124.86        120.73         5.84 o                         
  -4   2  10        103.33        107.64         5.46 o                         
  -3   2  10        153.83        168.97         9.14 o                         
  -2   2  10         77.17         77.50         5.86 o                         
  -1   2  10         18.93         20.65        10.89 o                         
   0   2  10         34.53         50.80         6.95 o                         
   1   2  10        144.56        169.60        14.88 o                         
 -10   3  10         10.72          8.95         3.79 o                         
  -9   3  10         47.13         51.77         4.30 o                         
  -8   3  10          1.49          4.64         3.43 o                         
  -7   3  10         68.80         71.62         4.44 o                         
  -6   3  10          1.55         -0.69         3.24 o                         
  -5   3  10          0.64          3.75         4.62 o                         
  -4   3  10          2.84          0.66         3.46 o                         
  -3   3  10          3.51          6.69         3.56 o                         
  -2   3  10         13.30         16.80         3.70 o                         
  -1   3  10         28.00         25.62         6.59 o                         
   0   3  10         68.26         69.46         7.91 o                         
   1   3  10          6.88         18.10        14.39 o                         
 -10   4  10         74.52         71.08         5.54 o                         
  -9   4  10        306.18        308.00        12.19 o                         
  -8   4  10        385.21        418.39         9.99 o                         
  -7   4  10        503.82        515.32        10.48 o                         
  -6   4  10        332.01        338.06        12.66 o                         
  -5   4  10         46.00         58.94         6.29 o                         
  -4   4  10        111.70        117.75         6.13 o                         
  -3   4  10        290.45        311.80         8.31 o                         
  -2   4  10        174.38        186.45         9.43 o                         
  -1   4  10         15.13         28.10         8.33 o                         
   0   4  10         98.82        110.85        13.11 o                         
  -9   5  10          0.16          0.63         3.68 o                         
  -8   5  10         78.33         81.12         6.09 o                         
  -7   5  10          4.78         -2.14         5.70 o                         
  -6   5  10          6.96          7.48         4.52 o                         
  -5   5  10         16.89         23.09         4.18 o                         
  -4   5  10         20.67         26.90         4.27 o                         
  -3   5  10         14.84         20.82         3.88 o                         
  -2   5  10         25.80         26.19         4.14 o                         
  -1   5  10         54.53         71.04         6.43 o                         
   0   5  10         23.00         24.59         4.44 o                         
  -8   6  10        248.84        249.81        14.44 o                         
  -7   6  10        202.97        207.23         7.26 o                         
  -6   6  10        262.44        267.02         7.75 o                         
  -5   6  10         55.70         76.55         6.96 o                         
  -4   6  10          9.15         12.46         4.64 o                         
  -3   6  10         39.76         43.56         4.45 o                         
  -2   6  10        132.87        155.18         6.06 o                         
  -1   6  10         84.05         91.80         6.67 o                         
  -7   7  10          8.29          7.13         5.56 o                         
  -6   7  10         29.81         39.37         5.45 o                         
  -5   7  10         31.36         34.61         5.11 o                         
  -4   7  10         29.39         36.64         5.04 o                         
  -3   7  10          4.72          7.16         6.69 o                         
  -7   1  11        385.73        403.77        22.81 o                         
  -6   1  11        417.02        407.36        23.49 o                         
  -5   1  11        265.79        298.50        17.94 o                         
  -4   1  11         27.16         38.15         7.95 o                         
  -6   2  11          4.66          6.37         5.24 o                         
  -5   2  11         11.54         17.71         9.21 o                         
                                                                                
